# Supplementary material for: Surface PEGylation suppresses pulmonary effects of CuO in allergen-induced lung inflammation
Source: Part Fibre Toxicol. 2019 Jul 5;16:28. doi: 10.1186/s12989-019-0309-1 (PMC6612204; doi:10.1186/s12989-019-0309-1)
Supplement: Supplementary file 2 — Table S2. Lists of the differentially expressed genes from the microarray experiment. The tables with the differentially expressed genes in each of the relevant pairwise comparisons (each experimental group compared against corresponding PBS-challenged or OVA-challenged controls) are reported in sheets of the Microsoft Excel archive, named accordingly. In each table, the significantly differentially expressed genes (Benjamini and Hochberg post hoc corrected P value < 0.05 and absolute log2 fold change > 0.58) are ordered according to the decreasing log2 fold change. The Agilent probe IDs and gene symbols are shown. Additionally, for each significant gene, the average expression across the microarray samples, the t-test value, the nominal P value, the adjusted P value and the B value are also reported. (XLSX 1842 kb) [file 12989_2019_309_MOESM2_ESM.xlsx]

## Sheet: OVA-PBS
ProbeID	logFC	AveExpr	t-statistic	P.Value	adj.P.Val	B-statistic	GeneSymbol
A_51_P422751	6.87192	11.3295	6.43569	1.37446e-06	7.446e-05	5.2944	Clca1
A_51_P464703	5.91194	12.6783	12.5931	7.25365e-12	8.31776e-09	17.2287	Ccl8
A_55_P2169247	5.36313	9.28488	13.8045	1.09333e-12	1.90029e-09	19.0344	Gm15056
A_66_P133397	4.40802	9.08245	13.892	9.58534e-13	1.90029e-09	19.1591	Chil4
A_51_P224164	4.36766	11.8882	13.3121	2.32153e-12	3.45859e-09	18.3184	Slc26a4
A_51_P303160	4.26804	10.2455	11.5451	4.18035e-11	1.82222e-08	15.5394	Arg1
A_52_P18116	4.25529	10.2302	12.3834	1.02068e-11	9.2558e-09	16.9005	Ccl24
A_51_P257951	4.23236	16.0847	11.6716	3.36352e-11	1.62463e-08	15.7499	Retnla
A_51_P167292	3.93699	14.9636	9.84118	9.31484e-10	2.08903e-07	12.5119	Chil3
A_52_P87713	3.87242	12.9188	10.6754	1.9546e-10	5.74184e-08	14.0397	Timp1
A_51_P209122	3.86158	10.1425	9.16316	3.52914e-09	5.88859e-07	11.2022	Agr2
A_55_P2491758	3.59796	9.34402	9.72292	1.17023e-09	2.4654e-07	12.2879	Fxyd4
A_55_P2723934	3.56839	9.168	9.72801	1.15875e-09	2.4654e-07	12.2976	LOC102642530
A_55_P2035117	3.55395	9.42737	10.2098	4.62455e-10	1.16517e-07	13.1982	Itln1
A_55_P2137049	3.55116	8.95052	11.7368	3.00858e-11	1.53049e-08	15.8578	AA467197
A_55_P1990032	3.54243	9.25864	8.73532	8.43037e-09	1.13448e-06	10.3433	Cxcl5
A_51_P436652	3.52785	10.1401	8.88329	6.22128e-09	8.88748e-07	10.6432	Ccl7
A_55_P1960376	3.38621	7.86803	8.98238	5.08398e-09	7.62853e-07	10.8423	Cd209e
A_66_P106131	3.38389	14.6334	6.70884	7.24123e-07	4.38587e-05	5.93065	Saa3
A_51_P185660	3.24986	12.1623	17.5699	6.4658e-15	1.34857e-10	23.8	Ccl9
A_51_P354126	3.24233	11.2	4.13592	0.000394309	0.00614657	-0.293937	Reg3g
A_52_P249514	3.21952	9.85146	10.9041	1.29217e-10	4.14627e-08	14.4431	Ccl12
A_52_P318673	3.14485	11.7815	8.15391	2.86111e-08	3.02914e-06	9.13522	Saa1
A_51_P378789	3.14349	9.93389	9.28972	2.74008e-09	4.80251e-07	11.4514	Cxcl13
A_51_P112966	3.13839	10.8906	11.1521	8.30575e-11	3.08112e-08	14.8731	Ch25h
A_51_P102883	3.02821	8.5543	6.36335	1.63115e-06	8.53683e-05	5.12442	Muc5ac
A_51_P130095	3.01648	9.72562	16.141	4.02071e-14	2.79533e-10	22.1273	Fcgr2b
A_55_P2017820	2.97824	7.04539	15.247	1.35411e-13	7.06065e-10	20.9999	AY761185
A_51_P286737	2.88223	11.9178	7.32122	1.7808e-07	1.38171e-05	7.32299	Ccl2
A_52_P700056	2.70689	12.2669	14.4159	4.41944e-13	1.3168e-09	19.8906	Wfdc17
A_51_P428360	2.68022	8.51015	8.94178	5.52151e-09	8.0533e-07	10.7609	Retnlb
A_51_P461665	2.64334	7.43979	6.92737	4.36546e-07	2.94662e-05	6.43307	Cxcl9
A_55_P2187141	2.54058	7.6425	9.88059	8.63624e-10	1.95789e-07	12.5861	Pdcd1lg2
A_51_P270949	2.50754	10.008	13.4936	1.75458e-12	2.81502e-09	18.5851	Hist1h1b
A_51_P358765	2.50414	13.3158	11.9704	2.02585e-11	1.17818e-08	16.24	Spp1
A_51_P380078	2.48758	8.92627	7.2607	2.04118e-07	1.55375e-05	7.18758	Fcgbp
A_55_P2024803	2.46999	7.64928	7.06576	3.17839e-07	2.24624e-05	6.74808	Mmp12
A_55_P2004208	2.38254	7.42666	12.481	8.70167e-12	8.7294e-09	17.0539	Defa-rs2
A_51_P480602	2.37578	9.61249	4.65921	0.000106307	0.00230244	0.991004	Tff2
A_55_P2087622	2.36843	11.5118	7.97416	4.21261e-08	4.22415e-06	8.75216	Il4i1
A_55_P2625988	2.36101	8.42871	14.5318	3.73509e-13	1.3168e-09	20.049	Gatm
A_51_P351860	2.3589	10.5439	11.0107	1.06773e-10	3.77451e-08	14.6289	C1qb
A_51_P122071	2.32048	11.7475	5.57566	1.09181e-05	0.000396722	3.23875	Muc5b
A_55_P1962937	2.29278	11.6444	12.394	1.00319e-11	9.2558e-09	16.9171	Trem2
A_52_P59124	2.28631	10.2266	7.66199	8.33296e-08	7.33335e-06	8.0762	Ms4a7
A_51_P114462	2.26699	10.3188	9.04408	4.48633e-09	6.93388e-07	10.9657	Ccl17
A_51_P159453	2.2623	10.8787	8.86859	6.41116e-09	9.09644e-07	10.6135	Serpina3n
A_51_P162671	2.26042	9.45044	11.8866	2.33326e-11	1.26712e-08	16.1036	Folr2
A_55_P2811679	2.25457	9.86388	7.05302	3.27226e-07	2.29025e-05	6.71919	Cxcl1
A_55_P2173982	2.24983	10.455	14.5156	3.82351e-13	1.3168e-09	20.027	Rrm2
A_51_P326191	2.24627	12.1488	10.2084	4.63675e-10	1.16517e-07	13.1956	Serpina3g
A_51_P181451	2.24073	11.3829	11.3907	5.46394e-11	2.19157e-08	15.2798	C1qa
A_51_P174961	2.23864	10.8409	10.9912	1.10552e-10	3.84299e-08	14.595	F10
A_55_P1975917	2.2317	6.80758	8.07838	3.3644e-08	3.5262e-06	8.9748	Itlnb
A_51_P253803	2.22786	11.0853	16.7282	1.86703e-14	1.94703e-10	22.8331	Mki67
A_55_P2044932	2.21913	7.63092	7.50369	1.18353e-07	9.91361e-06	7.72828	Gpr84
A_55_P1957797	2.21596	11.9942	4.90335	5.77274e-05	0.00141317	1.59241	Bpifb1
A_51_P335460	2.19993	7.18358	7.48693	1.22858e-07	1.01684e-05	7.69123	Scin
A_51_P230103	2.17688	9.81769	13.8314	1.04986e-12	1.90029e-09	19.0728	Birc5
A_52_P387884	2.16463	7.23689	8.31424	2.03349e-08	2.29257e-06	9.47309	Col6a5
A_55_P2929773	2.16003	9.29796	12.5662	7.57719e-12	8.31776e-09	17.1868	Ccna2
A_51_P102789	2.13936	11.4431	9.91181	8.13492e-10	1.86451e-07	12.6448	C1qc
A_52_P232813	2.12588	7.00018	6.62046	8.90091e-07	5.17121e-05	5.72577	Cxcl3
A_55_P2744077	2.12381	8.99413	5.2201	2.62434e-05	0.000781941	2.37082	Ccl4
A_52_P534583	2.1201	7.70547	7.13217	2.73176e-07	1.98523e-05	6.89838	Ahsp
A_52_P87843	2.08782	7.11105	6.00403	3.85175e-06	0.000172025	4.27169	Aldh1a3
A_55_P2048855	2.0819	12.1191	10.7028	1.85954e-10	5.60646e-08	14.0884	Sprr2a2
A_55_P2040485	2.06982	8.8805	8.41209	1.65376e-08	1.9598e-06	9.67752	Ms4a4a
A_55_P2869822	2.05935	8.30501	9.94791	7.59249e-10	1.77929e-07	12.7125	Ccl11
A_66_P124318	2.04085	7.37399	5.95665	4.31834e-06	0.000188426	4.15826	Mcpt8
A_55_P2165839	2.0363	9.43126	7.27316	1.98456e-07	1.52738e-05	7.2155	Cebpe
A_51_P125135	2.03303	9.28422	12.1612	1.47285e-11	1.05418e-08	16.5475	Cdca5
A_52_P420466	2.02587	12.244	9.56566	1.58934e-09	3.18739e-07	11.9872	Hist1h2ab
A_55_P2099961	2.01627	14.7942	12.133	1.54345e-11	1.05418e-08	16.5023	Hist1h2ag
A_51_P451151	2.00891	9.56311	10.6963	1.88163e-10	5.60646e-08	14.0769	Ube2c
A_51_P419286	2.00618	8.9593	8.94636	5.4703e-09	8.0348e-07	10.7701	Batf3
A_55_P2103706	2.00273	8.80084	11.2683	6.76815e-11	2.61413e-08	15.072	Gm5593
A_55_P2021505	2.00143	7.34457	8.21632	2.50403e-08	2.67828e-06	9.26715	Adra2a
A_66_P116441	1.99435	10.4503	10.249	4.29672e-10	1.10638e-07	13.2701	Ms4a6d
A_66_P100853	1.96085	14.8204	12.8523	4.78318e-12	5.8684e-09	17.6279	Hist1h2ao
A_55_P2814119	1.95914	10.665	10.4133	3.16425e-10	8.57101e-08	13.5693	Cfp
A_51_P123625	1.94749	8.70006	3.98045	0.000581323	0.00826493	-0.672387	Irg1
A_55_P2084631	1.94446	14.5641	12.0789	1.68923e-11	1.06764e-08	16.4153	Hist1h2an
A_52_P56636	1.93777	12.3962	7.72187	7.30361e-08	6.6231e-06	8.20691	Chia1
A_51_P164014	1.91853	9.68532	11.7536	2.92371e-11	1.52449e-08	15.8855	Cenpe
A_51_P465350	1.90982	11.4678	9.4772	1.89058e-09	3.6511e-07	11.8165	Ly86
A_52_P628067	1.90914	8.7803	11.9218	2.19853e-11	1.23932e-08	16.161	Cdca3
A_52_P495869	1.90032	8.51377	12.0359	1.81529e-11	1.11358e-08	16.3459	Mafb
A_51_P280446	1.88971	10.1098	10.9485	1.19341e-10	4.01468e-08	14.5206	Sdf2l1
A_55_P2055985	1.86105	8.55275	7.42021	1.42599e-07	1.15279e-05	7.54342	Cd209d
A_55_P2063626	1.86002	8.92119	8.28777	2.15094e-08	2.37366e-06	9.41754	Matk
A_55_P1961335	1.84907	12.0449	11.6733	3.35383e-11	1.62463e-08	15.7527	Ctsk
A_55_P2007249	1.84149	9.28681	7.32091	1.78204e-07	1.38171e-05	7.3223	Spdef
A_55_P2142226	1.84028	10.503	9.2344	3.05978e-09	5.18845e-07	11.3427	Serpina3f
A_51_P133137	1.83498	8.59254	10.1273	5.40173e-10	1.33848e-07	13.0461	Kif20a
A_51_P309307	1.83373	8.69755	6.77683	6.18244e-07	3.86553e-05	6.08759	Bcl2l15
A_55_P2038525	1.83284	15.6357	9.80285	1.00281e-09	2.22506e-07	12.4395	C3
A_52_P578732	1.82883	7.61602	11.0435	1.00716e-10	3.62177e-08	14.6857	Ccr5
A_51_P231042	1.82805	7.75029	7.79504	6.22085e-08	5.76659e-06	8.36594	Cd163
A_51_P455338	1.82417	12.6495	6.85629	5.14312e-07	3.3627e-05	6.27032	Rnase2a
A_55_P2494368	1.81955	6.7243	5.92643	4.64561e-06	0.000201024	4.0858	Ankrd55
A_51_P457528	1.78053	10.931	11.6255	3.63986e-11	1.67225e-08	15.6735	Ccnb2
A_55_P2016459	1.76979	8.0125	4.30947	0.000255377	0.00447597	0.130801	Cxcl10
A_51_P150912	1.76405	10.2273	12.1049	1.61738e-11	1.05418e-08	16.4572	Aurka
A_66_P138911	1.75825	11.1674	6.35368	1.66899e-06	8.61634e-05	5.10166	Cfb
A_51_P400543	1.7491	10.9229	7.41166	1.45355e-07	1.17053e-05	7.52444	Aif1
A_55_P2824234	1.74437	8.58476	11.5056	4.47528e-11	1.86682e-08	15.4733	Fam64a
A_51_P372550	1.72481	8.1721	7.84095	5.62706e-08	5.26294e-06	8.46536	Cgref1
A_51_P360004	1.72152	6.84186	5.72862	7.51103e-06	0.000291185	3.6094	Ocstamp
A_55_P1957459	1.71863	12.5329	10.9277	1.23866e-10	4.10075e-08	14.4843	Lilrb4
A_51_P246317	1.70714	13.2859	8.76987	7.85099e-09	1.07729e-06	10.4136	Mt2
A_55_P2798306	1.69769	7.65509	8.06255	3.48099e-08	3.61209e-06	8.94107	Npl
A_66_P121737	1.6866	10.5327	9.68152	1.26807e-09	2.61863e-07	12.2091	Hist1h3c
A_52_P416756	1.68433	11.5454	9.91463	8.09112e-10	1.86451e-07	12.6501	D17H6S56E-5
A_52_P139650	1.68417	7.51435	13.9542	8.73355e-13	1.90029e-09	19.2472	Ska1
A_55_P2797234	1.68118	8.81974	10.3315	3.68347e-10	9.60327e-08	13.4208	Ckap2
A_55_P2032167	1.67579	9.54045	3.95361	0.000621533	0.00859278	-0.737481	Ifi202b
A_51_P465281	1.6609	14.0911	11.8775	2.36935e-11	1.26712e-08	16.0887	Lgals1
A_51_P369200	1.64875	8.2936	11.5433	4.19363e-11	1.82222e-08	15.5363	Tpx2
A_51_P328613	1.64802	11.2089	12.3149	1.14232e-11	9.9272e-09	16.7922	Fcgr3
A_55_P2738634	1.64353	9.30599	8.56206	1.20769e-08	1.49934e-06	9.98824	Spc24
A_51_P239984	1.62377	8.19793	8.36062	1.84342e-08	2.11254e-06	9.57015	Exo1
A_55_P2729165	1.62096	10.5723	9.68801	1.25219e-09	2.61169e-07	12.2215	Cdc20
A_51_P282557	1.61584	8.21217	6.70804	7.25475e-07	4.38587e-05	5.9288	C3ar1
A_51_P230098	1.61407	8.09731	10.8054	1.54375e-10	4.87848e-08	14.2698	Pbk
A_51_P245989	1.61286	9.0089	9.37559	2.31047e-09	4.16344e-07	11.6192	Ccr2
A_55_P2056496	1.61226	9.74098	11.9682	2.03358e-11	1.17818e-08	16.2363	Tk1
A_55_P1965154	1.60259	9.08385	11.5108	4.43587e-11	1.86682e-08	15.4819	Spc25
A_55_P2113964	1.58753	8.15728	9.15479	3.58895e-09	5.94085e-07	11.1856	Nuf2
A_51_P108226	1.5827	10.1563	6.12809	2.85832e-06	0.000135491	4.56766	Wfdc21
A_51_P147274	1.58057	9.46046	8.74562	8.25317e-09	1.12507e-06	10.3643	Clec4a3
A_51_P105078	1.57419	13.8572	10.5825	2.31618e-10	6.61761e-08	13.8741	S100a4
A_52_P1147844	1.57154	7.83826	8.70344	9.00424e-09	1.19619e-06	10.2783	Casc5
A_51_P227004	1.56908	9.30383	12.2221	1.33141e-11	1.05418e-08	16.6447	Cks1b
A_51_P204402	1.56443	8.12099	7.98695	4.09769e-08	4.14881e-06	8.77955	Shcbp1
A_52_P55029	1.55685	10.7994	6.05861	3.37738e-06	0.000154818	4.40208	Apobec1
A_51_P173043	1.55391	9.78213	7.23917	2.14296e-07	1.61941e-05	7.1393	Egr2
A_51_P504884	1.5538	6.82848	4.65409	0.000107678	0.00232488	0.978405	Tff1
A_55_P2796457	1.54847	10.0912	13.2602	2.51641e-12	3.49899e-09	18.2416	Asf1b
A_51_P337355	1.54782	7.10334	6.24502	2.16115e-06	0.000107067	4.84514	Ern2
A_55_P2732096	1.54711	7.33215	6.78383	6.08272e-07	3.8213e-05	6.10374	Chl1
A_55_P1988108	1.54624	11.2239	9.04389	4.48806e-09	6.93388e-07	10.9653	Mrc1
A_51_P240453	1.54599	8.46173	12.4749	8.78925e-12	8.7294e-09	17.0442	Nusap1
A_55_P2646533	1.5424	8.15069	12.2644	1.2415e-11	1.03575e-08	16.712	Cenpf
A_52_P577748	1.53929	8.96687	8.41933	1.62877e-08	1.94121e-06	9.69258	Lpxn
A_51_P460954	1.53839	14.8078	9.23764	3.04003e-09	5.18845e-07	11.3491	Ccl6
A_66_P140849	1.5277	9.85746	7.57351	1.01344e-07	8.62748e-06	7.88215	1700097N02Rik
A_55_P2004801	1.52194	9.4135	13.8434	1.03111e-12	1.90029e-09	19.0899	Tacc3
A_51_P239750	1.51521	8.01701	8.9033	5.97212e-09	8.59499e-07	10.6835	Inhba
A_51_P279606	1.50044	9.17531	5.74777	7.16855e-06	0.000282103	3.65566	Socs1
A_51_P450033	1.49942	8.38405	8.64097	1.02482e-08	1.32762e-06	10.1505	Cdk1
A_55_P2018865	1.49793	6.69879	6.43415	1.37948e-06	7.45382e-05	5.29078	Defa-rs4
A_55_P2171493	1.49422	7.96406	12.109	1.60651e-11	1.05418e-08	16.4637	BC030867
A_55_P2733612	1.49184	7.04701	6.60559	9.21633e-07	5.31009e-05	5.69119	Il6
A_51_P344566	1.48577	10.0204	8.3793	1.77214e-08	2.08823e-06	9.60915	Plk1
A_51_P484054	1.48376	10.0093	7.26911	2.0028e-07	1.53575e-05	7.20642	F7
A_52_P338066	1.48348	6.47915	5.58522	1.06653e-05	0.000389574	3.26195	Ubd
A_51_P193146	1.48174	9.30215	6.72998	6.89352e-07	4.22877e-05	5.97951	Ms4a6c
A_51_P260683	1.47931	7.20267	8.59385	1.13029e-08	1.42711e-06	10.0537	Rgs1
A_66_P101068	1.47823	8.27919	9.62606	1.41254e-09	2.86032e-07	12.1031	Sapcd2
A_52_P354373	1.47705	8.56526	10.0116	6.72488e-10	1.59387e-07	12.8314	1190002F15Rik
A_55_P2017759	1.47466	9.7467	7.67726	8.05712e-08	7.16669e-06	8.10957	Evi2a
A_51_P240801	1.47414	11.394	9.72702	1.16099e-09	2.4654e-07	12.2957	Tmem173
A_51_P333274	1.47331	7.55129	5.79784	6.34592e-06	0.000257504	3.7765	Gzmb
A_55_P2188817	1.47225	7.17063	10.1221	5.4548e-10	1.33848e-07	13.0365	4921507G05Rik
A_51_P494675	1.47042	14.5118	11.6606	3.42733e-11	1.62463e-08	15.7317	Cotl1
A_66_P135346	1.46304	10.3892	9.46079	1.95263e-09	3.70629e-07	11.7848	Clec7a
A_55_P1966774	1.46131	8.76449	6.97582	3.9053e-07	2.67369e-05	6.54364	Serpina3i
A_51_P489268	1.45363	7.7201	10.7659	1.65802e-10	5.16138e-08	14.2002	Ncapg
A_66_P120837	1.44774	8.07785	10.5605	2.41178e-10	6.79764e-08	13.8346	Top2a
A_55_P2810220	1.44671	8.29629	10.4741	2.82766e-10	7.76005e-08	13.6792	Espl1
A_51_P446469	1.43721	11.21	7.04027	3.36907e-07	2.34229e-05	6.69025	Dok2
A_55_P2018862	1.43544	6.77792	9.33978	2.48051e-09	4.42188e-07	11.5494	Defa-rs7
A_55_P1998943	1.43369	12.2052	3.09906	0.00501939	0.0385074	-2.74752	Oas1a
A_55_P2216976	1.4315	7.74824	4.54941	0.000139969	0.00285648	0.720587	D13Ertd608e
A_55_P2614900	1.41996	10.1828	8.35595	1.86172e-08	2.12186e-06	9.56038	Il33
A_51_P401501	1.41893	8.60232	7.93969	4.53927e-08	4.47569e-06	8.67818	Tmem213
A_55_P2078433	1.4176	8.3401	7.34952	1.67096e-07	1.31514e-05	7.38615	Mcoln2
A_55_P1994927	1.41667	8.44851	9.06671	4.28568e-09	6.77171e-07	11.0108	Rab3il1
A_55_P2070869	1.41538	14.1602	4.39696	0.000205101	0.00380552	0.345603	Lcn2
A_51_P444290	1.41099	7.77271	8.8575	6.55828e-09	9.2423e-07	10.5912	Slamf8
A_51_P423981	1.40298	14.8446	6.85276	5.18537e-07	3.37973e-05	6.2622	Ctss
A_55_P2035320	1.40257	9.32769	9.72757	1.15976e-09	2.4654e-07	12.2968	Nfil3
A_51_P108459	1.40222	8.64629	6.56533	1.01287e-06	5.75743e-05	5.59748	Gpr65
A_55_P2084652	1.39871	15.4934	10.5929	2.27257e-10	6.5832e-08	13.8927	Hist1h2ak
A_55_P2112459	1.39732	7.19704	4.14238	0.000387989	0.00607529	-0.27816	Cldn22
A_51_P108108	1.39375	7.83755	8.43625	1.5718e-08	1.89498e-06	9.72777	Lrrc25
A_55_P2084656	1.38502	15.436	10.5058	2.66712e-10	7.41707e-08	13.7363	Hist1h2ah
A_52_P56397	1.3825	7.4543	9.26219	2.89465e-09	4.99904e-07	11.3974	Aunip
A_65_P08033	1.38043	8.32743	11.1443	8.42038e-11	3.08112e-08	14.8598	Kif22
A_52_P110052	1.37518	7.11049	10.1094	5.58693e-10	1.35496e-07	13.0131	Ackr1
A_55_P2804638	1.36369	11.5247	7.44102	1.36116e-07	1.10897e-05	7.58958	Cd14
A_51_P490305	1.35963	12.101	7.64591	8.63407e-08	7.51728e-06	8.04101	Ifi30
A_52_P68893	1.35879	6.6891	6.01405	3.75986e-06	0.000169372	4.29564	Ifng
A_55_P2723014	1.35806	12.2861	5.70672	7.9233e-06	0.000304242	3.55644	Ear12
A_51_P471659	1.35712	6.76216	5.38565	1.74245e-05	0.00056572	2.77591	Alox12e
A_51_P363400	1.35393	7.31017	6.82768	5.49498e-07	3.57037e-05	6.20462	Prg2
A_55_P2744883	1.3505	7.4546	6.36102	1.64019e-06	8.55236e-05	5.11894	Tnip3
A_55_P2037608	1.3491	13.3296	8.27137	2.22718e-08	2.44486e-06	9.38308	Acp5
A_51_P405773	1.34752	15.3986	10.0382	6.39389e-10	1.53284e-07	12.8809	Hist1h2aa
A_55_P2824451	1.34565	8.95418	7.15929	2.56841e-07	1.89291e-05	6.95958	Fam167a
A_66_P128986	1.34527	7.61049	8.73529	8.43094e-09	1.13448e-06	10.3432	Cdc25c
A_55_P2807418	1.34386	8.88031	6.39852	1.50074e-06	7.98495e-05	5.20714	Rgs16
A_55_P2736435	1.34363	9.53259	5.94582	4.43289e-06	0.000192618	4.13229	Adam8
A_55_P2171116	1.34294	14.1565	10.3363	3.65027e-10	9.60327e-08	13.4296	Lgals3
A_51_P248786	1.34133	10.8243	8.36688	1.81921e-08	2.10748e-06	9.58323	Ccdc80
A_51_P252565	1.34044	7.36875	4.98717	4.68335e-05	0.00121192	1.79872	Alox15
A_52_P9656	1.33976	7.13436	7.85352	5.47485e-08	5.21411e-06	8.49253	Hmmr
A_51_P137419	1.33766	7.30846	6.35541	1.66214e-06	8.60228e-05	5.10574	Cst7
A_66_P119034	1.3259	9.78906	5.76894	6.80828e-06	0.000272494	3.70678	Pla2g7
A_55_P2804003	1.32586	10.0267	7.24162	2.13113e-07	1.61632e-05	7.14479	9530053A07Rik
A_51_P441426	1.32521	11.8438	5.98405	4.04193e-06	0.000178986	4.22388	Pf4
A_55_P2000284	1.32269	6.5437	6.16213	2.63447e-06	0.000126315	4.64859	Phox2a
A_52_P682768	1.32154	8.18557	6.12168	2.90262e-06	0.000137279	4.5524	Icos
A_51_P146753	1.32147	10.818	8.5915	1.13583e-08	1.42711e-06	10.0489	Csf2rb2
A_55_P2013336	1.32065	7.82577	7.7065	7.55473e-08	6.82117e-06	8.1734	Melk
A_51_P212754	1.31675	13.5286	6.79749	5.89314e-07	3.73596e-05	6.13517	Tgfbi
A_55_P1994042	1.31498	8.30147	3.84926	0.000805731	0.0104251	-0.98975	Zbp1
A_52_P299771	1.31068	8.71978	9.54235	1.66357e-09	3.30447e-07	11.9423	Bcl2a1c
A_66_P120074	1.3054	7.89828	11.255	6.92847e-11	2.6274e-08	15.0493	Uhrf1
A_51_P212682	1.30208	7.84984	10.738	1.74423e-10	5.34991e-08	14.1508	Mcm10
A_51_P285736	1.30167	7.05363	7.3257	1.76294e-07	1.37714e-05	7.33299	Pdcd1
A_66_P134542	1.301	9.81923	9.0877	4.10792e-09	6.64177e-07	11.0525	Anln
A_55_P2084666	1.29837	15.4116	9.75914	1.09104e-09	2.39535e-07	12.3567	Hist1h2af
A_65_P10248	1.29328	8.84705	12.1313	1.54802e-11	1.05418e-08	16.4995	Cks2
A_55_P1978424	1.29319	12.0511	12.1922	1.39905e-11	1.05418e-08	16.597	Bcl2a1d
A_55_P2903017	1.29286	8.02307	7.14238	2.66907e-07	1.94646e-05	6.92142	Pdgfc
A_55_P2727494	1.29076	7.62444	8.67088	9.63193e-09	1.25558e-06	10.2117	Cdkn3
A_51_P255456	1.2876	7.80892	6.11515	2.94844e-06	0.000138503	4.53686	Cyp1b1
A_52_P189772	1.28254	8.56697	4.44224	0.000183098	0.00349074	0.456899	Gbp6
A_52_P340669	1.28114	7.91836	5.41085	1.63743e-05	0.000539525	2.83743	Bhlha15
A_55_P2161450	1.277	7.75739	5.92043	4.71359e-06	0.000202704	4.07139	Serpina3b
A_55_P2066578	1.27683	9.31524	2.99741	0.00638369	0.0461347	-2.9751	Ifi204
A_55_P2183508	1.27014	7.97832	6.91092	4.53405e-07	3.04073e-05	6.39545	Hist1h1d
A_51_P487999	1.2659	7.68029	9.46026	1.9547e-09	3.70629e-07	11.7837	Sgol1
A_52_P381303	1.26395	8.21428	11.4262	5.13595e-11	2.1004e-08	15.3398	Gins2
A_66_P119968	1.26115	9.42534	5.00043	4.53115e-05	0.00118281	1.83133	Clec4a1
A_51_P140710	1.26097	8.76347	4.32631	0.000244827	0.00433476	0.172118	Ccl3
A_55_P2742860	1.25847	9.15467	8.36437	1.8289e-08	2.10748e-06	9.57798	Cenpn
A_55_P2910387	1.25628	15.1406	6.62999	8.70462e-07	5.11551e-05	5.74791	Ctsb
A_55_P2106150	1.25573	7.70023	6.35963	1.64559e-06	8.5591e-05	5.11567	Cenpk
A_51_P408946	1.25555	8.83636	8.60358	1.10763e-08	1.41729e-06	10.0737	Ccne1
A_52_P613528	1.25312	9.23241	11.3109	6.28099e-11	2.47175e-08	15.1446	Clec4b1
A_51_P492528	1.25264	6.72793	7.21388	2.26924e-07	1.7025e-05	7.08248	Lppr4
A_51_P172155	1.25221	8.84733	6.82169	5.57172e-07	3.59782e-05	6.19085	Hal
A_51_P405476	1.2522	12.9376	6.047	3.47305e-06	0.000157472	4.37437	Fcer1g
A_51_P166886	1.25132	8.42101	3.42024	0.00231665	0.0221955	-2.00957	Saa2
A_55_P2094966	1.25114	8.94174	6.69317	7.51064e-07	4.51439e-05	5.89438	Hist2h3b
A_55_P2106394	1.24752	9.4898	8.83692	6.84071e-09	9.57561e-07	10.5496	Knstrn
A_51_P490509	1.24255	7.49685	9.07752	4.19313e-09	6.67909e-07	11.0323	Bub1b
A_55_P1972605	1.24193	9.71913	6.47238	1.26043e-06	6.89997e-05	5.38038	Adora3
A_55_P2002933	1.24173	8.13162	3.75089	0.00102829	0.0124765	-1.22627	Klk1b5
A_55_P2125491	1.24161	8.9819	6.41266	1.45137e-06	7.76188e-05	5.24034	Tnfrsf4
A_52_P586004	1.23837	10.7611	5.73009	7.48419e-06	0.000290685	3.61295	Hk3
A_55_P2495403	1.23832	8.89907	8.96044	5.31585e-09	7.91948e-07	10.7984	Mmp19
A_55_P2017347	1.23552	7.07495	6.42028	1.42544e-06	7.66247e-05	5.25824	Krtap11-1
A_55_P2935900	1.22973	9.31192	4.38784	0.000209845	0.00388008	0.323191	Iigp1
A_51_P141413	1.22916	7.61798	9.02872	4.62798e-09	7.09748e-07	10.935	Clec10a
A_66_P116477	1.22375	6.94422	5.74654	7.19009e-06	0.000282418	3.65269	Selp
A_52_P609024	1.22159	8.3407	9.44513	2.01386e-09	3.78405e-07	11.7544	Cenpw
A_51_P398366	1.21612	9.85396	8.98442	5.06296e-09	7.62853e-07	10.8464	Tyms
A_51_P378210	1.21222	6.85833	8.23081	2.42788e-08	2.61912e-06	9.29771	Guca2a
A_51_P474701	1.2112	8.84723	5.96141	4.26899e-06	0.000187055	4.16966	Fbp1
A_51_P377452	1.20953	12.5463	6.68265	7.69721e-07	4.61324e-05	5.87002	Ncf4
A_51_P303749	1.20144	7.8236	11.6179	3.68813e-11	1.67225e-08	15.6607	Depdc1b
A_51_P484158	1.20105	8.14668	6.18674	2.48385e-06	0.000120478	4.70702	Steap1
A_55_P2120946	1.19959	8.08441	4.43816	0.000184981	0.00351699	0.446862	Mefv
A_66_P127942	1.19895	8.49713	6.50416	1.16949e-06	6.50456e-05	5.45472	Gm41830
A_55_P2736879	1.19791	7.42841	9.09778	4.02525e-09	6.55896e-07	11.0725	Tfec
A_55_P2097478	1.1979	11.3309	8.18364	2.68491e-08	2.8571e-06	9.19813	Gda
A_51_P245275	1.19616	10.7744	6.49507	1.19481e-06	6.59265e-05	5.43346	H2afx
A_65_P03303	1.19328	8.93617	5.55761	1.14126e-05	0.00040829	3.19487	Gp49a
A_55_P2007088	1.18824	10.696	6.62206	8.86762e-07	5.16626e-05	5.72949	Rnf128
A_55_P2063336	1.18722	8.35433	9.31178	2.62241e-09	4.63522e-07	11.4946	4930427A07Rik
A_55_P2085412	1.18718	7.87397	7.84792	5.54205e-08	5.24717e-06	8.48044	Ankle1
A_66_P121459	1.184	9.1877	9.52722	1.71366e-09	3.37187e-07	11.9132	Cenpa
A_55_P2745905	1.18281	7.54887	9.00574	4.84859e-09	7.38154e-07	10.8891	Mthfd2
A_55_P1988228	1.18214	7.20519	10.9789	1.13011e-10	3.86404e-08	14.5736	Aspm
A_52_P431159	1.1794	8.03369	5.90118	4.93837e-06	0.000210633	4.02518	Il1rn
A_51_P114616	1.1787	9.74273	12.9595	4.03453e-12	5.25926e-09	17.7907	Batf
A_51_P199135	1.17692	10.4198	6.20052	2.40339e-06	0.000117394	4.7397	Cd83
A_51_P120470	1.17658	11.129	4.53727	0.000144293	0.00293039	0.690701	Cd68
A_55_P2508878	1.1765	7.92781	5.65539	8.98167e-06	0.000336926	3.43218	Gm15987
A_51_P492830	1.17369	7.4949	8.36812	1.81447e-08	2.10748e-06	9.58581	Cenph
A_55_P2849189	1.17168	7.55131	5.31744	2.06223e-05	0.00064296	2.60919	Slc7a2
A_51_P114910	1.17034	12.7643	9.17646	3.43614e-09	5.77965e-07	11.2285	Cstb
A_51_P109449	1.16716	9.56333	4.82837	6.96194e-05	0.00164632	1.40777	Ltb4r1
A_51_P143893	1.1668	8.22899	5.82647	5.9194e-06	0.000243513	3.84549	Steap4
A_55_P1962209	1.16481	8.67706	6.62503	8.80619e-07	5.14484e-05	5.73639	Cxcr6
A_55_P2066116	1.16175	11.6212	7.78786	6.31937e-08	5.80631e-06	8.35037	Bcl3
A_55_P2743309	1.15934	10.51	6.36284	1.63312e-06	8.53683e-05	5.12322	Fn1
A_52_P127130	1.15194	7.84751	6.80171	5.83567e-07	3.72216e-05	6.1449	Msr1
A_55_P2157008	1.14932	11.7731	5.37995	1.76716e-05	0.00056967	2.76197	Ear10
A_51_P133612	1.14826	10.229	9.63439	1.38978e-09	2.84184e-07	12.119	Cdt1
A_55_P2905286	1.14767	8.93341	6.36881	1.61016e-06	8.48058e-05	5.13728	Gpr171
A_55_P2172274	1.14577	8.37271	8.30742	2.06311e-08	2.31345e-06	9.45879	Smc2
A_55_P1994309	1.14482	8.23872	5.69744	8.10478e-06	0.000309034	3.53399	Ptgir
A_51_P139108	1.14395	10.7372	7.34313	1.69516e-07	1.32917e-05	7.37189	Cpxm1
A_55_P1956083	1.14306	8.0454	8.59284	1.13266e-08	1.42711e-06	10.0516	Gpr68
A_51_P491987	1.13761	9.83055	9.07729	4.19505e-09	6.67909e-07	11.0318	Ripk3
A_51_P456499	1.13448	6.61541	6.53933	1.07665e-06	6.08556e-05	5.53684	Dcstamp
A_51_P481398	1.13333	7.04899	7.93868	4.5493e-08	4.47569e-06	8.676	Kif11
A_55_P1983044	1.13106	8.84828	4.87446	6.20457e-05	0.0014926	1.52128	Gm5150
A_55_P2806194	1.13066	7.36217	7.50579	1.17802e-07	9.90721e-06	7.73291	AI662270
A_66_P129188	1.13049	15.0919	9.37885	2.29565e-09	4.16344e-07	11.6256	Hist2h2ac
A_52_P452689	1.12425	9.32003	5.95851	4.29893e-06	0.000187972	4.16272	Atf3
A_51_P120717	1.12291	10.5816	8.52719	1.29894e-08	1.59606e-06	9.91626	Lmnb1
A_55_P2175146	1.12256	6.44522	6.88397	4.82468e-07	3.19455e-05	6.33377	LOC102638466
A_55_P2831060	1.12004	7.73768	7.43131	1.39103e-07	1.1289e-05	7.56805	Tnfrsf9
A_52_P249937	1.11929	9.10856	7.22069	2.2345e-07	1.68249e-05	7.09779	Metrnl
A_55_P2028054	1.11847	10.5963	10.9079	1.28351e-10	4.14627e-08	14.4497	Incenp
A_55_P2054342	1.11713	7.0351	9.37703	2.30391e-09	4.16344e-07	11.622	2810408I11Rik
A_55_P2069926	1.11441	6.02784	6.4037	1.48246e-06	7.90786e-05	5.2193	Mucl1
A_55_P2076994	1.1119	7.95769	9.05559	4.38309e-09	6.87353e-07	10.9886	Defa-rs10
A_55_P2002757	1.11153	11.3608	5.08071	3.71012e-05	0.00102087	2.0287	Blnk
A_51_P155142	1.10946	7.69732	7.29799	1.87646e-07	1.44953e-05	7.27107	Cdca8
A_51_P158210	1.10888	8.68834	8.2992	2.09938e-08	2.34154e-06	9.44155	Mcm2
A_51_P424854	1.10832	7.34724	6.10888	2.9931e-06	0.000139971	4.52194	Ahsg
A_51_P496905	1.10782	7.49952	5.53229	1.21442e-05	0.000427137	3.13333	Cfi
A_51_P421140	1.10174	12.8504	7.05476	3.25925e-07	2.28883e-05	6.72315	Tubb6
A_51_P205779	1.10024	7.17072	4.10509	0.000425901	0.00654607	-0.369164	Cd5l
A_51_P286496	1.09691	8.44477	6.22248	2.28056e-06	0.000112448	4.79176	Il2rb
A_51_P176086	1.09423	7.73893	5.09893	3.54571e-05	0.000988674	2.07347	Ffar2
A_55_P2111907	1.09173	10.4857	5.21322	2.66954e-05	0.000789767	2.35394	Noxo1
A_55_P2142222	1.09168	7.66865	5.30505	2.12642e-05	0.000659981	2.57887	Serpina3h
A_51_P432180	1.09164	9.75762	6.46962	1.26868e-06	6.92694e-05	5.3739	Slc16a6
A_66_P129538	1.0885	9.54526	7.858	5.42164e-08	5.18711e-06	8.5022	Gale
A_55_P2036567	1.08599	11.9373	6.0853	3.16747e-06	0.000146483	4.46575	Vav1
A_66_P108267	1.08359	9.02586	4.84012	6.7605e-05	0.00160446	1.4367	Foxn4
A_55_P2927484	1.08254	10.5202	8.24763	2.34249e-08	2.55797e-06	9.33314	Fen1
A_55_P2025490	1.08022	8.59108	7.51342	1.15817e-07	9.77973e-06	7.74976	Tnfrsf18
A_51_P184484	1.08021	6.48187	7.46326	1.29519e-07	1.05936e-05	7.63886	Mmp13
A_52_P190647	1.07749	7.32885	8.22921	2.43616e-08	2.61912e-06	9.29434	Mxd3
A_55_P2108255	1.07671	13.8218	6.89986	4.65105e-07	3.09927e-05	6.37016	Lgmn
A_51_P505172	1.06843	9.79912	8.10192	3.19848e-08	3.36922e-06	9.02488	Tcf19
A_55_P2911825	1.0634	8.32937	8.62964	1.04921e-08	1.35082e-06	10.1272	Aldh18a1
A_51_P353494	1.06312	8.46252	5.47206	1.40827e-05	0.000480988	2.98668	Fetub
A_55_P1963960	1.06282	9.42741	4.28909	0.000268755	0.00464409	0.0808168	LOC102642410
A_51_P264227	1.06273	8.65103	10.3945	3.27638e-10	8.76095e-08	13.5353	Gpr160
A_51_P121891	1.06203	11.6036	5.11867	3.37586e-05	0.00094765	2.12196	Rac2
A_51_P346938	1.06036	13.9121	4.54955	0.00013992	0.00285648	0.72093	Lrg1
A_51_P230873	1.05693	8.54144	7.26209	2.03479e-07	1.55375e-05	7.1907	Mad2l1
A_55_P1994939	1.05621	11.5807	8.58686	1.14686e-08	1.43234e-06	10.0393	Hmgb2
A_55_P2069935	1.05424	8.46422	7.88315	5.13264e-08	4.95609e-06	8.55648	Fxyd2
A_51_P237865	1.05225	6.86507	4.17102	0.000361173	0.00574598	-0.208208	Il4
A_55_P1978465	1.05024	8.87387	4.94976	5.14133e-05	0.00128885	1.70667	H2-Q5
A_51_P202074	1.04958	8.93414	9.37448	2.31557e-09	4.16344e-07	11.6171	Ncapd2
A_52_P527800	1.04886	11.7738	5.18462	2.86582e-05	0.000833645	2.28381	Emilin2
A_52_P425839	1.04619	11.4149	3.78029	0.000956094	0.0118346	-1.15573	Retnlg
A_55_P2746459	1.04535	9.47465	5.82684	5.91404e-06	0.000243513	3.84639	Thbs1
A_55_P2728143	1.04461	7.30906	5.17746	2.91718e-05	0.000843878	2.26625	C330027C09Rik
A_55_P2076941	1.04028	7.09335	8.48873	1.40784e-08	1.71715e-06	9.83669	Lrr1
A_55_P2089035	1.0375	7.82377	8.0215	3.80295e-08	3.86917e-06	8.85348	Pole
A_55_P2085181	1.03534	10.3285	8.29476	2.11926e-08	2.35114e-06	9.43222	Chaf1b
A_52_P343306	1.03198	9.42682	5.76015	6.95561e-06	0.000276857	3.68555	H2-Aa
A_55_P2747136	1.03097	8.45316	8.67103	9.62892e-09	1.25558e-06	10.212	Ptger4
A_55_P2000833	1.03092	7.1822	7.701	7.64661e-08	6.87437e-06	8.16141	E2f8
A_51_P430014	1.02737	7.44093	5.65766	8.93206e-06	0.000335668	3.43767	Ptafr
A_52_P463518	1.0267	7.42119	6.92276	4.41199e-07	2.96841e-05	6.42254	Cd200r1
A_52_P915455	1.021	8.39237	6.33627	1.73936e-06	8.95748e-05	5.06066	Ptpro
A_51_P424810	1.01839	8.2616	7.89357	5.01751e-08	4.86745e-06	8.57895	Ncapg2
A_51_P315904	1.0174	12.5719	7.49274	1.21276e-07	1.01178e-05	7.70408	Gadd45g
A_52_P364727	1.01598	8.40485	8.03954	3.65781e-08	3.77678e-06	8.89201	Adgre1
A_51_P503797	1.01368	8.52136	5.23068	2.55641e-05	0.000766238	2.39675	Lair1
A_51_P408071	1.00902	7.59994	7.03061	3.44439e-07	2.3867e-05	6.66831	Kntc1
A_51_P309158	1.00801	10.9542	7.94172	4.51931e-08	4.47569e-06	8.68255	Snx20
A_51_P461429	1.00681	8.63489	6.35826	1.65095e-06	8.56566e-05	5.11244	Cyp7b1
A_51_P467238	1.00249	6.33796	5.57885	1.0833e-05	0.000395007	3.2465	Ceacam19
A_51_P351363	1.00145	8.52153	7.38313	1.54954e-07	1.23354e-05	7.461	Tyms-ps
A_55_P2025006	1.00021	7.79802	3.111	0.00487879	0.0377017	-2.72057	Klk1b26
A_51_P246066	0.999545	9.83303	5.37728	1.77884e-05	0.000571667	2.75545	Slamf9
A_51_P188911	0.999444	9.0605	7.20791	2.30011e-07	1.71948e-05	7.06907	Galnt12
A_51_P222741	0.998594	9.75637	7.84438	5.58504e-08	5.24717e-06	8.47278	H2-Ea-ps
A_51_P190111	0.997421	10.0232	6.37097	1.60194e-06	8.45865e-05	5.14236	Mcm5
A_51_P245090	0.994889	7.21827	6.04977	3.44998e-06	0.000156768	4.38098	Aqp3
A_51_P319022	0.989347	8.11945	5.33625	1.96857e-05	0.000622067	2.65517	Cxcr3
A_55_P2161342	0.988619	7.40655	6.98447	3.82852e-07	2.63536e-05	6.56335	Pkib
A_55_P2213418	0.988258	6.71617	7.8643	5.34765e-08	5.13991e-06	8.51582	4933417E11Rik
A_51_P256202	0.987763	13.584	6.64526	8.3993e-07	4.991e-05	5.78336	Ctsz
A_55_P2110758	0.987138	8.34863	3.64243	0.00134413	0.0150208	-1.48536	B430306N03Rik
A_52_P381553	0.98558	6.51382	7.66804	8.22254e-08	7.26685e-06	8.08943	Btbd17
A_52_P417890	0.984342	7.7305	3.71795	0.00111557	0.0131455	-1.30515	Il1r2
A_51_P337083	0.980168	7.77658	7.06497	3.18415e-07	2.24624e-05	6.74629	Gins1
A_55_P2005956	0.978297	7.78053	3.24579	0.00353385	0.029708	-2.41367	Egfbp2
A_55_P1952882	0.977734	11.0998	4.30756	0.000256601	0.00449364	0.12612	Cyp4f18
A_51_P459108	0.977136	7.47177	5.19653	2.78232e-05	0.000816187	2.31303	Insl6
A_52_P407692	0.976636	15.4685	7.78491	6.36024e-08	5.81822e-06	8.34398	H2afj
A_51_P409694	0.975199	8.07745	5.42451	1.58324e-05	0.000524153	2.87074	Psrc1
A_55_P2739212	0.974511	7.86809	4.97796	4.7922e-05	0.00123244	1.77605	Slc2a6
A_52_P635898	0.974294	8.86804	6.28484	1.96556e-06	9.95042e-05	4.9393	Myo5a
A_51_P317031	0.973096	8.855	9.26124	2.90015e-09	4.99904e-07	11.3955	Ccdc109b
A_51_P430423	0.972507	8.33711	6.24912	2.14013e-06	0.000106583	4.85485	Ada
A_52_P426768	0.971684	7.7722	6.96275	4.0243e-07	2.74297e-05	6.51385	Cited4
A_66_P124179	0.968426	9.19194	6.80798	5.75147e-07	3.6797e-05	6.15933	Atp6v0d2
A_51_P291501	0.967422	10.0936	5.10435	3.49824e-05	0.000978055	2.08678	Ccno
A_55_P2168511	0.964118	6.60214	6.63422	8.61894e-07	5.0925e-05	5.75773	Nxpe5
A_51_P135268	0.957638	6.35736	5.85772	5.48701e-06	0.000229344	3.9207	Corin
A_55_P2009673	0.953567	8.27898	6.82629	5.51275e-07	3.57079e-05	6.20142	Ppp1r14d
A_52_P374897	0.953262	8.70539	5.45887	1.45472e-05	0.000494156	2.95455	Arg2
A_51_P196973	0.952084	8.97235	6.78705	6.03753e-07	3.80438e-05	6.11114	Chaf1a
A_52_P371108	0.951647	7.57245	7.01387	3.57893e-07	2.47172e-05	6.63027	Cdc6
A_55_P2090060	0.948521	7.0379	4.952	5.11273e-05	0.00128323	1.71217	Mab21l3
A_55_P1962918	0.948098	7.16169	3.79548	0.000920762	0.0115196	-1.11923	Ifi205
A_51_P337675	0.944933	8.90461	5.51182	1.27706e-05	0.000445412	3.08352	Cd53
A_66_P114478	0.943508	6.84785	6.44081	1.35795e-06	7.3757e-05	5.3064	Ccnb1
A_66_P133787	0.942185	8.31994	7.78862	6.30878e-08	5.80631e-06	8.35203	Lhfpl2
A_55_P2081488	0.939604	9.40847	3.79312	0.000926168	0.0115602	-1.1249	Pglyrp1
A_55_P2350617	0.937637	7.80973	5.00951	4.42971e-05	0.00117247	1.85368	Slc37a2
A_52_P218058	0.934475	7.1529	7.63734	8.79898e-08	7.61495e-06	8.02225	Clec5a
A_55_P2091461	0.932391	11.1034	5.382	1.75824e-05	0.000567672	2.76698	Casp4
A_55_P2062246	0.932113	12.5209	3.20716	0.00387749	0.0318397	-2.50214	Tgtp2
A_55_P2724194	0.930536	8.35109	3.43465	0.00223672	0.0216781	-1.97586	Ccna1
A_52_P24447	0.929164	9.37294	4.13708	0.000393167	0.00613335	-0.291105	Nkg7
A_55_P2076916	0.929028	6.52039	6.16112	2.64089e-06	0.000126332	4.64618	A230065H16Rik
A_55_P2934712	0.928269	10.9586	7.04084	3.36465e-07	2.34229e-05	6.69156	P2ry6
A_51_P324934	0.928045	10.6649	9.40783	2.16772e-09	4.03681e-07	11.682	Mcm3
A_66_P115902	0.92784	7.22906	5.36224	1.84611e-05	0.000590557	2.71872	Hist1h2ai
A_51_P119429	0.927781	9.61572	6.92973	4.34178e-07	2.94014e-05	6.43847	Nckap1l
A_55_P1984035	0.926287	10.4863	7.61073	9.33216e-08	8.04301e-06	7.96392	Litaf
A_55_P1961407	0.925719	6.22965	6.89396	4.7148e-07	3.13174e-05	6.35664	Defa2
A_66_P125134	0.925443	6.60119	5.32819	2.00819e-05	0.000630794	2.63546	Capn9
A_51_P413147	0.923305	7.65919	3.54244	0.00171862	0.0180581	-1.72245	Klk1b3
A_51_P208680	0.921998	8.35125	7.84518	5.57536e-08	5.24717e-06	8.4745	Chtf18
A_55_P2074927	0.920501	7.75249	5.53589	1.20374e-05	0.000425534	3.14207	Gm7932
A_51_P245414	0.91996	7.20694	3.7334	0.00107376	0.0127949	-1.26817	Klk1
A_55_P2135064	0.919245	9.16576	5.86284	5.41924e-06	0.000227423	3.93303	H2-M2
A_51_P242166	0.918006	11.4761	8.52646	1.30091e-08	1.59606e-06	9.91476	Lap3
A_51_P210395	0.917434	10.4903	6.74553	6.64872e-07	4.1149e-05	6.0154	Glrx
A_66_P134428	0.913911	7.35919	4.49499	0.00016042	0.0031839	0.58666	Sfrp1
A_51_P273538	0.911526	8.67323	6.97532	3.90984e-07	2.67369e-05	6.54249	Syce2
A_52_P375312	0.907503	10.7441	5.09673	3.56514e-05	0.000992765	2.06807	Amica1
A_55_P2073338	0.904271	7.23445	5.03473	4.15998e-05	0.00111954	1.91569	Syn1
A_55_P2175571	0.903697	8.07131	7.49024	1.21954e-07	1.01338e-05	7.69855	Tbxas1
A_51_P501453	0.898921	8.46246	5.53418	1.2088e-05	0.000426597	3.13792	Ms4a8a
A_51_P166556	0.896231	6.00129	6.6663	7.99657e-07	4.76527e-05	5.83214	Gzmk
A_55_P2912261	0.894861	10.3793	9.50287	1.79753e-09	3.50383e-07	11.8662	Cd44
A_55_P2099363	0.894785	6.90667	5.2306	2.55694e-05	0.000766238	2.39654	Stac2
A_66_P119516	0.892777	8.11547	6.51279	1.14598e-06	6.39081e-05	5.47489	H60b
A_51_P416509	0.890259	6.96943	5.40093	1.678e-05	0.00055202	2.81321	Hist1h1a
A_55_P2745645	0.889566	7.32593	4.8769	6.16697e-05	0.00148527	1.52728	Gfi1
A_66_P133594	0.889071	11.3411	5.59869	1.03188e-05	0.000378241	3.29467	5730416F02Rik
A_66_P119621	0.888259	6.83022	3.83881	0.000826908	0.0106725	-1.01493	Tdo2
A_51_P393958	0.88789	8.94729	8.80889	7.24566e-09	1.00748e-06	10.4928	Fbxo5
A_52_P424887	0.88749	6.62367	5.92354	4.67827e-06	0.000202018	4.07885	Itgax
A_55_P2909315	0.886446	7.77311	7.67713	8.05942e-08	7.16669e-06	8.10929	Dhfr
A_55_P2035951	0.886003	10.3168	8.37501	1.78827e-08	2.09539e-06	9.60019	Haus8
A_55_P2487504	0.884988	9.03843	5.38465	1.74677e-05	0.00056572	2.77346	Cd84
A_55_P2071466	0.884856	8.92423	4.84004	6.76186e-05	0.00160446	1.4365	Ncf1
A_66_P103201	0.881908	7.31136	8.90304	5.97532e-09	8.59499e-07	10.683	Aurkb
A_55_P2736570	0.881549	11.0583	5.23167	2.55013e-05	0.000766238	2.39918	Pim1
A_52_P627816	0.878885	7.94548	3.86243	0.000779805	0.0101433	-0.957994	Tgm1
A_51_P453111	0.877321	11.6289	6.77086	6.26866e-07	3.90213e-05	6.07384	Hexb
A_51_P101065	0.87707	6.41805	7.97645	4.19178e-08	4.22358e-06	8.75707	Htr7
A_66_P123040	0.876706	12.4625	4.94386	5.21759e-05	0.00130171	1.69214	Gsto1
A_51_P360492	0.876491	9.1993	8.42782	1.5999e-08	1.91777e-06	9.71026	Mcm6
A_66_P105854	0.8759	11.4332	7.64507	8.65008e-08	7.51728e-06	8.03917	Alox5ap
A_51_P191649	0.875781	7.12309	6.81859	5.61193e-07	3.61259e-05	6.18371	Ndc80
A_55_P2115955	0.874745	7.3204	6.03803	3.54878e-06	0.000160557	4.35297	Raet1e
A_51_P473734	0.87084	10.5763	4.78825	7.69657e-05	0.00178761	1.30893	H2-DMa
A_55_P2908104	0.869441	8.65145	3.87798	0.000750237	0.00985993	-0.920451	Dck
A_52_P238159	0.867886	9.09825	6.19946	2.40948e-06	0.000117417	4.73719	Gm9975
A_66_P122506	0.867288	7.93348	4.78247	7.80873e-05	0.00180963	1.29468	Lcp2
A_55_P2072035	0.86707	11.44	5.44189	1.51687e-05	0.000510279	2.91313	Thy1
A_66_P130035	0.865445	7.45627	3.65354	0.00130783	0.0147525	-1.45891	Klk1b24
A_55_P2803316	0.864172	6.64134	8.06929	3.43079e-08	3.5778e-06	8.95546	Neil3
A_51_P408732	0.86248	10.5931	7.06694	3.16984e-07	2.24624e-05	6.75076	Phgdh
A_55_P2034033	0.86247	7.32185	7.81025	6.01732e-08	5.60282e-06	8.39891	Il12rb1
A_51_P151586	0.86222	8.02444	6.95428	4.10342e-07	2.78779e-05	6.49452	Gsg2
A_51_P158876	0.859806	11.6235	8.69606	9.14265e-09	1.20689e-06	10.2632	Dctpp1
A_51_P470715	0.857525	10.5768	5.52037	1.25054e-05	0.00043836	3.1043	Cish
A_51_P358012	0.856279	8.57318	3.79048	0.000932246	0.0115944	-1.13125	Serpina3m
A_66_P118644	0.855685	9.56501	6.37891	1.57207e-06	8.322e-05	5.16104	Basp1
A_51_P254805	0.853741	7.14187	6.74135	6.71356e-07	4.13052e-05	6.00577	Kif4
A_55_P2007646	0.853481	6.36793	5.13578	3.23535e-05	0.000915599	2.16396	Cryaa
A_51_P502082	0.852458	10.2319	8.02796	3.75029e-08	3.85319e-06	8.86729	Rrm1
A_55_P2132549	0.852104	9.79666	5.83081	5.85733e-06	0.000242876	3.85594	Cd48
A_51_P297679	0.84967	12.0403	5.68523	8.35014e-06	0.000317229	3.50443	Hcls1
A_55_P1997141	0.848982	9.16085	6.49776	1.18726e-06	6.56837e-05	5.43975	Mybl2
A_66_P106556	0.847918	7.7053	3.2988	0.00311002	0.0270612	-2.29166	Gm4951
A_52_P508089	0.846919	13.9978	4.20876	0.00032863	0.00534235	-0.115931	Psap
A_52_P193925	0.845349	10.0046	7.9198	4.73954e-08	4.61928e-06	8.63542	Sulf2
A_51_P371190	0.844296	8.62248	6.32478	1.78747e-06	9.13757e-05	5.03358	Pttg1
A_52_P1019763	0.840232	6.82417	7.19185	2.38542e-07	1.77056e-05	7.03293	Panct2
A_55_P2143050	0.83905	6.60482	3.95235	0.000623498	0.00860642	-0.740552	Ear7
A_51_P303079	0.839035	8.71301	5.02258	4.28781e-05	0.00114655	1.88581	Tmem54
A_55_P1963920	0.838987	7.85886	6.27003	2.03611e-06	0.00010233	4.9043	Scimp
A_52_P325574	0.838856	11.1182	6.24767	2.14754e-06	0.000106646	4.85141	Snx5
A_66_P137861	0.838656	8.35284	3.65054	0.00131754	0.0147981	-1.46606	Tlr1
A_51_P359262	0.83861	9.54818	8.72409	8.62821e-09	1.15358e-06	10.3204	Sec11c
A_52_P38639	0.837794	8.90649	3.63629	0.00136463	0.0151636	-1.49998	Fermt3
A_51_P299287	0.835094	9.11303	6.74267	6.69301e-07	4.13006e-05	6.00881	Impa2
A_52_P301935	0.834138	7.54327	5.03013	4.20792e-05	0.00112953	1.90438	Il20rb
A_51_P423578	0.832685	9.7829	3.33154	0.00287329	0.0255558	-2.21594	Slfn2
A_66_P112305	0.832112	11.5472	4.58015	0.000129589	0.00270284	0.796293	Myo1f
A_55_P2831021	0.831757	11.7332	5.49119	1.34353e-05	0.000464708	3.03328	Selplg
A_55_P2156638	0.830943	8.93405	4.06603	0.000469555	0.00704568	-0.464349	Adgrg5
A_55_P2763530	0.830926	7.04594	8.23407	2.41107e-08	2.61912e-06	9.30459	Aqp9
A_55_P2001250	0.830246	8.59854	5.35086	1.89878e-05	0.000604624	2.69089	Cpz
A_55_P2002642	0.829654	8.57598	3.67586	0.00123779	0.0141927	-1.40571	Ccdc67
A_55_P2042813	0.828611	7.94369	3.34219	0.00280016	0.0251845	-2.19126	Gbp11
A_51_P384318	0.828544	11.6041	9.12392	3.81873e-09	6.27143e-07	11.1245	C1ra
A_55_P2344598	0.827479	7.51523	7.1209	2.80279e-07	2.02979e-05	6.87291	E330037I15Rik
A_52_P588881	0.826418	6.99414	5.15192	3.10815e-05	0.000888036	2.20359	Iqgap3
A_51_P101627	0.825364	8.55638	4.51678	0.000151894	0.00306388	0.640279	4930469K13Rik
A_51_P201035	0.823191	7.09814	5.5627	1.12708e-05	0.000404603	3.20726	Cenpi
A_55_P2131438	0.821203	15.2371	7.67626	8.07486e-08	7.16669e-06	8.10739	Hist2h2aa2
A_55_P1955015	0.820719	12.497	5.25353	2.41567e-05	0.000732319	2.45274	Myo1g
A_66_P130918	0.818074	8.72449	3.47358	0.00203405	0.0202792	-1.8846	Apoc2
A_55_P2072771	0.81642	8.64134	4.27264	0.000280055	0.00478276	0.0405084	Cd3g
A_51_P137604	0.814141	7.34542	5.54482	1.17764e-05	0.000417013	3.16379	Fcna
A_52_P332788	0.813534	8.63839	3.28814	0.00319106	0.027548	-2.31625	Gm35498
A_51_P130115	0.813242	6.82898	4.88873	5.9873e-05	0.00145375	1.55643	Spink2
A_55_P2633444	0.81313	7.49526	8.02208	3.79819e-08	3.86917e-06	8.85472	Zwilch
A_55_P2037121	0.812226	7.91879	3.80271	0.000904401	0.0114045	-1.10184	Tmem106a
A_55_P2738783	0.811527	7.67989	4.92363	5.48774e-05	0.00135936	1.64235	Hn1l
A_51_P218774	0.808596	11.0749	7.76916	6.58364e-08	5.99629e-06	8.30977	Rgs10
A_55_P2720213	0.807825	7.02086	4.49995	0.00015844	0.00316834	0.598853	Raet1a
A_55_P1957618	0.805749	11.4006	7.14348	2.66238e-07	1.94646e-05	6.92391	Ak2
A_66_P111660	0.805614	10.9928	6.67274	7.87729e-07	4.70764e-05	5.84706	Mt1
A_55_P2118520	0.804934	12.612	4.28346	0.000272571	0.0046825	0.0670186	Col1a1
A_55_P2078073	0.804313	8.97418	5.80654	6.21319e-06	0.000253102	3.79746	Pqlc2
A_55_P2736580	0.803729	12.517	5.90475	4.89586e-06	0.000209248	4.03376	Cyba
A_51_P409349	0.803593	7.3675	6.1682	2.59651e-06	0.000124868	4.66299	Trim29
A_51_P426270	0.802836	15.4449	4.86189	6.40246e-05	0.00153138	1.49033	Mgp
A_55_P2073099	0.802382	11.6608	3.2517	0.00348398	0.0294311	-2.40011	Trex1
A_52_P253044	0.800845	6.8323	3.30994	0.00302739	0.0265081	-2.26592	Syt13
A_55_P2161545	0.798586	8.84125	7.39878	1.4961e-07	1.20016e-05	7.49582	Ddx21
A_55_P2745477	0.797563	9.39158	7.48055	1.24617e-07	1.02733e-05	7.67713	P2ry2
A_51_P291227	0.796389	9.2482	5.48349	1.36919e-05	0.000471242	3.01454	Arhgap30
A_52_P228277	0.795764	6.93948	3.79819	0.0009146	0.0114638	-1.11272	Spns3
A_55_P2743349	0.794205	8.43465	4.05614	0.000481301	0.00718061	-0.488439	Derl3
A_66_P135155	0.793122	11.1581	6.214	2.3272e-06	0.000114324	4.77167	Manf
A_55_P2128499	0.79276	11.0302	6.60072	9.32202e-07	5.35618e-05	5.67987	Mgl2
A_55_P2112737	0.789778	17.1567	5.17926	2.90418e-05	0.000842455	2.27067	Actb
A_55_P1983268	0.78886	8.68997	3.28624	0.00320574	0.0276519	-2.32063	4930444P10Rik
A_65_P09285	0.786573	7.7019	5.73339	7.42419e-06	0.000289432	3.62093	2610524H06Rik
A_52_P683598	0.782447	14.5984	4.49158	0.000161799	0.00320783	0.578258	H2-Ab1
A_51_P235123	0.781732	9.5765	6.87397	4.93741e-07	3.24856e-05	6.31084	Nfkbie
A_55_P1961270	0.780849	8.96485	3.62992	0.00138618	0.0153281	-1.51511	Cd72
A_51_P328300	0.779756	10.072	4.23468	0.000307985	0.00509408	-0.0524908	Pdia4
A_55_P2072284	0.778028	9.72361	5.08493	3.6714e-05	0.00101155	2.03906	Dnaaf3
A_52_P322141	0.777192	11.4253	4.03427	0.000508299	0.00747643	-0.541637	Ccdc88b
A_55_P2109717	0.774393	7.52552	5.24104	2.49162e-05	0.000752066	2.42213	Kif20b
A_51_P371051	0.773191	9.36421	7.58025	9.98399e-08	8.53426e-06	7.89697	Glipr1
A_65_P19522	0.770446	8.67647	5.76483	6.87675e-06	0.000274241	3.69686	Rfc4
A_52_P99888	0.770253	10.4777	7.55467	1.0567e-07	8.95915e-06	7.8407	Cxcl16
A_52_P426049	0.770096	7.46259	4.99909	4.54633e-05	0.00118529	1.82803	Lat2
A_55_P2127702	0.769983	6.84386	5.69351	8.18282e-06	0.00031144	3.52449	Racgap1
A_55_P2020461	0.769805	11.3671	7.15144	2.61461e-07	1.92017e-05	6.94189	Hmgn2
A_51_P457244	0.768923	8.56433	4.27588	0.000277795	0.00475695	0.0484375	Xlr4b
A_51_P445726	0.768882	12.158	5.2828	2.24681e-05	0.000689143	2.5244	Pirb
A_51_P446510	0.768392	12.1085	6.71009	7.22019e-07	4.38587e-05	5.93354	Emp3
A_51_P351970	0.768225	7.02715	5.50188	1.30865e-05	0.000454909	3.05932	Hells
A_51_P262208	0.767878	10.8933	4.79451	7.57709e-05	0.00176379	1.32434	Itgb2
A_51_P327121	0.767768	9.91885	4.21648	0.000322341	0.00528959	-0.0970423	Was
A_55_P2034864	0.767264	8.91495	4.03229	0.000510815	0.0074983	-0.54645	Tubb2b
A_51_P345367	0.76453	11.9619	5.00244	4.50844e-05	0.0011824	1.83629	Psmb8
A_55_P2082733	0.763946	8.68212	5.52472	1.23723e-05	0.000434428	3.1149	Cybb
A_51_P443514	0.762862	8.65505	5.00184	4.51529e-05	0.0011824	1.83479	1700001K19Rik
A_55_P2030938	0.762624	9.0849	4.70273	9.53316e-05	0.00212364	1.09822	Trim59
A_51_P262871	0.762481	10.549	8.78726	7.57506e-09	1.04631e-06	10.4489	Nans
A_55_P2743802	0.762347	7.36135	5.893	5.03722e-06	0.000213974	4.00552	Wdr86
A_55_P2019694	0.76221	6.58848	6.62857	8.73364e-07	5.11679e-05	5.7446	1700061G19Rik
A_51_P355943	0.76194	9.4661	5.46276	1.44085e-05	0.000490242	2.96403	Mvd
A_55_P2068607	0.761871	8.07576	3.35611	0.00270723	0.024711	-2.15895	Rnf19b
A_55_P2160286	0.760059	10.2388	6.81436	5.66714e-07	3.63691e-05	6.174	Olfm1
A_66_P100721	0.759836	9.03132	7.92384	4.69818e-08	4.60047e-06	8.6441	Lig1
A_55_P2739517	0.75917	7.09814	7.96004	4.3434e-08	4.33447e-06	8.72187	Trip13
A_52_P35534	0.758553	8.00304	5.0897	3.62806e-05	0.00100492	2.05079	E230029C05Rik
A_55_P2018904	0.756271	6.81304	4.43143	0.000188127	0.00356382	0.430317	Kbtbd6
A_55_P1973995	0.75569	9.81025	5.01776	4.33962e-05	0.00115301	1.87396	Gm6756
A_55_P2074636	0.755279	10.7907	5.71539	7.75736e-06	0.000299621	3.57741	Adap1
A_52_P577384	0.754621	8.71804	3.13583	0.00459862	0.0362162	-2.66441	Il18bp
A_55_P2501751	0.754223	7.57362	4.61966	0.000117376	0.00249808	0.893595	Vcan
A_55_P2045213	0.752835	6.29965	5.2504	2.43451e-05	0.000735892	2.44506	Defa-rs12
A_55_P2018061	0.752341	7.58191	5.90025	4.94954e-06	0.000210679	4.02294	Cd209a
A_55_P2736700	0.752204	8.31436	4.28933	0.000268588	0.00464409	0.0814263	Ciita
A_55_P2167620	0.751213	9.68511	6.87144	4.96635e-07	3.25733e-05	6.30504	6330416G13Rik
A_51_P386625	0.751157	6.29465	3.65485	0.00130362	0.014721	-1.45579	Epx
A_51_P463087	0.750802	6.89425	5.6979	8.09569e-06	0.000309034	3.5351	Cenpm
A_55_P2803258	0.750754	6.92173	6.48387	1.22676e-06	6.73329e-05	5.40726	Mis18bp1
A_52_P520466	0.750634	6.95156	7.35936	1.63443e-07	1.29127e-05	7.40808	Kif18b
A_51_P195034	0.749869	6.3843	5.56304	1.12613e-05	0.000404603	3.20809	Esco2
A_55_P2076772	0.749126	12.2864	5.55673	1.14371e-05	0.000408464	3.19275	Hspa5
A_55_P2595257	0.749057	11.7474	6.52049	1.1254e-06	6.3098e-05	5.49288	Vmp1
A_51_P381558	0.748815	9.87902	3.23748	0.00360521	0.0301499	-2.43274	Rasa4
A_51_P313320	0.748374	9.92172	3.42299	0.00230119	0.0221077	-2.00314	Cd6
A_51_P255699	0.74813	9.38905	4.23017	0.000311477	0.00514368	-0.0635166	Mmp3
A_51_P157994	0.747579	7.48285	4.26579	0.000284904	0.00481543	0.023711	Dab2
A_51_P474459	0.747427	12.2799	5.47353	1.40317e-05	0.000480558	2.99027	Socs3
A_51_P517843	0.745728	9.77483	4.51078	0.000154198	0.00310434	0.625498	Glipr2
A_55_P2147402	0.745673	7.31853	7.47217	1.26968e-07	1.04258e-05	7.65859	Gm6116
A_52_P151320	0.745416	9.93717	5.77147	6.7664e-06	0.000271851	3.7129	Tnfaip8l1
A_51_P186476	0.738888	9.75761	4.66876	0.000103794	0.00226446	1.01455	Slc11a1
A_55_P2100120	0.735995	11.4942	5.34868	1.90901e-05	0.000606953	2.68557	Nme1
A_55_P2183750	0.735703	9.66272	5.48633	1.35967e-05	0.000468738	3.02145	Ncoa3
A_51_P223709	0.735586	7.20159	6.61548	9.00524e-07	5.21729e-05	5.7142	Pask
A_55_P2935976	0.735035	6.57803	6.79786	5.88802e-07	3.73596e-05	6.13604	Pif1
A_51_P261517	0.73499	13.0299	4.72735	8.96328e-05	0.00202543	1.1589	Tyrobp
A_55_P2723199	0.734691	6.65889	5.63466	9.44893e-06	0.00035067	3.38193	Tns4
A_55_P2736520	0.733606	6.70818	4.40644	0.000200288	0.00374615	0.368887	Ckap2l
A_55_P2831500	0.733599	10.4084	4.19373	0.000341224	0.00549993	-0.15269	Clec12a
A_55_P2147081	0.733507	6.60274	6.42323	1.41555e-06	7.62899e-05	5.26515	Tnfaip6
A_55_P2050439	0.733051	6.53078	7.58701	9.83547e-08	8.44191e-06	7.91183	Dlgap5
A_51_P291460	0.731425	13.0711	3.6067	0.0014677	0.0159893	-1.57028	Gm6498
A_55_P2013760	0.730212	8.52822	4.69617	9.69084e-05	0.00214292	1.08208	Slc39a14
A_52_P637730	0.729789	11.0227	7.08565	3.03724e-07	2.18441e-05	6.79317	Ubl4
A_51_P438865	0.729662	9.1512	3.64446	0.00133744	0.0149732	-1.48054	Pmf1
A_66_P137763	0.728133	6.6416	3.93191	0.000656043	0.00896077	-0.790046	Eomes
A_55_P2507660	0.727486	7.69205	4.50662	0.000155811	0.0031338	0.61528	Izumo1r
A_55_P2935296	0.727309	6.35861	4.99577	4.58408e-05	0.00119363	1.81987	Gm13571
A_55_P2792380	0.727164	9.23984	4.66478	0.000104833	0.00227762	1.00474	Gnpda1
A_55_P2098591	0.726094	7.43714	6.88249	4.84116e-07	3.19532e-05	6.33039	2610318N02Rik
A_51_P259638	0.72596	10.2683	6.48623	1.21996e-06	6.71364e-05	5.41278	Mpp6
A_52_P467389	0.725677	9.55518	3.59539	0.0015091	0.016331	-1.59712	Slc15a3
A_51_P293688	0.725395	9.76339	6.13643	2.80176e-06	0.000133416	4.58749	Rab32
A_55_P2033312	0.724998	9.28803	5.31743	2.06233e-05	0.00064296	2.60914	Lgi4
A_66_P108059	0.724927	7.71021	6.09731	3.07739e-06	0.00014327	4.49438	Ttc39c
A_51_P186161	0.724595	11.2016	5.32055	2.04648e-05	0.000640516	2.61678	Rnf149
A_51_P389885	0.723806	7.01464	4.45214	0.000178608	0.00343339	0.481256	Spic
A_51_P487073	0.723722	6.96002	4.03299	0.000509924	0.00749506	-0.544749	Wfdc12
A_51_P239203	0.722621	10.2814	5.07353	3.77701e-05	0.00103247	2.01105	Mapk13
A_55_P1984243	0.72206	9.34994	6.60883	9.14666e-07	5.28454e-05	5.69873	Naip2
A_55_P2929453	0.721377	9.51203	6.9038	4.60908e-07	3.08114e-05	6.37916	Rbpj
A_55_P2021266	0.719495	7.8901	3.71795	0.00111557	0.0131455	-1.30514	Hpse
A_51_P401263	0.718502	6.68686	4.68569	9.94857e-05	0.00218189	1.05625	Eme1
A_55_P2135526	0.718387	5.94172	3.93901	0.000644558	0.00882702	-0.772868	Gzmc
A_52_P794440	0.717767	6.15798	4.97853	4.78532e-05	0.00123219	1.77747	1700049E15Rik
A_66_P111154	0.716779	9.00011	7.39338	1.51432e-07	1.21012e-05	7.48381	1700066B19Rik
A_51_P150678	0.716058	9.05639	5.35398	1.88419e-05	0.000600897	2.69852	Tnfaip8l2
A_51_P316311	0.715859	8.37133	4.00983	0.000540266	0.00783067	-0.601063	Ppfia4
A_51_P515605	0.714547	9.07985	3.80121	0.000907765	0.0114243	-1.10544	Col3a1
A_55_P2757442	0.713504	8.75779	4.45673	0.000176569	0.0034036	0.492521	Marcksl1
A_55_P2051229	0.713379	9.74991	4.27085	0.000281316	0.00478897	0.0361105	Gpr132
A_55_P2066613	0.713202	9.72457	5.02031	4.31216e-05	0.00115081	1.88022	Lcp1
A_52_P555672	0.712402	7.87435	5.80735	6.20082e-06	0.000253093	3.79944	Vrk1
A_51_P396351	0.711627	12.4073	7.16631	2.52778e-07	1.86957e-05	6.97541	Pcna
A_55_P1997225	0.709241	7.58871	4.40962	0.000198694	0.00373348	0.376722	Agap2
A_55_P2109263	0.70833	11.8947	5.10344	3.50621e-05	0.000978969	2.08453	Ppp1r14b
A_51_P167263	0.708058	9.35943	3.3693	0.00262202	0.0241233	-2.12831	Cd5
A_55_P2156855	0.708011	7.60093	4.8554	6.50715e-05	0.00155108	1.47435	Car13
A_52_P270429	0.705472	6.83612	5.06843	3.82526e-05	0.00104429	1.99852	Fam25c
A_55_P2172560	0.704984	9.53351	5.67388	8.58489e-06	0.000324375	3.47695	Gmnn
A_51_P242201	0.704445	11.5689	8.32911	1.97046e-08	2.23358e-06	9.50424	Naaa
A_51_P397367	0.70109	9.69637	3.16404	0.00429916	0.0344054	-2.6004	Slc16a1
A_55_P2507824	0.701001	7.79163	4.28862	0.00026907	0.00464569	0.0796704	Marcksl1-ps4
A_51_P333923	0.700557	12.6178	4.3976	0.000204771	0.00380552	0.347185	Tspan1
A_51_P241319	0.697245	7.05402	3.43804	0.00221831	0.0215799	-1.96793	Cilp
A_55_P2137010	0.697097	6.46256	4.91433	5.61664e-05	0.00138144	1.61945	Chrna7
A_55_P2733965	0.695706	7.85564	3.81836	0.000869963	0.0111113	-1.06419	Csf2rb
A_55_P2013113	0.694984	11.0171	7.07631	3.10275e-07	2.22385e-05	6.77199	Bak1
A_55_P2737862	0.6943	7.87978	5.17016	2.97051e-05	0.000856929	2.24835	Sh3pxd2b
A_55_P2757433	0.692972	8.91282	4.4424	0.000183024	0.00349074	0.457295	Hmox1
A_52_P405177	0.69272	8.79912	3.55582	0.00166313	0.0176439	-1.69083	C1qtnf6
A_52_P655890	0.692586	7.06979	6.11985	2.91536e-06	0.000137569	4.54805	Wdhd1
A_55_P2136832	0.692579	12.8243	3.32499	0.00291922	0.0258637	-2.23112	Gm6981
A_51_P495242	0.692421	8.39146	3.96777	0.000599991	0.00842128	-0.703154	Lat
A_51_P510891	0.692009	8.31299	3.19877	0.00395626	0.0323256	-2.5213	Afp
A_51_P216496	0.691852	6.23356	5.47846	1.38625e-05	0.000476328	3.00228	Tfpi2
A_55_P2137521	0.688555	7.97339	6.10254	3.03903e-06	0.000141801	4.50682	Nmral1
A_55_P2053838	0.688181	9.9503	4.0555	0.000482065	0.00718173	-0.489985	Tnfaip3
A_52_P170945	0.687938	7.19706	4.47572	0.000168359	0.00329096	0.539247	Ccdc106
A_55_P2749790	0.687825	7.45991	5.8078	6.19417e-06	0.000253093	3.8005	Foxm1
A_51_P510418	0.687541	7.05961	3.55974	0.00164721	0.0175106	-1.68155	Aldh1b1
A_52_P399934	0.68743	9.82251	3.44267	0.0021934	0.0213838	-1.95708	Dusp2
A_55_P2723699	0.687402	10.1772	5.23894	2.50458e-05	0.000753794	2.417	Nfkb2
A_55_P2008327	0.683203	12.9935	4.52279	0.000149625	0.00302396	0.655059	Eno1b
A_66_P127146	0.682142	9.46585	5.87115	5.31115e-06	0.000224695	3.95301	Gm38419
A_52_P163795	0.682042	13.5334	6.11333	2.96135e-06	0.000138797	4.53252	Tubb5
A_52_P109430	0.681193	6.54071	4.22355	0.00031668	0.00520899	-0.0797178	Gapt
A_51_P457196	0.680829	6.94681	3.86486	0.000775103	0.01011	-0.952121	Sfrp4
A_55_P2178578	0.68053	9.77708	6.16791	2.5983e-06	0.000124868	4.66231	Tmprss4
A_55_P2156731	0.680259	14.8115	3.97015	0.000596439	0.00839401	-0.697374	H2-Eb1
A_51_P474643	0.6802	12.163	7.19582	2.36402e-07	1.76094e-05	7.04187	Kpna2
A_65_P16680	0.679658	11.1625	6.00724	3.82202e-06	0.000171064	4.27938	B4galt5
A_55_P2032703	0.679367	6.59703	4.58645	0.00012756	0.00266317	0.811807	Foxp3
A_55_P2067518	0.678765	6.70707	6.24892	2.14116e-06	0.000106583	4.85437	Slc13a3
A_52_P507382	0.677483	11.8888	5.0117	4.40564e-05	0.00116758	1.85905	Unc93b1
A_55_P2325803	0.676713	7.72866	4.8516	6.56934e-05	0.00156412	1.46497	Tnfrsf11a
A_55_P2081530	0.675266	13.0008	5.20475	2.72617e-05	0.000801971	2.33319	Sh3bgrl3
A_55_P2101426	0.674655	11.4138	5.25953	2.38003e-05	0.000724676	2.46744	Mrps25
A_51_P365019	0.674538	11.9946	5.31033	2.09882e-05	0.000653358	2.5918	Gclc
A_51_P317141	0.673944	7.97969	2.96384	0.00690771	0.0488718	-3.04954	Col2a1
A_51_P508959	0.673831	8.6306	4.06539	0.000470307	0.0070519	-0.46591	Prr15
A_51_P419226	0.671833	10.6025	3.95365	0.000621478	0.00859278	-0.737394	S100a14
A_51_P269203	0.671556	7.1993	6.33016	1.7648e-06	9.04382e-05	5.04625	Trpv4
A_55_P1975155	0.670011	8.11411	5.02873	4.22261e-05	0.00113202	1.90094	Galnt6
A_51_P336599	0.669965	7.25392	3.45539	0.00212641	0.0209102	-1.92729	Kcne3
A_55_P1990944	0.66935	9.68284	4.33179	0.000241485	0.00429504	0.185578	Casp1
A_66_P121495	0.663857	8.39735	6.21358	2.32957e-06	0.000114324	4.77066	Psat1
A_55_P1967330	0.663088	12.3346	3.03667	0.00581915	0.0429172	-2.88758	Gm5069
A_51_P251357	0.661998	11.6912	3.28353	0.00322675	0.0277986	-2.32687	Ctps
A_66_P113008	0.661434	7.26206	4.27241	0.000280219	0.00478276	0.0399343	Pla2g2e
A_55_P1998631	0.661159	13.6769	5.86894	5.3397e-06	0.000225446	3.94769	Capg
A_51_P219970	0.658415	7.34858	6.08938	3.13659e-06	0.000145378	4.47547	Cela1
A_55_P2317665	0.657989	9.09365	4.6188	0.000117629	0.00249836	0.891478	E2f1
A_52_P316474	0.657583	8.57977	5.70651	7.92726e-06	0.000304242	3.55594	St3gal4
A_51_P214127	0.657175	6.73336	3.23771	0.00360321	0.0301453	-2.43221	Cpa3
A_55_P2733577	0.657052	7.41184	5.61997	9.79472e-06	0.000362214	3.34631	Gm16096
A_55_P2143923	0.656597	7.24021	5.6505	9.08974e-06	0.000339757	3.42033	Slc13a2
A_51_P109508	0.654735	8.44466	6.15507	2.67938e-06	0.00012788	4.63182	Havcr2
A_55_P2830665	0.653019	7.00597	3.38505	0.0025236	0.0235713	-2.09164	Osm
A_51_P381821	0.652556	7.44218	3.23265	0.00364735	0.0304413	-2.44382	Fst
A_55_P2069221	0.652146	6.79994	4.54699	0.000140818	0.00286859	0.714646	Prr11
A_52_P124183	0.651541	8.53266	4.98286	4.73395e-05	0.00122094	1.78812	C030005K06Rik
A_51_P279437	0.650544	8.77694	3.18555	0.00408354	0.0330555	-2.55144	Mfsd2a
A_52_P91336	0.65036	6.36066	4.76114	8.23651e-05	0.00189195	1.24215	Kif15
A_51_P100852	0.650235	6.37888	3.8238	0.000858298	0.0110028	-1.05109	Fam26f
A_55_P1966998	0.649274	11.2962	3.96739	0.000600556	0.00842354	-0.704071	Arhgdib
A_66_P100554	0.648321	7.88161	4.31986	0.000248814	0.00438674	0.156297	A530010L16Rik
A_55_P2072656	0.647799	11.0545	5.57038	1.10605e-05	0.000399338	3.22591	Ckmt1
A_51_P108020	0.64764	9.27512	4.72361	9.0476e-05	0.00203583	1.14968	Zmynd15
A_51_P282667	0.646994	12.1395	3.97849	0.00058418	0.0082886	-0.67716	Hexa
A_66_P132927	0.646747	8.23978	3.43625	0.00222803	0.0216341	-1.97212	Fgr
A_51_P501018	0.64671	7.81409	3.89629	0.000716852	0.00957808	-0.876222	Nek2
A_51_P483180	0.645744	10.059	3.53472	0.00175144	0.0182649	-1.74067	Snx7
A_51_P151126	0.644808	9.68866	5.29649	2.17194e-05	0.000672109	2.55792	Cd52
A_51_P381260	0.644609	12.121	3.89018	0.00072782	0.0096952	-0.890978	Fxyd5
A_55_P2040838	0.644125	10.3863	5.05692	3.93636e-05	0.00106763	1.97024	Gm14548
A_55_P2099742	0.643368	7.19461	4.89477	5.89766e-05	0.001437	1.5713	Ccl19
A_52_P663704	0.642169	6.69827	6.28149	1.9813e-06	0.000100058	4.93138	Podnl1
A_66_P119661	0.641563	11.3089	5.19409	2.79924e-05	0.000819997	2.30704	Abracl
A_55_P2106175	0.641321	10.7927	5.27738	2.27713e-05	0.000695376	2.51114	Gch1
A_55_P2848397	0.641007	11.8964	4.05857	0.000478388	0.0071525	-0.482521	Efhd2
A_51_P123077	0.640896	11.4213	5.21071	2.68621e-05	0.000793573	2.34778	Nubp1
A_51_P443508	0.640562	9.05687	4.3732	0.000217686	0.00398271	0.28723	Ppa1
A_55_P2735435	0.640086	9.91582	3.46197	0.00209257	0.0206945	-1.91187	Map4k1
A_55_P2736794	0.639645	10.2558	4.77413	7.9732e-05	0.00184569	1.27415	Wdr1
A_52_P266132	0.639616	8.62595	3.49389	0.00193554	0.0195022	-1.83687	Fgl2
A_55_P1965101	0.639385	7.93504	4.12839	0.000401802	0.00624958	-0.312315	Xlr3b
A_51_P455488	0.637936	7.76204	4.73974	8.68957e-05	0.00197859	1.18943	Ybx2
A_51_P247157	0.63683	10.0356	4.094	0.000437864	0.00667583	-0.396194	Hn1
A_55_P2028788	0.636729	9.63573	5.80197	6.28253e-06	0.000255428	3.78646	Slc39a11
A_55_P2740182	0.63663	8.27729	6.70908	7.2373e-07	4.38587e-05	5.93119	Pkmyt1
A_52_P472888	0.636548	8.39269	4.43653	0.000185735	0.00352491	0.442868	Malt1
A_55_P2740937	0.636384	7.25305	2.97578	0.00671678	0.0478292	-3.02311	Tnf
A_51_P470242	0.635921	12.4395	8.95304	5.39648e-09	7.98258e-07	10.7835	Rasl2-9
A_52_P498086	0.635803	7.64306	3.21949	0.00376443	0.031169	-2.47394	Spi1
A_51_P294235	0.63484	10.2751	3.95776	0.000615138	0.00855884	-0.727417	Cxcl17
A_55_P2802751	0.633768	7.71504	4.34565	0.000233247	0.00419383	0.219577	Kcnn4
A_51_P437938	0.633293	8.4927	4.6252	0.000115761	0.00247126	0.907222	Coa5
A_51_P208603	0.633259	6.82266	4.37742	0.000215396	0.00395741	0.297595	Dio2
A_52_P646832	0.632618	7.52767	4.59983	0.000123356	0.00259621	0.844741	Samsn1
A_55_P2008071	0.632617	10.3551	3.0727	0.00534341	0.0402919	-2.80683	Prkcd
A_55_P2035757	0.632227	9.27044	3.59867	0.00149697	0.0162279	-1.58933	Gm8884
A_51_P258098	0.631574	12.2879	4.07036	0.000464502	0.00698494	-0.453798	Tmem176a
A_55_P1997696	0.630961	12.7558	3.33298	0.00286327	0.0254883	-2.2126	Plbd1
A_55_P2079579	0.630288	10.732	5.54912	1.16528e-05	0.000414042	3.17424	Pira7
A_52_P526740	0.629701	6.55996	4.28634	0.000270609	0.00466189	0.0740865	A430093F15Rik
A_55_P2027136	0.628676	6.61289	4.58912	0.000126711	0.00265343	0.818366	Hist1h3f
A_55_P2908180	0.628544	5.96652	4.18772	0.000346395	0.00555984	-0.167388	Ddx4
A_66_P113043	0.627487	7.66	3.48895	0.00195907	0.0196918	-1.84849	Nlrc5
A_55_P2788368	0.627367	8.2111	3.88795	0.00073188	0.00971663	-0.896383	Fyb
A_51_P449048	0.627249	10.9286	3.16467	0.00429268	0.0343827	-2.59897	Cndp2
A_51_P366061	0.627146	7.93501	2.99074	0.0064847	0.0466545	-2.98992	Fscn1
A_55_P1982171	0.62688	14.3753	6.52371	1.11692e-06	6.27913e-05	5.50039	H2afz
A_55_P2603307	0.626747	7.03702	4.22531	0.000315291	0.00519844	-0.0754198	Ect2
A_55_P2051962	0.626599	13.5752	6.58795	9.60513e-07	5.48861e-05	5.65017	Sec61b
A_66_P125902	0.625901	8.56971	4.26879	0.000282769	0.00479461	0.0310693	Tlr13
A_66_P123318	0.625821	8.57674	4.09883	0.000432615	0.00662	-0.384427	C1rb
A_55_P2017977	0.623901	7.19797	4.77347	7.98639e-05	0.0018467	1.27252	Gm525
A_55_P2166833	0.623292	6.45763	3.05219	0.00560939	0.0417989	-2.85284	Ms4a14
A_66_P120494	0.622969	6.18421	3.93073	0.00065798	0.00898135	-0.792913	Duoxa1
A_52_P473966	0.622316	9.09818	4.8054	7.37344e-05	0.00172961	1.35118	Kdelr3
A_55_P2155504	0.622245	9.06555	3.38827	0.00250394	0.0234753	-2.08415	Lck
A_51_P513530	0.622054	6.93251	5.78846	6.49238e-06	0.000261412	3.75388	Spag5
A_55_P2830788	0.621414	8.70902	3.76838	0.00098472	0.0121187	-1.18432	Il10ra
A_51_P481821	0.619069	10.2999	4.75714	8.31941e-05	0.00190889	1.23229	Spcs3
A_55_P1965975	0.617306	6.55027	4.39988	0.000203604	0.00379158	0.352787	Kynu
A_66_P130541	0.617247	7.08617	5.8281	5.896e-06	0.000243513	3.84942	Traip
A_55_P2883452	0.616736	6.76323	5.43298	1.5505e-05	0.000519098	2.89142	Slc7a8
A_51_P312482	0.616428	8.07967	3.49718	0.00192006	0.0193852	-1.82914	Ccdc34
A_55_P1955778	0.615029	6.58363	4.05002	0.000488707	0.00725995	-0.503327	Adamts4
A_51_P291078	0.614663	7.53641	4.3359	0.000239011	0.0042723	0.195664	Sel1l3
A_51_P116487	0.613572	11.2435	6.09425	3.10016e-06	0.000144009	4.48706	Lsm4
A_66_P135169	0.610999	9.53199	4.49701	0.000159613	0.00318265	0.591609	Apex1
A_55_P2125208	0.610352	9.66974	3.99437	0.0005615	0.0080639	-0.638608	Arid5a
A_55_P2158498	0.610316	8.06015	4.24996	0.000296425	0.00495793	-0.0150728	Btk
A_55_P1958857	0.609506	9.98954	5.08568	3.6645e-05	0.00101155	2.04092	Nek6
A_51_P208240	0.608057	7.93766	2.96293	0.00692247	0.048943	-3.05156	Tnfsf14
A_55_P2004781	0.607861	10.3972	4.35494	0.000227878	0.00411859	0.242393	Ass1
A_51_P464738	0.606333	9.923	3.14225	0.00452885	0.0358214	-2.64989	Slc2a1
A_51_P497402	0.605289	8.7627	4.48335	0.000165169	0.00325817	0.558021	Tonsl
A_55_P2021540	0.604839	7.21944	4.26209	0.000287554	0.00485236	0.0146506	Myocd
A_66_P117982	0.603543	7.56968	3.37418	0.00259114	0.0239448	-2.11696	Gm2848
A_55_P2320283	0.603207	9.20679	4.55712	0.00013729	0.00281836	0.739573	Hmga2-ps1
A_66_P137696	0.60309	6.53422	6.6998	7.39538e-07	4.45796e-05	5.90974	Kifc1
A_55_P2094362	0.602949	9.5183	5.19091	2.8214e-05	0.000824008	2.29925	Erp29
A_66_P113216	0.601231	10.7389	5.74006	7.30453e-06	0.000285836	3.63703	Pdia3
A_51_P234956	0.601002	6.29866	3.35392	0.00272167	0.0247679	-2.16404	Xcl1
A_51_P515623	0.600238	8.65073	5.21793	2.63853e-05	0.000783929	2.36549	Qpctl
A_55_P2101757	0.599977	6.87093	4.95727	5.04595e-05	0.00127105	1.72514	Dscc1
A_66_P119424	0.599799	7.84	3.90099	0.000708523	0.00949722	-0.864865	Atp6v0a4
A_55_P1984730	0.599393	11.0229	5.09463	3.58385e-05	0.000995888	2.0629	Sgpl1
A_55_P2044297	0.598797	11.4035	5.85678	5.49949e-06	0.000229406	3.91845	Fam96a
A_55_P2109445	0.598756	7.01916	4.03957	0.000501629	0.0073992	-0.528764	Irf4
A_51_P103541	0.598228	8.60473	5.05125	3.99232e-05	0.00107732	1.95631	Cacna1s
A_51_P351015	0.597267	6.88176	4.11441	0.000416099	0.00642382	-0.346444	Lta
A_55_P2116385	0.596909	7.48068	3.36464	0.00265182	0.0243331	-2.13914	Gpr183
A_55_P2035326	0.596412	6.59137	4.28376	0.000272363	0.0046825	0.0677654	D5Ertd605e
A_51_P153734	0.595817	7.07398	5.68204	8.41526e-06	0.000319122	3.49673	Kif23
A_55_P2081616	0.595447	9.21838	4.98318	4.73026e-05	0.00122094	1.78889	Timeless
A_52_P242194	0.595302	7.03156	6.29186	1.933e-06	9.83332e-05	4.95588	Tube1
A_52_P1020860	0.594459	11.4674	4.06505	0.000470704	0.00705278	-0.466732	AW112010
A_52_P336629	0.592364	9.92337	3.9905	0.000566945	0.00809915	-0.648003	Arrb2
A_51_P227392	0.592349	9.15144	4.59792	0.000123946	0.00260544	0.84005	Rhou
A_66_P121765	0.591382	8.33633	5.7036	7.98372e-06	0.000305535	3.54891	Pycard
A_52_P401504	0.589931	6.19084	5.14776	3.14047e-05	0.000896043	2.19337	Thbs4
A_55_P2733267	0.589925	8.095	4.63674	0.000112462	0.00241568	0.935647	Micall2
A_51_P124719	0.589783	7.77309	5.45334	1.47467e-05	0.000499306	2.94106	Ccdc93
A_55_P2242550	0.589664	6.22427	3.9034	0.000704286	0.00945865	-0.859034	4930542D17Rik
A_51_P326499	0.589603	6.45037	5.13182	3.2673e-05	0.000922138	2.15425	Chek1
A_52_P574653	0.589026	8.35941	3.95351	0.000621686	0.00859278	-0.737719	Bid
A_52_P421344	0.588898	7.67441	3.92393	0.000669208	0.00909982	-0.809367	Paqr5
A_55_P1970244	0.588453	7.47305	5.77079	6.7777e-06	0.000271851	3.71124	Dclk1
A_52_P59654	0.588402	7.13164	5.28517	2.23363e-05	0.000687786	2.53022	Plk4
A_55_P1960999	0.588191	11.3408	5.55888	1.13769e-05	0.00040771	3.19797	Pigr
A_55_P2110081	0.588046	10.628	5.9288	4.61905e-06	0.00020029	4.09148	Cisd3
A_55_P2491404	0.587583	9.72481	5.86474	5.39438e-06	0.000227294	3.93759	Dpp7
A_55_P2174288	0.586932	9.00579	4.57208	0.00013224	0.00274713	0.776397	Snap29
A_52_P471395	0.585972	10.8714	5.533	1.21233e-05	0.00042712	3.13504	Ifngr2
A_51_P503866	0.585737	9.48684	5.96915	4.18989e-06	0.000184364	4.18821	Edem1
A_55_P2153122	0.585504	9.06618	3.31772	0.00297097	0.026179	-2.24793	Zap70
A_51_P309589	0.585403	6.80133	4.47865	0.000167128	0.00328208	0.546449	2700099C18Rik
A_51_P195153	0.58521	6.16583	4.33371	0.00024033	0.00428424	0.190276	Gtse1
A_51_P204080	0.58408	8.77753	3.32448	0.00292284	0.0258662	-2.2323	Hk2
A_51_P115547	0.583473	11.2724	5.99675	3.91993e-06	0.000174697	4.25428	Scamp2
A_55_P2062836	0.58343	7.55045	5.9462	4.42882e-06	0.000192618	4.1332	Ttf2
A_55_P2025073	0.583177	11.3153	3.78663	0.000941184	0.0116777	-1.1405	Csf1r
A_51_P386810	0.582804	10.117	4.12243	0.000407839	0.0063338	-0.326871	Gmppb
A_55_P2040362	0.582489	12.3695	6.28703	1.95533e-06	9.9227e-05	4.94448	Bola2
A_55_P2007601	0.581839	16.6841	4.71988	9.13258e-05	0.00204815	1.14048	Sftpd
A_55_P2738252	0.580975	6.73486	3.79526	0.00092126	0.0115196	-1.11975	Tnfsf13b
A_55_P2192397	-0.580933	9.10213	-3.97615	0.000587595	0.00831443	-0.682833	A330023F24Rik
A_55_P2078670	-0.581214	7.81345	-4.86276	6.38857e-05	0.00152981	1.49247	Cbs
A_52_P592909	-0.58259	9.85377	-3.44894	0.00216015	0.0211417	-1.94241	Dgat2
A_55_P2738516	-0.583134	10.1671	-3.9587	0.00061371	0.0085558	-0.725154	Notch4
A_51_P118545	-0.583485	12.0315	-3.65974	0.001288	0.0145999	-1.44414	S100g
A_52_P371154	-0.584198	8.75709	-4.95961	5.01653e-05	0.00126691	1.73091	Sgms1
A_52_P288050	-0.584242	11.8269	-4.58866	0.000126857	0.00265382	0.817236	Fbln5
A_55_P2745210	-0.584403	14.6055	-3.25749	0.00343576	0.0291774	-2.38681	Ager
A_55_P2120169	-0.584426	7.25463	-3.21326	0.00382115	0.0314638	-2.48819	Myh8
A_55_P2850037	-0.586023	12.3949	-4.17331	0.000359111	0.00571755	-0.202616	Ces1d
A_52_P535824	-0.586326	7.37188	-4.931	5.38776e-05	0.00133936	1.66048	Faim2
A_55_P2091473	-0.586828	11.5628	-3.79986	0.000910828	0.0114372	-1.10871	Bnip3
A_51_P314397	-0.587287	15.5071	-4.07643	0.000457514	0.00690122	-0.439016	Crip2
A_55_P2902830	-0.587989	9.67715	-4.57246	0.000132112	0.00274713	0.777349	Hs2st1
A_55_P2368710	-0.588623	9.68656	-5.27772	2.27523e-05	0.000695376	2.51197	C230037E05Rik
A_52_P1067763	-0.588689	12.6918	-4.97136	4.87168e-05	0.00124826	1.75982	Pmp22
A_66_P133013	-0.588871	7.46031	-4.73601	8.77107e-05	0.00198846	1.18024	Mpped2
A_66_P110045	-0.588971	6.94795	-4.70694	9.43324e-05	0.00210863	1.10859	5730424H11Rik
A_55_P2312783	-0.589232	10.5529	-3.74299	0.0010486	0.0126139	-1.24521	D030029J20Rik
A_65_P06147	-0.589336	8.15372	-3.35358	0.00272393	0.0247767	-2.16484	Fgfr3
A_55_P2158018	-0.589814	9.31824	-4.72689	8.97367e-05	0.00202558	1.15776	Rnf39
A_51_P269216	-0.590226	13.145	-5.67903	8.47752e-06	0.0003209	3.48943	Atf5
A_52_P666930	-0.590321	10.2145	-3.50502	0.00188357	0.019173	-1.81068	Thra
A_55_P2911067	-0.590929	10.7536	-4.01277	0.000536318	0.00778969	-0.593918	Fam198b
A_52_P141488	-0.591204	9.96172	-5.04943	4.01047e-05	0.0010807	1.95183	Grk5
A_52_P399095	-0.59235	8.51009	-5.30769	2.11259e-05	0.000656665	2.58533	Mettl24
A_55_P2500104	-0.593022	9.05395	-3.93353	0.000653401	0.00893638	-0.78612	Ddc
A_55_P2090070	-0.593205	10.1695	-5.51222	1.27581e-05	0.000445412	3.08449	Myh14
A_51_P172131	-0.593532	10.6518	-4.36479	0.000222324	0.00404626	0.266571	Lurap1l
A_66_P108864	-0.593636	10.4568	-4.25201	0.000294905	0.00494134	-0.0100436	Gm13056
A_52_P510202	-0.595115	6.95804	-3.35257	0.0027306	0.0248265	-2.16718	9930014A18Rik
A_55_P2502516	-0.59537	10.446	-5.15818	3.06021e-05	0.000876743	2.21895	Pnkd
A_51_P277006	-0.595426	10.0787	-4.36228	0.000223726	0.00405727	0.260412	Chst8
A_51_P381506	-0.596302	12.5488	-5.506	1.29548e-05	0.000451082	3.06934	Eva1b
A_66_P117837	-0.596598	7.82177	-3.24409	0.00354835	0.0297938	-2.41757	8430426J06Rik
A_55_P1992049	-0.596915	8.01039	-5.91522	4.77337e-06	0.000204852	4.05889	Gucy1a3
A_55_P2485559	-0.598011	10.5289	-4.27523	0.000278248	0.0047608	0.046843	Galnt18
A_55_P2060101	-0.598475	11.1802	-6.27955	1.99047e-06	0.000100278	4.9268	Tprgl
A_55_P2810093	-0.599091	12.1653	-5.75509	7.04178e-06	0.000279356	3.67335	Tbx2
A_55_P2018666	-0.599901	7.70263	-3.25063	0.00349298	0.0294833	-2.40257	Thrsp
A_55_P2734892	-0.600879	7.58806	-4.50442	0.000156674	0.00314346	0.609856	Pdgfra
A_66_P125722	-0.601195	13.7898	-4.92272	5.50029e-05	0.00136085	1.64009	Cyb5a
A_51_P134452	-0.601454	7.96361	-4.6678	0.000104044	0.00226755	1.01217	Lpar3
A_51_P473953	-0.60377	8.63145	-4.78272	7.80375e-05	0.00180963	1.29531	Arhgef26
A_51_P245558	-0.604473	11.3794	-3.51126	0.00185505	0.0190005	-1.796	Scnn1g
A_52_P175242	-0.604672	9.91001	-3.86462	0.000775568	0.01011	-0.952703	Irs1
A_66_P102827	-0.604777	7.21279	-4.69267	9.77632e-05	0.00215329	1.07344	LOC102635502
A_55_P2011380	-0.605259	11.3262	-4.81419	7.21321e-05	0.00169421	1.37283	Acvrl1
A_55_P2059864	-0.606183	5.99806	-3.62859	0.00139076	0.0153476	-1.51829	Igsf1
A_52_P10205	-0.606615	6.49076	-3.06994	0.00537856	0.0404663	-2.81304	Ryr2
A_51_P348804	-0.606871	10.2894	-4.33461	0.000239789	0.00427826	0.19248	Amotl2
A_51_P207921	-0.606899	13.369	-4.3377	0.000237939	0.00425982	0.200069	Por
A_55_P2742306	-0.607485	9.71469	-3.07624	0.0052988	0.040086	-2.79889	Wfdc1
A_55_P2180481	-0.607759	7.57515	-3.52565	0.0017908	0.0185363	-1.76207	1810020O05Rik
A_55_P2739341	-0.607849	12.2603	-6.22767	2.25251e-06	0.000111329	4.80405	Aldh2
A_55_P2349198	-0.607918	8.62938	-3.26646	0.00336233	0.0286823	-2.36618	D330022H12Rik
A_55_P2723654	-0.608484	7.62655	-4.91795	5.56616e-05	0.00137226	1.62835	Lgals6
A_55_P2503371	-0.608893	7.83506	-3.99303	0.000563378	0.00807032	-0.641859	Trpc6
A_51_P428086	-0.609005	11.4754	-3.73258	0.00107596	0.0127949	-1.27015	Sptbn1
A_51_P432460	-0.60902	12.3711	-4.0985	0.000432975	0.00662065	-0.385239	Ppp1r14a
A_55_P2803970	-0.609125	9.93375	-5.55065	1.1609e-05	0.000413188	3.17797	Sh3bp4
A_55_P2151056	-0.609204	11.7023	-4.61011	0.000120219	0.0025456	0.870063	Rarg
A_55_P2031167	-0.610872	11.4625	-4.42693	0.000190262	0.003601	0.419249	Efna1
A_55_P2733032	-0.611683	7.67786	-3.73003	0.00108276	0.0128483	-1.27625	Gm30382
A_52_P549190	-0.611812	6.76014	-5.44758	1.49574e-05	0.000503986	2.92702	Cldn8
A_66_P113854	-0.612281	10.7457	-4.60514	0.000121725	0.00257225	0.857831	C1qtnf2
A_51_P353882	-0.612356	9.01053	-3.22478	0.00371689	0.0308611	-2.46183	Zfp580
A_52_P400999	-0.613089	11.1379	-3.73666	0.00106513	0.0127455	-1.26036	Arhgap31
A_55_P2420873	-0.613152	10.8097	-4.30187	0.000260282	0.00454665	0.112176	Igip
A_55_P2111355	-0.614431	15.664	-3.81431	0.000878764	0.0111936	-1.07395	Egfl7
A_55_P2913680	-0.614903	6.64493	-3.80871	0.000891048	0.0113111	-1.08742	Kcnip4
A_51_P144581	-0.615137	11.6001	-4.41385	0.000196603	0.00370419	0.387098	Pgrmc1
A_55_P2914118	-0.615847	13.2124	-4.79618	7.54537e-05	0.00175837	1.32847	Fam174b
A_51_P144894	-0.616592	8.42467	-3.70865	0.00114151	0.0133606	-1.32739	9230104L09Rik
A_51_P392303	-0.617108	9.07024	-3.02608	0.00596653	0.0438028	-2.91124	Lrrn3
A_55_P1977533	-0.618157	10.3853	-2.95892	0.00698775	0.049271	-3.06041	Eno3
A_51_P312035	-0.618203	7.87164	-5.37888	1.77182e-05	0.000570291	2.75937	Cd300e
A_51_P480328	-0.618903	8.0935	-5.64547	9.20218e-06	0.000343345	3.40815	Adgrl4
A_52_P375455	-0.619363	8.0666	-5.79128	6.44805e-06	0.00026013	3.76067	Prkce
A_52_P144363	-0.620265	10.8713	-4.86739	6.31516e-05	0.00151397	1.50387	Fgfr4
A_52_P638895	-0.620295	12.3971	-4.72185	9.08762e-05	0.00204241	1.14533	Vegfa
A_52_P573255	-0.62085	11.4909	-5.98601	4.02283e-06	0.000178519	4.22858	Cdc42ep1
A_51_P189814	-0.62369	14.3305	-4.1887	0.000345542	0.00555665	-0.164979	Cldn5
A_51_P455807	-0.624087	10.3543	-6.05362	3.41815e-06	0.000156001	4.39018	Ehd4
A_55_P1979893	-0.624343	10.0769	-3.14033	0.00454962	0.0358957	-2.65423	Tef
A_52_P6092	-0.625678	10.3116	-6.53324	1.09216e-06	6.15654e-05	5.52264	Fam84b
A_55_P2332731	-0.626282	10.2207	-4.43886	0.000184656	0.00351402	0.448586	D130062J21Rik
A_55_P1995572	-0.628237	8.43534	-4.84151	6.73699e-05	0.00160221	1.44013	Meis1
A_55_P2177463	-0.629509	8.79439	-3.92389	0.000669278	0.00909982	-0.809468	B130024G19Rik
A_55_P2149951	-0.629518	12.2756	-4.33291	0.000240811	0.00428915	0.188315	Prx
A_51_P493016	-0.630547	6.6487	-3.28136	0.00324367	0.0278638	-2.33187	Cmya5
A_55_P2027812	-0.630873	8.96938	-4.47643	0.000168059	0.00329096	0.540997	Arxes2
A_51_P255682	-0.631225	15.1218	-5.67083	8.64895e-06	0.000326205	3.46959	Mfge8
A_55_P2733752	-0.63148	12.025	-4.03199	0.000511201	0.0074983	-0.547185	Cdkn1c
A_66_P132832	-0.632503	9.33313	-3.86406	0.000776641	0.0101177	-0.954046	Myzap
A_52_P624434	-0.633591	9.98492	-3.92804	0.0006624	0.00902396	-0.799424	Clec1a
A_55_P2066559	-0.633595	8.28741	-5.02786	4.23177e-05	0.00113302	1.8988	Endou
A_66_P119238	-0.63613	8.57766	-6.36547	1.62294e-06	8.52636e-05	5.12943	Maoa
A_52_P64687	-0.63628	8.10258	-4.58821	0.000127	0.00265415	0.816128	Camk2n1
A_66_P128298	-0.637117	13.4931	-4.27149	0.000280865	0.00478724	0.0376814	Sec14l3
A_51_P227345	-0.637177	10.4014	-3.51243	0.00184971	0.0189766	-1.79323	Dpep1
A_52_P236705	-0.639968	9.75722	-4.0209	0.000525546	0.0076599	-0.574152	Ripply3
A_52_P627269	-0.640068	7.39262	-3.28184	0.00323993	0.0278638	-2.33077	Ces2b
A_65_P02177	-0.640104	9.56283	-3.54813	0.00169479	0.0178436	-1.70899	Gstm4
A_51_P240693	-0.640172	12.4041	-4.28591	0.000270902	0.00466189	0.0730275	Tecpr1
A_51_P296036	-0.640332	12.6605	-5.41353	1.62667e-05	0.000536828	2.84395	Nrbp2
A_55_P2034998	-0.640486	10.3667	-3.37269	0.00260051	0.0240014	-2.12042	Tjp1
A_55_P2096266	-0.640609	14.5016	-4.73667	8.75672e-05	0.00198737	1.18185	Sftpb
A_52_P8324	-0.640672	9.92503	-5.74352	7.24312e-06	0.000283966	3.6454	Tmem178
A_51_P129464	-0.641693	13.4613	-3.99439	0.000561465	0.0080639	-0.638547	Scd2
A_55_P2807306	-0.641805	10.0257	-5.01344	4.38654e-05	0.001164	1.86334	Bambi
A_55_P2734207	-0.641809	7.6849	-3.13011	0.00466178	0.0365392	-2.67737	Gm26908
A_52_P177847	-0.641861	6.55348	-4.18598	0.000347901	0.0055731	-0.171628	Tril
A_66_P105551	-0.643272	11.8456	-4.91382	5.62374e-05	0.00138156	1.6182	Macf1
A_55_P2856510	-0.643502	11.8721	-4.00522	0.000546504	0.00789913	-0.612244	Notch3
A_52_P597775	-0.643645	13.9005	-4.72744	8.96121e-05	0.00202543	1.15912	Gprc5a
A_52_P114889	-0.644308	8.1438	-3.40973	0.00237667	0.0226244	-2.03411	Upk3b
A_51_P224311	-0.644367	8.41301	-4.20188	0.000334333	0.00540557	-0.13275	Popdc2
A_55_P2905246	-0.644564	9.74689	-5.064	3.86765e-05	0.00105276	1.98764	Rgs12
A_51_P356045	-0.644637	8.05666	-4.01018	0.000539786	0.00782915	-0.600196	Baiap3
A_51_P284486	-0.64561	13.6533	-4.9556	5.06704e-05	0.00127444	1.72103	Gstm2
A_51_P209327	-0.646011	9.80861	-4.03106	0.00051239	0.00751013	-0.54945	Apln
A_52_P97572	-0.646201	9.37888	-2.99138	0.00647489	0.0466161	-2.98849	Aplnr
A_55_P2913849	-0.646632	11.7191	-6.46121	1.29408e-06	7.04715e-05	5.35423	Ddx3x
A_52_P365660	-0.64689	6.34846	-3.90408	0.000703099	0.00944879	-0.857394	Lrrc4c
A_51_P419439	-0.650136	7.37815	-4.98768	4.67745e-05	0.00121192	1.79997	Gnmt
A_55_P2728322	-0.650224	12.6053	-5.47093	1.41218e-05	0.000481271	2.98393	Ushbp1
A_55_P2143025	-0.651898	10.345	-3.35108	0.00274049	0.0248622	-2.17064	Sema3c
A_51_P266211	-0.653675	11.0774	-5.43078	1.55896e-05	0.000521077	2.88604	Snrk
A_66_P121636	-0.653847	11.3435	-4.44877	0.000180125	0.003453	0.472958	Ablim3
A_55_P1959763	-0.655193	10.296	-4.2112	0.00032663	0.00532593	-0.109964	Dach1
A_55_P2723125	-0.655347	9.36533	-3.6358	0.00136626	0.0151736	-1.50113	Fgfbp1
A_55_P2935905	-0.656451	9.70375	-4.88752	6.0054e-05	0.00145645	1.55345	Pink1
A_51_P379385	-0.658913	8.15488	-3.40146	0.00242496	0.0229792	-2.05341	Abca8a
A_51_P380432	-0.659234	10.2322	-5.00175	4.51625e-05	0.0011824	1.83458	Scx
A_51_P237599	-0.660766	14.1772	-4.73784	8.73111e-05	0.00198371	1.18473	Aplp2
A_55_P2302577	-0.661499	9.52114	-4.15129	0.000379447	0.00596393	-0.256421	AI426330
A_55_P2013601	-0.66243	10.4956	-4.41445	0.000196305	0.00370194	0.388583	Ldb2
A_51_P328817	-0.662884	7.81347	-3.49765	0.00191786	0.0193802	-1.82804	Plk5
A_52_P679769	-0.664527	11.1397	-3.94296	0.000638245	0.00875782	-0.763294	Cat
A_51_P200517	-0.666919	12.2384	-4.36197	0.000223902	0.00405727	0.259643	Rasgef1a
A_55_P2490344	-0.666929	9.31059	-4.89064	5.9588e-05	0.00144852	1.56113	Ppm1l
A_66_P139946	-0.667261	12.8321	-4.76388	8.18029e-05	0.00188268	1.2489	E030019B13Rik
A_66_P119155	-0.667569	12.5472	-5.1825	2.88092e-05	0.00083687	2.27862	Dusp3
A_51_P332075	-0.668315	12.8846	-4.69584	9.69896e-05	0.00214292	1.08126	Fermt2
A_55_P1984307	-0.668505	9.83268	-6.19368	2.44299e-06	0.000118773	4.72348	Adgrf5
A_52_P263658	-0.668714	6.75248	-5.25803	2.38892e-05	0.000726323	2.46375	Hes2
A_51_P241465	-0.670522	12.6239	-4.68629	9.93378e-05	0.00218094	1.05772	Gsn
A_51_P353252	-0.67167	13.0494	-5.33323	1.98333e-05	0.000623925	2.64779	Mal2
A_51_P331429	-0.671999	7.82186	-4.66621	0.000104458	0.00227183	1.00827	Colgalt2
A_55_P2109033	-0.673393	8.66785	-4.37714	0.000215545	0.00395741	0.29692	Hmgcs2
A_55_P2022211	-0.676179	13.6401	-4.91328	5.63133e-05	0.0013818	1.61687	Plxdc2
A_51_P321341	-0.676766	10.9513	-3.53549	0.00174816	0.0182398	-1.73886	Sult1a1
A_66_P136801	-0.677591	12.3387	-4.96755	4.91824e-05	0.00125403	1.75043	Peg13
A_55_P2103561	-0.677651	14.4442	-5.34034	1.94876e-05	0.000617709	2.66518	Prdx6
A_55_P2739455	-0.67999	12.1661	-4.31287	0.000253208	0.00444168	0.139156	Oaz2
A_55_P2097508	-0.680247	10.5363	-3.81007	0.000888038	0.01128	-1.08413	Mcc
A_66_P133257	-0.680592	6.47551	-4.62185	0.000116734	0.00248694	0.898993	9530026P05Rik
A_66_P119623	-0.682359	7.52025	-5.57015	1.10667e-05	0.000399338	3.22536	Ackr4
A_55_P2556031	-0.68342	6.07974	-5.14569	3.15661e-05	0.000899419	2.1883	Gm38636
A_55_P2909044	-0.684242	8.98527	-3.82411	0.000857643	0.0110011	-1.05035	Plscr4
A_55_P2112445	-0.688224	11.1819	-5.25146	2.42809e-05	0.000735017	2.44767	Tbx4
A_55_P2076866	-0.69061	10.9316	-4.69975	9.60442e-05	0.00213106	1.0909	Megf6
A_51_P138939	-0.690897	12.8754	-5.06361	3.87143e-05	0.00105276	1.98667	Robo4
A_66_P114486	-0.691338	9.03271	-6.05125	3.43766e-06	0.000156549	4.38453	Grtp1
A_51_P125260	-0.692523	13.5337	-4.56989	0.000132966	0.00275948	0.771013	Acaa2
A_55_P1969002	-0.692824	11.8057	-4.66288	0.000105334	0.00228374	1.00005	Tbx3
A_51_P363338	-0.694018	8.24517	-5.90657	4.8744e-06	0.000208758	4.03811	Prkd1
A_55_P2299524	-0.694761	8.49722	-4.7709	8.03789e-05	0.00185655	1.26619	Scube1
A_52_P49391	-0.694851	7.59424	-5.7302	7.48211e-06	0.000290685	3.61322	Cyp2d22
A_51_P436342	-0.695411	8.95218	-5.88351	5.15434e-06	0.000218504	3.98273	Hoxb5
A_55_P2056729	-0.696301	11.0011	-3.68542	0.00120893	0.0139461	-1.3829	Igfbp2
A_55_P2101336	-0.696393	13.4868	-4.53595	0.000144769	0.00293721	0.68746	Ramp2
A_51_P116906	-0.698111	12.4192	-5.27762	2.27578e-05	0.000695376	2.51173	Rapgef3
A_55_P2052699	-0.700461	8.83002	-4.37547	0.000216451	0.00396706	0.292809	Synm
A_51_P194853	-0.70084	11.7762	-5.21931	2.62949e-05	0.000782358	2.36888	Sec14l4
A_55_P2123283	-0.701836	7.2273	-3.25262	0.0034763	0.02939	-2.398	Kcna6
A_66_P118301	-0.702778	10.4521	-3.21567	0.00379914	0.0313817	-2.48269	Angpt1
A_52_P123018	-0.703428	12.2433	-4.20747	0.00032969	0.00535124	-0.11908	Ids
A_51_P398260	-0.706692	7.88034	-4.02359	0.000522029	0.00762462	-0.567609	Tppp
A_55_P2126363	-0.707095	6.86188	-4.11805	0.00041233	0.00638928	-0.337562	Wnt10b
A_51_P386270	-0.709582	7.21818	-6.06327	3.3397e-06	0.000153766	4.41321	Cyp2d12
A_66_P102765	-0.710234	9.57224	-6.01945	3.71118e-06	0.000167541	4.30857	Col4a4
A_55_P2014500	-0.711191	7.02153	-5.25995	2.37754e-05	0.000724676	2.46847	N28178
A_55_P2931762	-0.712992	5.99732	-3.8262	0.000853204	0.0109577	-1.04531	Smpx
A_51_P246924	-0.717335	13.3717	-3.91708	0.000680719	0.00920737	-0.825949	Tppp3
A_52_P37123	-0.718154	10.2265	-5.97178	4.16336e-06	0.000183584	4.19451	Pard6b
A_51_P502608	-0.720383	13.0402	-4.72358	9.04836e-05	0.00203583	1.1496	Wwtr1
A_51_P331328	-0.720816	13.149	-5.13902	3.20941e-05	0.000911972	2.17191	Gpihbp1
A_51_P356055	-0.722081	8.08869	-3.46099	0.00209755	0.020734	-1.91415	Grp
A_65_P16059	-0.722783	10.4654	-4.48126	0.000166037	0.00326702	0.552874	Tgfbr3
A_51_P108659	-0.722921	7.05677	-5.75489	7.04519e-06	0.000279356	3.67287	Pon1
A_55_P1957468	-0.724214	11.4663	-3.87634	0.000753309	0.00988783	-0.924419	She
A_66_P119268	-0.7258	8.50851	-4.32435	0.00024603	0.00435238	0.167314	Gm28523
A_55_P2850209	-0.726561	8.87221	-4.70109	9.57227e-05	0.00212619	1.09419	Myo6
A_51_P334942	-0.727213	14.6243	-3.77631	0.000965556	0.0119343	-1.16528	Aldh1a1
A_51_P136355	-0.72962	13.5661	-5.4366	1.53676e-05	0.000516137	2.90024	Gng11
A_66_P111334	-0.730306	8.72429	-3.11488	0.00483399	0.0374805	-2.71181	E030013I19Rik
A_51_P414653	-0.732779	13.4692	-3.93506	0.000650929	0.00890842	-0.782434	Plvap
A_51_P501773	-0.73324	7.27232	-5.60235	1.02269e-05	0.000376194	3.30354	Slc35f3
A_51_P303739	-0.733413	12.2266	-5.76824	6.81987e-06	0.000272494	3.70509	Afap1l1
A_51_P154867	-0.733727	9.79369	-6.56524	1.01308e-06	5.75743e-05	5.59727	Pllp
A_51_P490136	-0.734308	11.9232	-4.06934	0.000465688	0.00699774	-0.456286	Spry1
A_51_P125205	-0.737638	14.2743	-5.00071	4.528e-05	0.00118281	1.83202	Aqp1
A_52_P424784	-0.737728	10.1254	-4.33864	0.000237377	0.00425659	0.202385	Clstn2
A_55_P2797212	-0.737977	7.07506	-6.17894	2.53062e-06	0.000122179	4.6885	Pir
A_51_P109840	-0.738764	9.25453	-5.57331	1.09813e-05	0.000398327	3.23302	Vtn
A_51_P351194	-0.739685	8.2775	-4.15678	0.000374266	0.00589582	-0.242993	Cnfn
A_55_P1981836	-0.740599	12.2996	-6.06085	3.3592e-06	0.000154323	4.40744	Ccm2l
A_51_P451574	-0.740884	10.8363	-3.27696	0.00327833	0.0281152	-2.34202	Acot1
A_55_P2071691	-0.741695	13.2665	-4.97456	4.83294e-05	0.00123986	1.7677	Kank3
A_51_P278334	-0.744541	9.28515	-4.74773	8.5176e-05	0.00195007	1.20911	Vldlr
A_51_P458778	-0.746724	11.356	-3.74998	0.00103062	0.0124829	-1.22846	Hpgd
A_55_P2061620	-0.747762	11.5784	-6.62988	8.70694e-07	5.11551e-05	5.74764	Chst1
A_55_P2075919	-0.75034	6.91548	-5.62013	9.79104e-06	0.000362214	3.34669	Arhgap40
A_55_P2125613	-0.751038	7.44305	-4.73841	8.71865e-05	0.00198304	1.18614	Fam71f2
A_55_P1955656	-0.752359	13.8724	-4.92842	5.42254e-05	0.0013448	1.65413	Ctla2a
A_51_P218910	-0.752625	7.38835	-4.00083	0.000552532	0.0079752	-0.622929	Mturn
A_55_P2037817	-0.754624	9.61713	-5.21464	2.66013e-05	0.000789223	2.35743	Palmd
A_66_P139785	-0.756417	12.2564	-4.6342	0.000113179	0.00242857	0.929401	Ppap2b
A_52_P559076	-0.758647	11.028	-5.42629	1.57629e-05	0.000523648	2.87509	Prdm6
A_52_P322181	-0.761778	10.2569	-4.76355	8.18714e-05	0.00188268	1.24807	Adrb1
A_51_P219662	-0.762852	11.5745	-4.35084	0.000230229	0.0041467	0.232338	Pxdc1
A_55_P1999082	-0.764642	10.0021	-4.50348	0.000157045	0.00314346	0.607533	Clec14a
A_55_P2163961	-0.769504	6.47234	-3.71597	0.00112106	0.0132027	-1.3099	Kcnj5
A_55_P2163812	-0.771938	12.2954	-5.97614	4.11983e-06	0.000182049	4.20494	Sept4
A_66_P124254	-0.772808	8.84367	-3.42382	0.00229654	0.0220834	-2.0012	Gm9910
A_52_P11441	-0.774276	8.31585	-4.03197	0.000511224	0.0074983	-0.547229	Rab6b
A_51_P338485	-0.775227	10.5544	-4.51941	0.000150898	0.00304674	0.646738	Aldh6a1
A_52_P288251	-0.775298	11.3795	-4.95524	5.07159e-05	0.00127444	1.72014	Tmem204
A_55_P2024555	-0.778386	10.7306	-5.8098	6.16407e-06	0.000252581	3.80533	Ppap2a
A_51_P100428	-0.780541	6.17068	-3.58218	0.00155892	0.016786	-1.62845	Gm31251
A_51_P238722	-0.786119	14.2131	-4.29984	0.000261611	0.00455462	0.107188	Cd93
A_55_P2174203	-0.788996	12.395	-4.10079	0.000430503	0.00660707	-0.379653	Lims2
A_55_P2006035	-0.789701	7.41663	-5.96795	4.20207e-06	0.000184511	4.18533	Galnt15
A_51_P254262	-0.7902	9.38415	-4.91723	5.57611e-05	0.00137309	1.62659	Nxph3
A_55_P2059765	-0.79347	12.9857	-3.9575	0.000615537	0.00855884	-0.728047	Foxf1
A_55_P2105685	-0.795663	7.90852	-5.06482	3.85974e-05	0.00105232	1.98966	Adrb3
A_52_P550226	-0.803108	10.4477	-4.56228	0.000135527	0.00279593	0.752268	Tmem100
A_51_P342926	-0.80315	6.54313	-4.24461	0.000300422	0.0049942	-0.0281757	Omd
A_55_P2209053	-0.803937	9.48879	-4.06124	0.000475209	0.00711517	-0.47602	2900001G08Rik
A_51_P250058	-0.810555	15.9268	-3.38764	0.00250781	0.0234954	-2.08563	Epas1
A_55_P2033500	-0.813523	11.4592	-3.88278	0.000741339	0.00979854	-0.908859	Ltbp4
A_55_P1976112	-0.813769	10.817	-6.5951	9.44557e-07	5.41226e-05	5.6668	C130074G19Rik
A_51_P192397	-0.815515	9.05591	-5.45095	1.48337e-05	0.000501436	2.93524	Scube2
A_51_P305213	-0.820016	9.3807	-4.48619	0.000164001	0.00324224	0.564987	1810010H24Rik
A_52_P380263	-0.820767	9.20609	-4.70434	9.49485e-05	0.00211801	1.10219	Podxl
A_51_P335000	-0.823556	14.355	-4.55662	0.000137461	0.00281911	0.738344	Fhl1
A_55_P1989296	-0.823804	10.8341	-3.63476	0.00136977	0.0151965	-1.50361	Tnxb
A_51_P130374	-0.823968	10.7939	-4.96433	4.95789e-05	0.00125873	1.74251	Tek
A_51_P290931	-0.826404	11.7433	-5.54628	1.17342e-05	0.000416224	3.16735	Ptprb
A_51_P394394	-0.827915	11.14	-4.98721	4.68289e-05	0.00121192	1.79882	Tspan2
A_66_P102567	-0.830689	12.1757	-6.00924	3.8037e-06	0.00017061	4.28414	Fendrr
A_51_P247637	-0.833471	9.5785	-4.34317	0.000234699	0.00421266	0.2135	Rnf144a
A_55_P2811722	-0.833713	7.81541	-3.6363	0.00136458	0.0151636	-1.49994	Chrdl1
A_51_P291417	-0.833714	12.7594	-3.80236	0.000905191	0.0114046	-1.10269	Thbd
A_55_P2036303	-0.836575	8.32755	-6.30936	1.85421e-06	9.45557e-05	4.99719	Bdnf
A_51_P463765	-0.837265	13.5743	-5.07883	3.72748e-05	0.00102161	2.02409	Timp3
A_51_P189272	-0.837483	10.1275	-6.41635	1.43877e-06	7.71423e-05	5.24901	Tmcc3
A_55_P2156425	-0.84621	7.89742	-5.61822	9.83689e-06	0.000363129	3.34206	Upk1a
A_52_P472486	-0.846741	12.3851	-5.08721	3.65062e-05	0.00100983	2.04467	Cyp2b10
A_51_P342567	-0.846948	12.1431	-5.86077	5.44651e-06	0.000228108	3.92805	Akap12
A_55_P2181542	-0.848108	6.51757	-4.98271	4.73576e-05	0.00122094	1.78774	Sult1d1
A_55_P2274378	-0.848766	9.09585	-5.00157	4.51827e-05	0.0011824	1.83414	AW549542
A_66_P115262	-0.853399	11.0451	-5.45562	1.46643e-05	0.000497321	2.94662	Mapt
A_51_P503625	-0.861211	11.4836	-3.65198	0.00131285	0.0147852	-1.46262	Gsta3
A_51_P240614	-0.863771	13.6398	-5.92222	4.69315e-06	0.000202242	4.0757	Tm4sf1
A_55_P2730781	-0.86528	10.9592	-5.17623	2.92611e-05	0.000845288	2.26323	Reck
A_51_P309920	-0.870741	10.2838	-5.3386	1.95716e-05	0.000619431	2.66092	Itga8
A_51_P437240	-0.870791	14.2344	-5.14077	3.19544e-05	0.00090924	2.17622	Emp2
A_66_P139546	-0.87144	13.2779	-5.5918	1.04947e-05	0.000384013	3.27793	Igfbp6
A_55_P2032079	-0.889835	13.226	-3.3796	0.00255724	0.0237473	-2.10434	Dbp
A_55_P2002578	-0.895319	13.6284	-5.74952	7.13807e-06	0.000281434	3.65988	Ephx1
A_52_P591166	-0.900202	12.5108	-7.36236	1.62345e-07	1.28747e-05	7.41477	Dpysl2
A_55_P1983858	-0.900988	8.48315	-5.57022	1.10649e-05	0.000399338	3.22552	Scel
A_51_P467076	-0.90528	12.7164	-4.36332	0.000223144	0.00405059	0.262962	Cyp2b9
A_52_P1042732	-0.905725	11.7616	-5.82242	5.97791e-06	0.000245436	3.83574	Akap5
A_52_P306305	-0.90686	14.0393	-5.32018	2.04835e-05	0.000640516	2.61587	Akap2
A_51_P295085	-0.91193	12.6948	-4.76439	8.16988e-05	0.00188268	1.25015	Ogn
A_52_P95517	-0.912012	6.05887	-6.51931	1.12855e-06	6.31049e-05	5.49011	Cyp2a22
A_55_P2058783	-0.920612	11.974	-5.39488	1.70322e-05	0.00055768	2.79844	Hilpda
A_51_P162162	-0.921391	15.937	-3.73256	0.00107601	0.0127949	-1.27019	Inmt
A_55_P2043337	-0.924232	10.0561	-4.253	0.000294176	0.00493615	-0.00762335	Colq
A_51_P431020	-0.93221	14.8944	-4.85798	6.46539e-05	0.00154466	1.48069	Selenbp2
A_51_P176352	-0.93444	11.4962	-7.09891	2.94682e-07	2.12671e-05	6.82317	Ndrg2
A_66_P113376	-0.94961	6.73884	-3.06276	0.0054708	0.0410205	-2.82915	Casq2
A_55_P1961014	-0.955796	14.7054	-5.98802	4.00335e-06	0.000178034	4.23339	Selenbp1
A_65_P16189	-0.956436	9.92965	-3.85145	0.000801367	0.0103879	-0.984478	Cpm
A_51_P258409	-0.96127	11.5314	-4.25487	0.000292802	0.00492498	-0.00304335	Hey1
A_51_P237668	-0.961281	9.87226	-4.96903	4.90004e-05	0.00125092	1.75409	Bex2
A_51_P256246	-0.963118	13.5649	-5.29175	2.19755e-05	0.000678022	2.54633	Tspan13
A_52_P413646	-0.963646	9.74932	-4.30035	0.00026128	0.00455462	0.108429	Bmp6
A_52_P55846	-0.96693	11.5091	-4.16066	0.000370653	0.00585216	-0.233517	Cav2
A_51_P245789	-0.968178	11.7882	-5.18659	2.85184e-05	0.000830737	2.28864	Pcolce2
A_51_P307840	-0.98012	6.40483	-5.13614	3.23242e-05	0.000915599	2.16485	Cst8
A_55_P2799430	-0.983008	11.7736	-5.22288	2.60631e-05	0.000777679	2.37764	Efnb2
A_51_P217616	-1.00156	9.62579	-5.63685	9.39833e-06	0.000350038	3.38725	Chst3
A_55_P2003824	-1.00422	6.44324	-6.54153	1.07108e-06	6.07052e-05	5.542	Asgr1
A_55_P2011912	-1.0151	7.80608	-6.39488	1.51373e-06	8.03357e-05	5.19858	Ecm2
A_51_P277336	-1.01903	14.2607	-5.70609	7.93537e-06	0.000304242	3.55493	Sdpr
A_51_P225186	-1.02413	13.8106	-5.29238	2.19412e-05	0.000677966	2.54787	Calcrl
A_55_P2062190	-1.04474	12.5511	-7.06446	3.18783e-07	2.24624e-05	6.74514	Gstm1
A_51_P269404	-1.04564	7.36132	-5.74975	7.13409e-06	0.000281434	3.66044	Fmo3
A_51_P142972	-1.04692	8.31179	-6.77629	6.19019e-07	3.86553e-05	6.08635	Prdm8
A_55_P2047275	-1.07417	13.381	-5.51884	1.25524e-05	0.000439272	3.10058	Tspan7
A_51_P489720	-1.08682	12.3127	-5.6646	8.78165e-06	0.000330612	3.4545	Slc16a11
A_52_P298165	-1.08695	7.65975	-8.47688	1.44325e-08	1.75011e-06	9.81213	Gm14964
A_52_P257625	-1.11643	10.3469	-4.65719	0.000106845	0.00231169	0.986041	Esm1
A_52_P423814	-1.13302	8.7597	-4.40769	0.000199659	0.00374486	0.371973	Cox8b
A_52_P669005	-1.13908	9.3574	-4.37575	0.0002163	0.00396706	0.293492	Lrat
A_51_P454949	-1.1403	13.5657	-7.06757	3.16524e-07	2.24624e-05	6.7522	Gstm3
A_51_P453909	-1.14796	15.195	-4.44732	0.00018078	0.00345919	0.469398	Cyp2f2
A_55_P2117959	-1.1742	12.663	-6.76966	6.28621e-07	3.90213e-05	6.07107	Cyp4b1
A_55_P1974367	-1.21966	9.90266	-3.57384	0.00159118	0.0170541	-1.6482	Fabp3
A_51_P338183	-1.27947	7.15645	-3.75884	0.00100825	0.0123086	-1.20721	Mhrt
A_55_P2803213	-1.36144	11.1956	-7.65232	8.5127e-08	7.46005e-06	8.05504	Igfbp3
A_51_P370458	-1.47725	8.50633	-5.42619	1.57669e-05	0.000523648	2.87484	Krtap17-1
A_55_P1964282	-1.54765	7.43685	-5.60104	1.02597e-05	0.000376738	3.30036	Sbk3
A_55_P2007326	-1.62339	9.99757	-5.00384	4.49283e-05	0.0011824	1.83971	Cyp2a4
A_51_P487818	-1.64234	8.24919	-4.41179	0.000197619	0.00371664	0.38204	Fabp1
A_52_P246252	-1.87245	10.9158	-4.82451	7.02938e-05	0.00165851	1.39826	Cyp2a5
A_51_P501844	-2.38698	11.093	-3.18552	0.00408386	0.0330555	-2.55152	Cyp26b1

## Sheet: PBS_CuO_2.5-PBS
ProbeID	logFC	AveExpr	t-statistic	P.Value	adj.P.Val	B-statistic	GeneSymbol
A_66_P106131	5.49929	14.6334	7.377	1.57098e-07	0.000468084	7.32864	Saa3
A_52_P318673	4.75803	11.7815	8.34708	1.89697e-08	0.000395651	9.2128	Saa1
A_55_P2734867	4.11951	9.1383	6.71299	7.17156e-07	0.000968801	5.95373	Orm1
A_55_P1990032	3.96448	9.25864	6.61462	9.02345e-07	0.00100954	5.7444	Cxcl5
A_55_P2070869	3.61137	14.1602	7.59088	9.7516e-08	0.000454711	7.75693	Lcn2
A_51_P141546	3.60254	8.47499	6.08285	3.18618e-06	0.00185038	4.58936	Orm2
A_51_P286737	3.46835	11.9178	5.96099	4.27326e-06	0.00206558	4.31944	Ccl2
A_52_P82741	3.31901	11.6852	4.3445	0.000233919	0.0285313	0.614115	Hspa1a
A_55_P2811679	3.27559	9.86388	6.93334	4.30593e-07	0.00088871	6.41741	Cxcl1
A_51_P123625	3.14679	8.70006	4.35179	0.000229683	0.0281794	0.631064	Irg1
A_51_P436652	3.12118	10.1401	5.3177	2.0609e-05	0.00618258	2.86694	Ccl7
A_51_P378789	2.8846	9.93389	5.76792	6.82519e-06	0.00279123	3.88811	Cxcl13
A_55_P2744077	2.71064	8.99413	4.50793	0.000155303	0.0234722	0.994082	Ccl4
A_55_P2087118	2.58194	8.02034	4.50062	0.000158172	0.0237338	0.977099	Ly6i
A_52_P87713	2.57856	12.9188	4.80971	7.29437e-05	0.0139577	1.6953	Timp1
A_55_P2724194	2.34472	8.35109	5.85576	5.51315e-06	0.00242575	4.08488	Ccna1
A_51_P224164	2.29033	11.8882	4.72322	9.05649e-05	0.0157409	1.49453	Slc26a4
A_51_P517695	2.2787	7.20169	5.38632	1.73959e-05	0.00558196	3.02381	Ly6f
A_51_P246317	2.25423	13.2859	7.83544	5.69509e-08	0.000429351	8.23777	Mt2
A_66_P108267	2.25088	9.02586	6.80278	5.82125e-07	0.000906726	6.14355	Foxn4
A_51_P114462	2.24887	10.3188	6.07045	3.28254e-06	0.00185038	4.56198	Ccl17
A_51_P140710	2.20403	8.76347	5.11647	3.39441e-05	0.00813761	2.40474	Ccl3
A_51_P424532	2.19391	8.36101	6.58461	9.68063e-07	0.00100954	5.68027	Vnn1
A_66_P138911	2.11776	11.1674	5.178	2.91326e-05	0.00740999	2.54638	Cfb
A_51_P346938	2.08458	13.9121	6.05167	3.43418e-06	0.00188491	4.52048	Lrg1
A_55_P2804638	2.02796	11.5247	7.48717	1.2279e-07	0.000454711	7.55016	Cd14
A_55_P2144686	2.02077	7.38134	4.30271	0.000259736	0.0306063	0.51703	Dmbt1
A_55_P2111907	1.97361	10.4857	6.37666	1.58047e-06	0.0013735	5.23232	Noxo1
A_52_P249514	1.95699	9.85146	4.48467	0.000164624	0.0243514	0.940006	Ccl12
A_52_P700056	1.95261	12.2669	7.03602	3.402e-07	0.000886943	6.63101	Wfdc17
A_51_P362066	1.92566	15.3644	5.14589	3.15507e-05	0.00783397	2.4725	Chil1
A_51_P291501	1.92114	10.0936	6.85844	5.11769e-07	0.000889498	6.26062	Ccno
A_55_P2807418	1.85425	8.88031	5.97358	4.14533e-06	0.00205855	4.34741	Rgs16
A_51_P358765	1.85255	13.3158	5.99188	3.96625e-06	0.00201766	4.38803	Spp1
A_51_P265374	1.81843	7.45485	5.35574	1.87601e-05	0.00583999	2.95395	Vnn3
A_51_P143893	1.76189	8.22899	5.95291	4.35756e-06	0.00206558	4.30146	Steap4
A_51_P159453	1.75521	10.8787	4.6556	0.000107272	0.0180432	1.33743	Serpina3n
A_51_P185660	1.72189	12.1623	6.29871	1.90177e-06	0.00144125	5.06285	Ccl9
A_51_P383032	1.70982	10.2361	6.1634	2.62649e-06	0.00176712	4.76676	Clec4d
A_55_P2002642	1.7024	8.57598	5.10347	3.50593e-05	0.00830945	2.37477	Ccdc67
A_51_P112966	1.68037	10.8906	4.04015	0.000500899	0.0456212	-0.0914525	Ch25h
A_52_P876147	1.66524	8.22935	4.22364	0.000316616	0.0356741	0.333449	Crocc2
A_51_P172292	1.66153	11.232	4.84025	6.7583e-05	0.0136852	1.76612	Itih4
A_51_P316673	1.64267	7.01731	4.12713	0.000403078	0.0392851	0.109734	2210407C18Rik
A_51_P201785	1.63962	9.52569	4.8223	7.06834e-05	0.0138521	1.72451	Morn5
A_52_P416756	1.63715	11.5454	6.52048	1.12545e-06	0.00111778	5.54276	D17H6S56E-5
A_51_P270949	1.61068	10.008	5.86448	5.39776e-06	0.00242575	4.10436	Hist1h1b
A_51_P108226	1.60995	10.1563	4.21775	0.000321314	0.0356741	0.319797	Wfdc21
A_51_P217463	1.60298	6.5411	5.23765	2.5126e-05	0.00680588	2.68344	Cxcl2
A_55_P1983268	1.57953	8.68997	4.45214	0.000178608	0.025149	0.864362	4930444P10Rik
A_51_P125135	1.56141	9.28422	6.31961	1.80959e-06	0.00144125	5.10837	Cdca5
A_55_P2304507	1.55005	9.37947	4.94476	5.20589e-05	0.0111118	2.00822	Noxa1
A_51_P253803	1.53497	11.0853	7.79837	6.17564e-08	0.000429351	8.1655	Mki67
A_55_P2099961	1.50836	14.7942	6.14141	2.76856e-06	0.00180449	4.71841	Hist1h2ag
A_55_P2090060	1.50317	7.0379	5.30986	2.10126e-05	0.00618258	2.84899	Mab21l3
A_66_P100853	1.48541	14.8204	6.58758	9.61356e-07	0.00100954	5.68661	Hist1h2ao
A_51_P451151	1.47372	9.56311	5.30921	2.10463e-05	0.00618258	2.84751	Ube2c
A_51_P255699	1.47338	9.38905	5.63685	9.39839e-06	0.00343899	3.59291	Mmp3
A_51_P408116	1.45942	6.73509	3.99425	0.000561667	0.048011	-0.197416	Il1f9
A_55_P2173982	1.44398	10.455	6.30358	1.87985e-06	0.00144125	5.07347	Rrm2
A_55_P2103491	1.42093	7.78675	4.09625	0.000435411	0.0412789	0.0382718	Fam170b
A_55_P2740937	1.41902	7.25305	4.48964	0.000162586	0.0242219	0.95156	Tnf
A_55_P2282421	1.41219	6.1422	6.00549	3.83819e-06	0.00200133	4.41822	4933432I03Rik
A_55_P2729165	1.40864	10.5723	5.69646	8.1242e-06	0.00315456	3.7274	Cdc20
A_51_P456870	1.40828	10.2503	5.01322	4.389e-05	0.00984315	2.16651	Foxj1
A_55_P2084631	1.3871	14.5641	5.83012	5.86714e-06	0.00249737	4.02754	Hist1h2an
A_55_P2007601	1.35894	16.6841	7.45882	1.30808e-07	0.000454711	7.49333	Sftpd
A_55_P1997534	1.35644	7.22602	5.8719	5.30142e-06	0.00242575	4.12095	Gm4871
A_55_P2831060	1.35314	7.73768	6.07458	3.25011e-06	0.00185038	4.57111	Tnfrsf9
A_51_P172155	1.34084	8.84733	4.94235	5.23726e-05	0.0111118	2.00264	Hal
A_51_P102789	1.33948	11.4431	4.19902	0.000336732	0.036385	0.27636	C1qc
A_51_P230103	1.33807	9.81769	5.75246	7.08712e-06	0.00284262	3.85338	Birc5
A_51_P150912	1.33212	10.2273	6.18496	2.49445e-06	0.00173422	4.8141	Aurka
A_55_P2009673	1.33148	8.27898	6.44929	1.33103e-06	0.00120701	5.38945	Ppp1r14d
A_52_P420466	1.32697	12.244	4.23942	0.000304345	0.0352652	0.370087	Hist1h2ab
A_51_P351860	1.30954	10.5439	4.13585	0.000394383	0.038618	0.129936	C1qb
A_51_P239984	1.30311	8.19793	4.53983	0.00014337	0.0221502	1.06826	Exo1
A_51_P171075	1.29107	7.97705	5.42051	1.59891e-05	0.00555808	3.10182	Csf2
A_55_P2056496	1.28945	9.74098	6.47646	1.24836e-06	0.0011835	5.44806	Tk1
A_55_P2103706	1.28598	8.80084	4.89567	5.88442e-05	0.0120325	1.89457	Gm5593
A_51_P275268	1.2791	6.70487	5.32281	2.03505e-05	0.00618258	2.87863	4933421I07Rik
A_52_P628067	1.2753	8.7803	5.38841	1.73064e-05	0.00558196	3.02858	Cdca3
A_55_P2738634	1.26412	9.30599	4.45585	0.000176956	0.025149	0.872984	Spc24
A_51_P460954	1.26369	14.8078	5.13425	3.24767e-05	0.00796901	2.44569	Ccl6
A_55_P2347756	1.25743	9.02051	4.37959	0.00021423	0.02683	0.695664	AU040972
A_51_P479352	1.25245	8.61559	3.9943	0.000561595	0.048011	-0.197298	Klhdc9
A_52_P431159	1.22785	8.03369	4.15684	0.000374215	0.0377053	0.178563	Il1rn
A_55_P2929773	1.22638	9.29796	4.82734	6.97983e-05	0.0138521	1.7362	Ccna2
A_55_P2038525	1.21714	15.6357	4.40463	0.000201198	0.0259095	0.753877	C3
A_55_P2171493	1.21675	7.96406	6.67169	7.89645e-07	0.000968801	5.86602	BC030867
A_66_P111660	1.21043	10.9928	6.78358	6.08628e-07	0.000906726	6.10306	Mt1
A_51_P369200	1.19401	8.2936	5.65617	8.96458e-06	0.00339953	3.63654	Tpx2
A_55_P2048607	1.1897	16.1349	5.64539	9.20405e-06	0.00342801	3.61221	Hp
A_66_P120074	1.18318	7.89828	6.90228	4.62519e-07	0.00088871	6.3525	Uhrf1
A_55_P2063336	1.17549	8.35433	6.23822	2.19651e-06	0.00157975	4.93078	4930427A07Rik
A_55_P1960291	1.15738	10.4718	6.89652	4.68706e-07	0.00088871	6.34044	Tjp3
A_55_P2146254	1.15674	12.3043	5.20616	2.71667e-05	0.00699525	2.61111	Ifitm1
A_51_P450033	1.13458	8.38405	4.42403	0.000191647	0.0256684	0.798995	Cdk1
A_55_P2133405	1.12007	11.5361	4.2218	0.000318074	0.0356741	0.329191	Dmkn
A_55_P2720213	1.11824	7.02086	4.21473	0.000323757	0.0356773	0.312778	Raet1a
A_55_P2757433	1.11206	8.91282	4.82361	7.04533e-05	0.0138521	1.72753	Hmox1
A_52_P394488	1.10485	9.68769	4.30644	0.000257319	0.0304937	0.5257	1700016K19Rik
A_55_P2915747	1.10385	7.46828	4.5283	0.000147573	0.0226318	1.04146	1700003E16Rik
A_66_P121737	1.08882	10.5327	4.2289	0.000312469	0.035613	0.345669	Hist1h3c
A_66_P120837	1.08645	8.07785	5.36223	1.84617e-05	0.00583418	2.96879	Top2a
A_51_P415395	1.08331	9.71665	5.40974	1.64195e-05	0.00556934	3.07726	C2cd4b
A_55_P2035018	1.07823	11.9423	5.20809	2.70372e-05	0.00699525	2.61554	Clec4n
A_52_P139650	1.07492	7.51435	6.02611	3.65219e-06	0.00195317	4.4639	Ska1
A_51_P280446	1.07476	10.1098	4.21319	0.000325007	0.0356773	0.309204	Sdf2l1
A_51_P457528	1.07407	10.931	4.74501	8.57586e-05	0.0155287	1.54513	Ccnb2
A_51_P164014	1.0718	9.68532	4.44282	0.000182833	0.0252886	0.842669	Cenpe
A_66_P125683	1.07091	12.0792	5.21351	2.66759e-05	0.00699525	2.628	Muc1
A_51_P490509	1.06882	7.49685	5.28325	2.2443e-05	0.00638664	2.78802	Bub1b
A_51_P430014	1.06607	7.44093	3.97225	0.00059333	0.0496991	-0.248151	Ptafr
A_52_P56397	1.06265	7.4543	4.81706	7.16152e-05	0.0138521	1.71236	Aunip
A_55_P1957459	1.05543	12.5329	4.54066	0.000143073	0.0221502	1.07019	Lilrb4
A_55_P1965154	1.0436	9.08385	5.07173	3.79391e-05	0.00889097	2.3016	Spc25
A_51_P158210	1.0414	8.68834	5.27367	2.29816e-05	0.00639102	2.76606	Mcm2
A_51_P303079	1.04138	8.71301	4.21792	0.000321181	0.0356741	0.320182	Tmem54
A_52_P127130	1.03887	7.84751	4.15042	0.000380273	0.037742	0.163686	Msr1
A_55_P2113964	1.03703	8.15728	4.04631	0.000493253	0.0453206	-0.0772136	Nuf2
A_51_P361830	1.02701	7.91906	5.43035	1.56059e-05	0.00551681	3.12426	Lgi2
A_51_P258098	1.02333	12.2879	4.46237	0.000174089	0.025149	0.888135	Tmem176a
A_55_P2004801	1.02227	9.4135	6.29146	1.93484e-06	0.00144125	5.04706	Tacc3
A_55_P2797234	1.01718	8.81974	4.22947	0.000312028	0.035613	0.346978	Ckap2
A_51_P465281	1.01473	14.0911	4.90991	5.679e-05	0.0118435	1.92753	Lgals1
A_52_P413034	1.01306	9.38651	4.58826	0.000126983	0.0202174	1.18089	Itga7
A_52_P195839	1.00806	10.2601	5.05235	3.98147e-05	0.00912545	2.25686	Ctsc
A_55_P2796457	0.999003	10.0912	5.78837	6.49376e-06	0.00270881	3.93401	Asf1b
A_51_P230098	0.986355	8.09731	4.46781	0.00017173	0.0250474	0.900795	Pbk
A_55_P2115955	0.984086	7.3204	4.5961	0.000124515	0.0202174	1.1991	Raet1e
A_51_P426270	0.983928	15.4449	4.03166	0.000511619	0.045995	-0.111052	Mgp
A_51_P239203	0.97931	10.2814	4.65224	0.000108179	0.0180503	1.32961	Mapk13
A_55_P2017826	0.975928	7.19717	4.31466	0.000252079	0.0303908	0.544777	Myb
A_51_P212682	0.968903	7.84984	5.40639	1.65555e-05	0.00556934	3.06962	Mcm10
A_51_P294235	0.964993	10.2751	4.07053	0.000464303	0.0434259	-0.0212188	Cxcl17
A_65_P10248	0.962407	8.84705	6.10821	2.99797e-06	0.00183908	4.6453	Cks2
A_51_P228658	0.960803	12.1903	4.23155	0.000310404	0.035613	0.351817	Isyna1
A_55_P2123939	0.959033	6.50637	4.41546	0.000195809	0.0256684	0.779064	Tmc5
A_51_P240453	0.954627	8.46173	5.212	2.67758e-05	0.00699525	2.62454	Nusap1
A_66_P118644	0.948431	9.56501	4.78388	7.78115e-05	0.0144903	1.63536	Basp1
A_51_P416408	0.943462	10.918	6.68073	7.7317e-07	0.000968801	5.88523	Tmc4
A_55_P2824234	0.939215	8.58476	4.19159	0.000343058	0.036385	0.259111	Fam64a
A_66_P134542	0.934673	9.81923	4.41752	0.000194801	0.0256684	0.783853	Anln
A_52_P381303	0.930947	8.21428	5.69429	8.16734e-06	0.00315456	3.72251	Gins2
A_55_P2646533	0.919587	8.15069	4.94747	5.17086e-05	0.0111118	2.01448	Cenpf
A_51_P227004	0.909853	9.30383	4.79527	7.56263e-05	0.0142102	1.66179	Cks1b
A_52_P354373	0.904631	8.56526	4.1488	0.000381817	0.037742	0.159933	1190002F15Rik
A_55_P2742860	0.902073	9.15467	4.0567	0.000480627	0.0445531	-0.0532099	Cenpn
A_51_P258710	0.899469	6.38098	4.69286	9.77151e-05	0.0168433	1.42402	4930415O20Rik
A_51_P398366	0.891808	9.85396	4.45786	0.00017607	0.025149	0.877641	Tyms
A_51_P114910	0.880128	12.7643	4.66931	0.000103652	0.0175761	1.36928	Cstb
A_51_P520699	0.863591	6.4038	4.41441	0.000196324	0.0256684	0.776625	Shisa8
A_55_P2084652	0.85876	15.4934	4.40048	0.000203302	0.0260139	0.744229	Hist1h2ak
A_55_P2106394	0.856723	9.4898	4.10617	0.000424755	0.0408254	0.0612181	Knstrn
A_55_P2096917	0.853023	7.27397	5.12765	3.30135e-05	0.00800653	2.4305	Mreg
A_55_P1960999	0.843832	11.3408	5.39594	1.69877e-05	0.00558196	3.04578	Pigr
A_51_P489268	0.839458	7.7201	4.20669	0.000330335	0.0360722	0.294136	Ncapg
A_55_P2733267	0.834571	8.095	4.43834	0.000184895	0.0253707	0.832268	Micall2
A_51_P196973	0.831476	8.97235	4.01049	0.000539375	0.0467241	-0.159945	Chaf1a
A_55_P2733552	0.831065	7.91711	4.38035	0.000213818	0.02683	0.697449	Cd33
A_51_P487999	0.827716	7.68029	4.18532	0.00034848	0.0365238	0.244581	Sgol1
A_65_P08033	0.815348	8.32743	4.45374	0.000177897	0.025149	0.868063	Kif22
A_55_P2067518	0.812068	6.70707	5.05848	3.92118e-05	0.00908711	2.27101	Slc13a3
A_51_P273538	0.810093	8.67323	4.19442	0.000340637	0.036385	0.265674	Syce2
A_52_P299771	0.807687	8.71978	3.97871	0.000583853	0.0491025	-0.233258	Bcl2a1c
A_66_P138930	0.806501	7.02046	4.72417	9.03492e-05	0.0157409	1.49674	Kif24
A_55_P2911825	0.804819	8.32937	4.41912	0.00019402	0.0256684	0.787579	Aldh18a1
A_52_P212684	0.804133	6.52851	5.27937	2.26596e-05	0.00638664	2.77912	Stil
A_55_P2135656	0.800564	7.10651	4.74219	8.63659e-05	0.0155287	1.53858	Slco1a5
A_55_P1982171	0.790844	14.3753	5.56856	1.111e-05	0.00399518	3.43839	H2afz
A_51_P207153	0.790375	10.8016	4.09859	0.000432881	0.0412265	0.0436673	1110008P14Rik
A_51_P384318	0.785222	11.6041	5.8506	5.58259e-06	0.00242575	4.07335	C1ra
A_55_P1958857	0.784489	9.98954	4.42894	0.000189302	0.0256381	0.810416	Nek6
A_52_P190647	0.782425	7.32885	4.04325	0.000497034	0.0454677	-0.084282	Mxd3
A_55_P1978424	0.779752	12.0511	4.97413	4.83821e-05	0.0106222	2.07615	Bcl2a1d
A_52_P218058	0.771113	7.1529	4.26417	0.00028606	0.0333315	0.427527	Clec5a
A_51_P398868	0.77067	6.18871	4.16315	0.000368352	0.0373801	0.193194	Has3
A_55_P2178578	0.757943	9.77708	4.64803	0.000109324	0.0180966	1.31984	Tmprss4
A_55_P2106175	0.752649	10.7927	4.19061	0.000343897	0.036385	0.256849	Gch1
A_52_P59654	0.751045	7.13164	4.5645	0.000134774	0.0211352	1.12564	Plk4
A_51_P209334	0.747842	11.3267	4.79932	7.48636e-05	0.0141948	1.6712	Tctex1d2
A_51_P405304	0.742793	6.13024	4.17071	0.000361454	0.0371372	0.21071	Mepe
A_52_P147803	0.742184	8.82479	4.15132	0.000379411	0.037742	0.165788	Syne4
A_55_P2076941	0.741189	7.09335	4.09225	0.000439784	0.041337	0.0290172	Lrr1
A_66_P129188	0.724226	15.0919	4.06537	0.000470333	0.0437934	-0.0331648	Hist2h2ac
A_55_P1984830	0.72172	7.55036	5.15825	3.05973e-05	0.00768877	2.50093	Fgl1
A_55_P2072656	0.715386	11.0545	4.16224	0.000369196	0.0373801	0.191075	Ckmt1
A_66_P123472	0.710726	6.57947	4.19471	0.000340387	0.036385	0.266357	LOC100043728
A_55_P2054342	0.710109	7.0351	4.03302	0.000509892	0.045995	-0.107922	2810408I11Rik
A_51_P360492	0.702956	9.1993	4.57339	0.000131805	0.0208263	1.14631	Mcm6
A_55_P2912261	0.702134	10.3793	5.045	4.055e-05	0.00919295	2.2399	Cd44
A_55_P2042612	0.694464	9.01918	4.93952	5.27435e-05	0.0111118	1.9961	C1s1
A_55_P2065991	0.690105	12.8042	4.72566	9.00136e-05	0.0157409	1.5002	S100a11
A_51_P359262	0.684264	9.54818	4.81644	7.17278e-05	0.0138521	1.7109	Sec11c
A_55_P2032916	0.679414	7.27631	4.01011	0.000539892	0.0467241	-0.16083	Slc6a20a
A_55_P2020461	0.66499	11.3671	4.17994	0.000353201	0.0366503	0.232113	Hmgn2
A_66_P103201	0.651453	7.31136	4.4498	0.000179662	0.025149	0.858905	Aurkb
A_51_P264227	0.651175	8.65103	4.30944	0.000255398	0.030439	0.532648	Gpr160
A_51_P252784	0.646836	10.4705	4.10249	0.00042868	0.0410137	0.0526983	Fam216a
A_51_P114616	0.640041	9.74273	4.76141	8.23094e-05	0.015059	1.58322	Batf
A_52_P549892	0.630446	5.87701	4.58899	0.000126752	0.0202174	1.18258	1600002D24Rik
A_51_P271425	0.628313	8.24523	4.37195	0.000218367	0.0269496	0.677921	Lhfpl4
A_55_P2035951	0.627513	10.3168	4.01342	0.000535447	0.0467241	-0.15318	Haus8
A_55_P2028054	0.620136	10.5963	4.09207	0.000439987	0.041337	0.0285891	Incenp
A_52_P242194	0.620101	7.03156	4.43451	0.000186679	0.0254481	0.823359	Tube1
A_51_P324934	0.600992	10.6649	4.12222	0.000408052	0.0395848	0.0983748	Mcm3
A_66_P119238	-0.596145	8.57766	-4.03626	0.000505788	0.0458662	-0.100443	Maoa
A_51_P494037	-0.614177	7.03722	-3.98246	0.000578422	0.0488427	-0.224612	Dgkg
A_55_P2172430	-0.637506	8.80909	-3.99107	0.00056614	0.0481959	-0.204756	Zxdb
A_52_P528600	-0.639131	9.02418	-4.18886	0.000345411	0.036385	0.252778	Hhex
A_55_P2028522	-0.644963	6.10467	-4.14137	0.000388979	0.0382686	0.142715	Stac
A_55_P2369534	-0.650763	5.96794	-4.31196	0.000253786	0.0304208	0.538518	C430049E01Rik
A_55_P2913849	-0.698876	11.7191	-4.72497	9.0169e-05	0.0157409	1.49859	Ddx3x
A_55_P2735390	-0.712557	8.10885	-4.02656	0.00051818	0.0461867	-0.122846	Scn7a
A_52_P898433	-0.717577	5.88153	-4.21745	0.000321557	0.0356741	0.319096	2310021N16Rik
A_55_P2509283	-0.733784	8.53303	-5.28799	2.21812e-05	0.00638664	2.79888	Gm16973
A_55_P2728743	-0.736532	6.10938	-4.02902	0.000515001	0.0461003	-0.117149	Bcas3os1
A_66_P136642	-0.744487	6.1128	-4.29264	0.000266373	0.0312121	0.493634	Gm39888
A_51_P134253	-0.745596	9.18644	-4.37458	0.000216932	0.0269318	0.684038	Gramd4
A_55_P1979147	-0.751293	6.46325	-4.6107	0.000120043	0.0197145	1.23305	Klrb1c
A_51_P214715	-0.771772	5.92544	-4.11574	0.000414714	0.0400448	0.0833753	Atp6v1e2
A_55_P2823856	-0.799618	8.76373	-4.19615	0.000339162	0.036385	0.269698	Siglecf
A_66_P119623	-0.809888	7.52025	-4.47323	0.000169415	0.0248838	0.913385	Ackr4
A_55_P2723654	-0.812323	7.62655	-4.44227	0.000183084	0.0252886	0.8414	Lgals6
A_66_P110045	-0.833971	6.94795	-4.50959	0.000154657	0.0234722	0.99795	5730424H11Rik
A_51_P151516	-0.837332	8.08923	-4.90596	5.73522e-05	0.0118435	1.9184	B230208H11Rik
A_55_P2171785	-0.850218	6.88379	-4.68621	9.93563e-05	0.0169858	1.40856	Dnmt3aos
A_55_P2332731	-0.86571	10.2207	-4.15161	0.000379145	0.037742	0.166438	D130062J21Rik
A_55_P2729733	-0.905267	6.94277	-4.41322	0.00019691	0.0256684	0.773862	Gucy1a2
A_55_P2797212	-0.926629	7.07506	-5.24952	2.43982e-05	0.0066957	2.71067	Pir
A_55_P2040653	-0.944738	6.74608	-4.99408	4.60338e-05	0.0102141	2.12229	Gm10824
A_51_P393518	-0.957089	8.23626	-3.98583	0.000573577	0.0486305	-0.21683	Hmcn1
A_55_P2419483	-1.03242	7.29309	-6.11064	2.98049e-06	0.00183908	4.65067	4732460I02Rik
A_51_P142972	-1.08844	8.31179	-4.76677	8.12145e-05	0.0149902	1.59565	Prdm8
A_55_P2803213	-1.20687	11.1956	-4.58983	0.000126484	0.0202174	1.18455	Igfbp3
A_55_P2043337	-1.41463	10.0561	-4.40454	0.000201244	0.0259095	0.753667	Colq

## Sheet: PBS_CuO_10-PBS
ProbeID	logFC	AveExpr	t-statistic	P.Value	adj.P.Val	B-statistic	GeneSymbol
A_66_P106131	6.15364	14.6334	7.02965	3.45197e-07	0.000146934	6.73698	Saa3
A_55_P2734867	5.63587	9.1383	7.82095	5.87821e-08	6.81122e-05	8.39847	Orm1
A_52_P318673	5.56573	11.7815	8.31492	2.03059e-08	4.18579e-05	9.38776	Saa1
A_55_P1990032	5.20943	9.25864	7.4018	1.48602e-07	0.000104137	7.52999	Cxcl5
A_51_P141546	5.06426	8.47499	7.28185	1.94601e-07	0.000122994	7.27662	Orm2
A_51_P436652	4.54367	10.1401	6.59236	9.50656e-07	0.000279265	5.7798	Ccl7
A_51_P286737	4.33216	11.9178	6.34057	1.72171e-06	0.000444602	5.21689	Ccl2
A_52_P82741	4.25955	11.6852	4.74813	8.5092e-05	0.00609884	1.50345	Hspa1a
A_55_P2070869	4.04176	14.1602	7.23468	2.16484e-07	0.000123134	7.1764	Lcn2
A_55_P2811679	3.97693	9.86388	7.16851	2.5152e-07	0.000131149	7.03524	Cxcl1
A_51_P123625	3.80036	8.70006	4.47562	0.000168402	0.00989395	0.853661	Irg1
A_51_P378789	3.72992	9.93389	6.35127	1.67854e-06	0.000443156	5.24098	Cxcl13
A_51_P224164	3.69279	11.8882	6.48519	1.22293e-06	0.000340089	5.54123	Slc26a4
A_55_P2744077	3.57665	8.99413	5.06536	3.85459e-05	0.00363098	2.25809	Ccl4
A_51_P358765	3.5611	13.3158	9.80856	9.91827e-10	1.04924e-05	12.1547	Spp1
A_52_P87713	3.44341	12.9188	5.46966	1.41662e-05	0.00205183	3.21222	Timp1
A_55_P2144686	3.23159	7.38134	5.85963	5.46157e-06	0.00103346	4.11991	Dmbt1
A_66_P108267	3.09831	9.02586	7.97421	4.2122e-08	5.93356e-05	8.70939	Foxn4
A_51_P140710	3.08383	8.76347	6.09639	3.08425e-06	0.000670085	4.66332	Ccl3
A_51_P383032	3.06309	10.2361	9.40281	2.18936e-09	1.04924e-05	11.4359	Clec4d
A_55_P2804638	3.05701	11.5247	9.61132	1.45371e-09	1.04924e-05	11.8083	Cd14
A_52_P700056	3.04867	12.2669	9.35514	2.40603e-09	1.04924e-05	11.3499	Wfdc17
A_51_P346938	2.78239	13.9121	6.87863	4.88457e-07	0.000185232	6.40944	Lrg1
A_51_P424532	2.77002	8.36101	7.07982	3.07796e-07	0.00013807	6.84506	Vnn1
A_51_P385718	2.7365	7.52785	5.27711	2.27864e-05	0.00267205	2.75921	Cd177
A_51_P246317	2.71779	13.2859	8.04469	3.61748e-08	5.80382e-05	8.85117	Mt2
A_51_P166886	2.68085	8.42101	4.22212	0.000317819	0.0147402	0.250185	Saa2
A_55_P2724194	2.63997	8.35109	5.61461	9.92429e-06	0.00154283	3.55128	Ccna1
A_52_P416756	2.62713	11.5454	8.91051	5.88494e-09	2.0457e-05	10.5312	D17H6S56E-5
A_55_P2807418	2.57892	8.88031	7.0751	3.11133e-07	0.00013807	6.8349	Rgs16
A_55_P2137049	2.51388	8.95052	4.78736	7.71373e-05	0.0057665	1.59694	AA467197
A_52_P249514	2.50745	9.85146	4.8933	5.91939e-05	0.00480393	1.84923	Ccl12
A_51_P408595	2.49992	7.21745	6.16375	2.62432e-06	0.000601487	4.81675	Ccl20
A_66_P138911	2.49013	11.1674	5.18483	2.86428e-05	0.00300202	2.54116	Cfb
A_52_P417890	2.48963	7.7305	5.41831	1.60762e-05	0.00219151	3.09169	Il1r2
A_55_P2491758	2.4788	9.34402	3.85969	0.000785128	0.0270524	-0.606181	Fxyd4
A_51_P309307	2.47161	8.69755	5.26308	2.35921e-05	0.00273652	2.72608	Bcl2l15
A_52_P232813	2.462	7.00018	4.41782	0.000194653	0.0108553	0.7159	Cxcl3
A_51_P159453	2.38796	10.8787	5.3939	1.70737e-05	0.00223966	3.03432	Serpina3n
A_51_P185660	2.35817	12.1623	7.34599	1.6843e-07	0.000113321	7.41236	Ccl9
A_51_P291501	2.3316	10.0936	7.0884	3.0183e-07	0.00013807	6.86351	Ccno
A_52_P876147	2.32388	8.22935	5.01939	4.32205e-05	0.00390238	2.14898	Crocc2
A_51_P408116	2.31624	6.73509	5.39844	1.68836e-05	0.00223021	3.04498	Il1f9
A_51_P125135	2.31184	9.28422	7.9682	4.26731e-08	5.93356e-05	8.69727	Cdca5
A_51_P257951	2.30718	16.0847	3.66606	0.00126808	0.0367849	-1.05818	Retnla
A_55_P2176963	2.28834	9.92069	4.48126	0.000166039	0.00985796	0.8671	Hsph1
A_51_P230103	2.26237	9.81769	8.28261	2.1746e-08	4.18579e-05	9.3242	Birc5
A_55_P2111907	2.25615	10.4857	6.20765	2.3628e-06	0.000556958	4.91645	Noxo1
A_51_P164014	2.2293	9.68532	7.86942	5.28838e-08	6.81122e-05	8.49719	Cenpe
A_51_P143893	2.22799	8.22899	6.4105	1.45878e-06	0.00039514	5.37407	Steap4
A_51_P428360	2.22204	8.51015	4.27146	0.000280885	0.0136242	0.367457	Retnlb
A_55_P2103706	2.21725	8.80084	7.1882	2.40522e-07	0.000131149	7.07733	Gm5593
A_51_P362066	2.20932	15.3644	5.02767	4.23382e-05	0.00383934	2.16864	Chil1
A_55_P2133405	2.20555	11.5361	7.07942	3.0808e-07	0.00013807	6.8442	Dmkn
A_55_P1983268	2.18803	8.68997	5.25198	2.42499e-05	0.00276382	2.69987	4930444P10Rik
A_51_P451151	2.18716	9.56311	6.71002	7.22145e-07	0.000245493	6.03996	Ube2c
A_51_P112966	2.17698	10.8906	4.45734	0.000176299	0.0102868	0.810074	Ch25h
A_55_P2044932	2.16533	7.63092	4.21876	0.000320501	0.0148075	0.24221	Gpr84
A_51_P253803	2.15713	11.0853	9.33276	2.51533e-09	1.04924e-05	11.3094	Mki67
A_52_P127130	2.12531	7.84751	7.23071	2.18437e-07	0.000123134	7.16795	Msr1
A_51_P201785	2.10684	9.52569	5.2768	2.28041e-05	0.00267205	2.75847	Morn5
A_66_P126915	2.10625	6.78901	5.2542	2.41168e-05	0.00276382	2.70512	D730003K21Rik
A_52_P374897	2.09422	8.70539	6.91009	4.54265e-07	0.000177045	6.47795	Arg2
A_55_P2173982	2.08638	10.455	7.75619	6.7735e-08	7.43552e-05	8.26602	Rrm2
A_51_P108226	2.07492	10.1563	4.62912	0.000114628	0.00750739	1.2197	Wfdc21
A_51_P172292	2.07133	11.232	5.13852	3.21342e-05	0.0032138	2.43151	Itih4
A_52_P161488	2.06792	8.57431	3.94193	0.00063989	0.0236634	-0.412865	Clec4e
A_51_P150912	2.05892	10.2273	8.1407	2.94316e-08	5.11546e-05	9.0431	Aurka
A_55_P2797234	2.05028	8.81974	7.25991	2.04484e-07	0.000123134	7.23004	Ckap2
A_51_P255699	2.02497	9.38905	6.59736	9.39568e-07	0.000279265	5.7909	Mmp3
A_55_P2017929	2.00214	14.4569	5.40743	1.65132e-05	0.00223021	3.06613	Clu
A_51_P488739	1.99538	8.59606	3.56158	0.00163979	0.0424688	-1.29982	Hcar2
A_55_P2929773	1.99412	9.29796	6.68441	7.66558e-07	0.000252825	5.9835	Ccna2
A_52_P420466	1.98472	12.244	5.39974	1.68293e-05	0.00223021	3.04805	Hist1h2ab
A_55_P2729165	1.97868	10.5723	6.8141	5.67058e-07	0.000211199	6.2685	Cdc20
A_51_P217463	1.97556	6.5411	5.49699	1.32448e-05	0.00198739	3.2763	Cxcl2
A_55_P2720213	1.96621	7.02086	6.3109	1.84743e-06	0.000464239	5.15002	Raet1a
A_55_P2304507	1.95978	9.37947	5.32397	2.02923e-05	0.00247622	2.8697	Noxa1
A_51_P265374	1.95176	7.45485	4.89529	5.89002e-05	0.00480393	1.85397	Vnn3
A_51_P517695	1.94975	7.20169	3.92474	0.000667864	0.0243733	-0.453324	Ly6f
A_55_P1960411	1.91406	11.3351	3.82615	0.000853316	0.0285026	-0.684815	Lrrc23
A_55_P2048607	1.90861	16.1349	7.71266	7.45309e-08	7.44261e-05	8.17663	Hp
A_55_P2099961	1.90809	14.7942	6.61591	8.99631e-07	0.000279265	5.83202	Hist1h2ag
A_55_P2002642	1.90502	8.57598	4.86331	6.37992e-05	0.00505955	1.77783	Ccdc67
A_55_P1957459	1.90452	12.5329	6.97751	3.89022e-07	0.000159095	6.62426	Lilrb4
A_51_P172155	1.89258	8.84733	5.94071	4.48793e-06	0.00092678	4.3067	Hal
A_51_P316673	1.8883	7.01731	4.04016	0.00050089	0.0200135	-0.181095	2210407C18Rik
A_66_P116441	1.87754	10.4503	5.55955	1.13582e-05	0.00171778	3.42272	Ms4a6d
A_66_P100853	1.87528	14.8204	7.08231	3.06052e-07	0.00013807	6.85042	Hist1h2ao
A_55_P2035018	1.84266	11.9423	7.57947	1.00012e-07	8.8687e-05	7.90136	Clec4n
A_55_P2757433	1.83358	8.91282	6.77287	6.23953e-07	0.000224376	6.17814	Hmox1
A_55_P2733612	1.83354	7.04701	4.67789	0.000101448	0.00705302	1.336	Il6
A_55_P2614900	1.83119	10.1828	6.20903	2.35499e-06	0.000556958	4.91959	Il33
A_52_P628067	1.8305	8.7803	6.58638	9.64055e-07	0.000279268	5.76654	Cdca3
A_51_P484158	1.82789	8.14668	5.42528	1.58023e-05	0.00216835	3.10806	Steap1
A_51_P270949	1.82059	10.008	5.64497	9.21359e-06	0.00148715	3.62205	Hist1h1b
A_52_P413034	1.81891	9.38651	7.01542	3.56629e-07	0.000148764	6.70626	Itga7
A_51_P450033	1.80572	8.38405	5.99599	3.92718e-06	0.000827366	4.43364	Cdk1
A_51_P114462	1.79973	10.3188	4.13706	0.000393188	0.017014	0.0483145	Ccl17
A_55_P2831118	1.79263	8.62864	4.15729	0.000373796	0.0164478	0.0962766	Mmp8
A_51_P230098	1.79039	8.09731	6.90618	4.5838e-07	0.000177045	6.46944	Pbk
A_55_P1972605	1.78477	9.71913	5.35945	1.85888e-05	0.00235382	2.95328	Adora3
A_51_P204402	1.78384	8.12099	5.24746	2.45231e-05	0.00277977	2.68919	Shcbp1
A_55_P2007088	1.76562	10.696	5.66965	8.67404e-06	0.00143364	3.67952	Rnf128
A_55_P1965154	1.76307	9.08385	7.29658	1.88242e-07	0.000122692	7.30785	Spc25
A_52_P527800	1.76082	11.7738	5.01517	4.36774e-05	0.00392664	2.13895	Emilin2
A_51_P344566	1.75966	10.0204	5.71812	7.7058e-06	0.00128933	3.79223	Plk1
A_55_P2103491	1.75683	7.78675	4.31293	0.000253174	0.0129741	0.466101	Fam170b
A_51_P457528	1.75553	10.931	6.60455	9.23868e-07	0.000279265	5.80686	Ccnb2
A_66_P111660	1.734	10.9928	8.27552	2.20759e-08	4.18579e-05	9.31023	Mt1
A_55_P2090060	1.73357	7.0379	5.21489	2.65846e-05	0.00287293	2.61224	Mab21l3
A_55_P2009673	1.73116	8.27898	7.14072	2.67918e-07	0.000136292	6.97577	Ppp1r14d
A_55_P2113964	1.72366	8.15728	5.72727	7.53582e-06	0.00128933	3.81347	Nuf2
A_51_P456870	1.71817	10.2503	5.20861	2.70019e-05	0.00290298	2.5974	Foxj1
A_55_P2084631	1.71694	14.5641	6.14544	2.74194e-06	0.000621615	4.7751	Hist1h2an
A_55_P2742860	1.7117	9.15467	6.55523	1.03718e-06	0.000296334	5.69731	Cenpn
A_55_P2115955	1.70302	7.3204	6.77337	6.23222e-07	0.000224376	6.17925	Raet1e
A_55_P2824234	1.70168	8.58476	6.46727	1.27573e-06	0.000350103	5.50118	Fam64a
A_55_P2738634	1.68653	9.30599	5.06249	3.8822e-05	0.00363098	2.25128	Spc24
A_55_P2056496	1.67742	9.74098	7.17472	2.47997e-07	0.000131149	7.04852	Tk1
A_55_P2824451	1.6753	8.95418	5.13572	3.23584e-05	0.0032138	2.42489	Fam167a
A_55_P2766382	1.65744	11.1003	5.23804	2.5102e-05	0.00280827	2.66695	Sfn
A_55_P2007601	1.64956	16.6841	7.71019	7.49364e-08	7.44261e-05	8.17155	Sftpd
A_51_P369200	1.64562	8.2936	6.63854	8.53227e-07	0.000273781	5.88215	Tpx2
A_51_P239984	1.64316	8.19793	4.87489	6.19786e-05	0.00495283	1.80542	Exo1
A_55_P2004801	1.63969	9.4135	8.59367	1.1307e-08	3.36901e-05	9.92961	Tacc3
A_51_P294235	1.63813	10.2751	5.88444	5.14278e-06	0.000984064	4.17713	Cxcl17
A_55_P2347756	1.63728	9.02051	4.85622	6.49383e-05	0.00511101	1.76097	AU040972
A_51_P510891	1.62996	8.31299	4.3413	0.0002358	0.012326	0.533639	Afp
A_51_P240453	1.62824	8.46173	7.57037	1.02051e-07	8.8687e-05	7.88245	Nusap1
A_66_P134542	1.62253	9.81923	6.53039	1.09952e-06	0.0003099	5.64203	Anln
A_55_P2171493	1.61583	7.96406	7.54499	1.07966e-07	8.9965e-05	7.82965	BC030867
A_55_P2038525	1.60869	15.6357	4.95758	5.04208e-05	0.00432769	2.00211	C3
A_51_P155142	1.60395	7.69732	6.07925	3.21382e-06	0.000691038	4.62421	Cdca8
A_66_P118891	1.59674	10.679	3.7126	0.00113043	0.0344107	-0.949992	Mcpt-ps1
A_55_P2352652	1.593	13.4018	4.29319	0.000266009	0.013354	0.419129	Hsp90aa1
A_55_P2013760	1.59224	8.52822	5.9003	4.94891e-06	0.000980881	4.21369	Slc39a14
A_55_P2646533	1.58325	8.15069	7.25385	2.07303e-07	0.000123134	7.21716	Cenpf
A_55_P2909278	1.57604	13.9597	3.90975	0.000693252	0.02482	-0.488593	Hspa8
A_55_P2093705	1.57601	9.61709	4.14549	0.000384991	0.0167987	0.0682918	Meig1
A_52_P139650	1.57328	7.51435	7.51092	1.16462e-07	8.9965e-05	7.75864	Ska1
A_51_P479352	1.56774	8.61559	4.25778	0.000290672	0.0140013	0.334936	Klhdc9
A_51_P460954	1.56073	14.8078	5.39996	1.68202e-05	0.00223021	3.04857	Ccl6
A_55_P2282421	1.55779	6.1422	5.64145	9.29325e-06	0.00148715	3.61385	4933432I03Rik
A_55_P2732096	1.55749	7.33215	3.93505	0.000650941	0.0239871	-0.429057	Chl1
A_52_P431159	1.55409	8.03369	4.48046	0.000166371	0.00985796	0.865199	Il1rn
A_51_P280446	1.53529	10.1098	5.12528	3.3209e-05	0.00326717	2.40015	Sdf2l1
A_51_P133137	1.53076	8.59254	4.86787	6.30761e-05	0.00502129	1.78869	Kif20a
A_51_P496905	1.51949	7.49952	4.37224	0.000218208	0.0118005	0.60732	Cfi
A_51_P239750	1.51691	8.01701	5.1358	3.23518e-05	0.0032138	2.42508	Inhba
A_52_P56397	1.51171	7.4543	5.83562	5.78923e-06	0.00105917	4.06446	Aunip
A_55_P2017347	1.5108	7.07495	4.5236	0.00014932	0.00900104	0.968066	Krtap11-1
A_55_P2796457	1.51048	10.0912	7.45301	1.32516e-07	9.87104e-05	7.63752	Asf1b
A_51_P262925	1.50515	6.85701	4.35407	0.000228373	0.0120893	0.564047	1700018F24Rik
A_52_P381303	1.50293	8.21428	7.82854	5.78151e-08	6.81122e-05	8.41396	Gins2
A_55_P2736435	1.50218	9.53259	3.83023	0.00084471	0.0284163	-0.675247	Adam8
A_55_P2040485	1.50161	8.8805	3.51642	0.00183176	0.0459194	-1.40371	Ms4a4a
A_51_P325836	1.49988	7.27828	3.64987	0.00131972	0.0376191	-1.09574	Hpx
A_55_P1960291	1.49922	10.4718	7.6076	9.39715e-08	8.8687e-05	7.95972	Tjp3
A_55_P2063336	1.49505	8.35433	6.75655	6.48057e-07	0.000229094	6.14231	4930427A07Rik
A_51_P181451	1.49224	11.3829	4.37088	0.000218958	0.0118005	0.604059	C1qa
A_55_P2143923	1.49201	7.24021	7.39825	1.49787e-07	0.000104137	7.52254	Slc13a2
A_51_P311958	1.48852	6.56795	4.52488	0.000148842	0.00899824	0.971115	Orm3
A_55_P2085412	1.48781	7.87397	5.66704	8.72955e-06	0.00143364	3.67345	Ankle1
A_51_P245633	1.48756	7.81447	4.48305	0.000165294	0.00985796	0.871374	Muc4
A_51_P251357	1.48253	11.6912	4.23699	0.000306203	0.014581	0.285525	Ctps
A_55_P2013336	1.48233	7.82577	4.98406	4.71981e-05	0.00410171	2.06506	Melk
A_51_P351860	1.47844	10.5439	3.9763	0.000587379	0.022315	-0.331869	C1qb
A_55_P2865283	1.46543	9.68597	3.47918	0.00200644	0.0485155	-1.4891	4833427G06Rik
A_51_P150763	1.4649	9.11984	5.21894	2.63194e-05	0.00287099	2.6218	Ropn1l
A_55_P2035320	1.46393	9.32769	5.85019	5.58813e-06	0.00104064	4.09811	Nfil3
A_52_P368057	1.46255	6.34681	5.49105	1.34398e-05	0.0019893	3.26238	Slc7a11
A_55_P2915747	1.45736	7.46828	5.09117	3.61479e-05	0.00347437	2.31932	1700003E16Rik
A_51_P275268	1.45694	6.70487	5.16307	3.02326e-05	0.00310621	2.48966	4933421I07Rik
A_51_P130095	1.45375	9.72562	4.48218	0.000165654	0.00985796	0.86931	Fcgr2b
A_55_P1997534	1.45084	7.22602	5.34842	1.91026e-05	0.00240014	2.92729	Gm4871
A_55_P1960743	1.45001	7.31685	4.65038	0.000108685	0.00734786	1.27039	Styxl1
A_51_P487999	1.44428	7.68029	6.21908	2.29915e-06	0.000556958	4.94238	Sgol1
A_51_P492830	1.4332	7.4949	5.8878	5.10111e-06	0.000984064	4.18487	Cenph
A_51_P430014	1.43252	7.44093	4.54549	0.00014135	0.00881419	1.02025	Ptafr
A_51_P303079	1.43232	8.71301	4.94035	5.26343e-05	0.00444451	1.96116	Tmem54
A_66_P125908	1.42838	8.27755	4.20325	0.000333191	0.0152398	0.205362	Hdc
A_55_P2908509	1.42794	9.87858	5.33675	1.96611e-05	0.00245552	2.89982	Sod2
A_52_P223239	1.42309	7.15474	4.28587	0.000270928	0.0133915	0.40173	Rptoros
A_51_P454008	1.41944	11.0598	4.09274	0.000439248	0.0181055	-0.0566898	Lbp
A_66_P120074	1.41769	7.89828	7.0429	3.34889e-07	0.000145516	6.76556	Uhrf1
A_51_P186476	1.41117	9.75761	5.13774	3.21963e-05	0.0032138	2.42967	Slc11a1
A_51_P212682	1.40564	7.84984	6.67928	7.75796e-07	0.000252825	5.97217	Mcm10
A_66_P120837	1.40218	8.07785	5.89342	5.03209e-06	0.000980881	4.19784	Top2a
A_66_P127942	1.39881	8.49713	4.37239	0.000218129	0.0118005	0.607662	Gm41830
A_51_P227004	1.39536	9.30383	6.26264	2.07228e-06	0.000508488	5.04101	Cks1b
A_55_P1984830	1.38694	7.55036	8.44148	1.5546e-08	4.05304e-05	9.63524	Fgl1
A_55_P2831060	1.38322	7.73768	5.28801	2.21802e-05	0.00264719	2.78491	Tnfrsf9
A_55_P2810220	1.3822	8.29629	5.766	6.85718e-06	0.00120185	3.90332	Espl1
A_66_P118644	1.3754	9.56501	5.90787	4.859e-06	0.000980881	4.23113	Basp1
A_51_P489268	1.36937	7.7201	5.84372	5.67652e-06	0.00104775	4.08317	Ncapg
A_55_P1969977	1.36186	7.25481	3.58098	0.0015635	0.0415944	-1.25508	Myo15
A_55_P1962937	1.35565	11.6444	4.22246	0.000317548	0.0147402	0.250993	Trem2
A_52_P421344	1.35539	7.67441	5.20374	2.73299e-05	0.00290826	2.58589	Paqr5
A_52_P1147844	1.35386	7.83826	4.32027	0.000248559	0.0128005	0.483575	Casc5
A_51_P212754	1.34683	13.5286	4.00613	0.000545273	0.0214176	-0.261476	Tgfbi
A_51_P174961	1.34614	10.8409	3.80824	0.000892093	0.0293014	-0.726757	F10
A_66_P121737	1.34112	10.5327	4.43578	0.000186088	0.0106045	0.758688	Hist1h3c
A_51_P501018	1.34101	7.81409	4.65526	0.000107362	0.00733798	1.28205	Nek2
A_55_P2015485	1.33818	10.4082	4.99109	4.63781e-05	0.0040833	2.08177	Cfap45
A_51_P102789	1.3373	11.4431	3.57	0.00160623	0.0421399	-1.2804	C1qc
A_55_P2350617	1.33042	7.80973	4.09562	0.000436103	0.0181055	-0.049881	Slc37a2
A_55_P1957213	1.33025	13.6742	4.84133	6.74e-05	0.00528482	1.72551	3930401B19Rik
A_55_P2740937	1.32423	7.25305	3.56793	0.00161443	0.0421956	-1.28518	Tnf
A_51_P408071	1.32199	7.59994	5.3075	2.11357e-05	0.00256294	2.83089	Kntc1
A_55_P2146254	1.32065	12.3043	5.06172	3.88965e-05	0.00363098	2.24946	Ifitm1
A_52_P49601	1.32	16.6934	5.21873	2.63328e-05	0.00287099	2.62132	Fth1
A_55_P1958857	1.31857	9.98954	6.33936	1.72665e-06	0.000444602	5.21417	Nek6
A_51_P398366	1.31838	9.85396	5.61207	9.98618e-06	0.00154283	3.54535	Tyms
A_55_P2035757	1.31356	9.27044	4.30813	0.000256234	0.0130866	0.454689	Gm8884
A_52_P586004	1.3092	10.7611	3.4905	0.0019517	0.0478701	-1.46318	Hk3
A_51_P461429	1.30167	8.63489	4.73656	8.75921e-05	0.00623518	1.47587	Cyp7b1
A_55_P1953387	1.30137	14.2859	3.9752	0.000588984	0.0223354	-0.334452	Fabp5
A_51_P227392	1.29722	9.15144	5.80187	6.28411e-06	0.00113972	3.98639	Rhou
A_52_P221067	1.29431	6.66194	3.52853	0.0017782	0.0450644	-1.37588	Serpina3j
A_51_P114910	1.28152	12.7643	5.78977	6.4718e-06	0.00115369	3.95838	Cstb
A_51_P365019	1.27761	11.9946	5.79543	6.38332e-06	0.00114773	3.97149	Gclc
A_51_P432180	1.27579	9.75762	4.3566	0.000226932	0.0120435	0.570066	Slc16a6
A_51_P196973	1.27442	8.97235	5.23466	2.53131e-05	0.00280827	2.65897	Chaf1a
A_51_P169445	1.27252	7.13542	4.27635	0.000277463	0.0135401	0.379096	Ccdc89
A_51_P409694	1.26866	8.07745	4.06614	0.000469427	0.0190762	-0.119649	Psrc1
A_66_P134428	1.2675	7.35919	3.59206	0.0015215	0.041115	-1.2295	Sfrp1
A_65_P08033	1.26703	8.32743	5.89382	5.02721e-06	0.000980881	4.19876	Kif22
A_51_P465281	1.2631	14.0911	5.20461	2.7271e-05	0.00290826	2.58794	Lgals1
A_55_P2091928	1.2546	7.20301	5.85674	5.50001e-06	0.00103346	4.11323	Raet1b
A_55_P2085335	1.25138	9.40729	4.89463	5.89981e-05	0.00480393	1.85238	Mia
A_51_P279437	1.24611	8.77694	3.51588	0.00183419	0.0459251	-1.40495	Mfsd2a
A_55_P2744735	1.24603	9.28561	3.83446	0.000835897	0.0282566	-0.665347	Rsph1
A_55_P2106175	1.24433	10.7927	5.89995	4.95311e-06	0.000980881	4.21289	Gch1
A_51_P483180	1.24425	10.059	3.9244	0.000668435	0.0243733	-0.454132	Snx7
A_51_P405476	1.24341	12.9376	3.45979	0.00210374	0.0498043	-1.53346	Fcer1g
A_55_P2041966	1.24241	6.95326	4.11661	0.000413816	0.0174716	-0.000160405	Dnajc5b
A_51_P133612	1.23849	10.229	5.98752	4.00816e-06	0.000835981	4.41423	Cdt1
A_55_P2036567	1.23794	11.9373	3.99692	0.000557944	0.0217515	-0.283219	Vav1
A_66_P121975	1.23644	8.05528	4.10961	0.000421113	0.0177438	-0.0167303	Gm30146
A_51_P161463	1.23414	7.92513	4.37171	0.0002185	0.0118005	0.606049	Ccdc103
A_51_P100174	1.23335	9.64706	3.91401	0.00068593	0.0246663	-0.478557	Mns1
A_55_P2135656	1.22919	7.10651	6.20053	2.40333e-06	0.000556958	4.9003	Slco1a5
A_51_P239203	1.22616	10.2814	4.96041	5.00654e-05	0.00431501	2.00885	Mapk13
A_51_P351363	1.22105	8.52153	5.18696	2.84921e-05	0.00300131	2.54619	Tyms-ps
A_55_P2814119	1.22039	10.665	3.73756	0.00106279	0.0332653	-0.891859	Cfp
A_51_P328300	1.21986	10.072	3.81717	0.000872547	0.0288868	-0.705851	Pdia4
A_51_P120717	1.21845	10.5816	5.33141	1.99224e-05	0.00247334	2.88724	Lmnb1
A_55_P2727494	1.2145	7.62444	4.70096	9.57555e-05	0.00672449	1.391	Cdkn3
A_52_P218058	1.21401	7.1529	5.71699	7.72719e-06	0.00128933	3.78959	Clec5a
A_55_P2035951	1.21387	10.3168	6.61137	9.09231e-07	0.000279265	5.82197	Haus8
A_55_P2736520	1.21164	6.70818	4.19341	0.000341497	0.0154839	0.181999	Ckap2l
A_55_P2106150	1.20409	7.70023	3.51371	0.00184392	0.0460032	-1.40992	Cenpk
A_51_P490509	1.20338	7.49685	5.06554	3.85281e-05	0.00363098	2.25853	Bub1b
A_51_P128987	1.20229	12.509	4.72441	9.02943e-05	0.00638396	1.44693	Akr1b8
A_55_P2910387	1.19603	15.1406	3.63698	0.00136229	0.0381387	-1.1256	Ctsb
A_55_P1960735	1.19306	7.85529	4.3344	0.000239915	0.0125098	0.517203	Gdf15
A_51_P103541	1.18823	8.60473	5.78102	6.6109e-06	0.0011685	3.93814	Cacna1s
A_51_P426270	1.18662	15.4449	4.14059	0.000389733	0.0169347	0.056683	Mgp
A_52_P394488	1.18388	9.68769	3.92964	0.000659771	0.0241842	-0.441797	1700016K19Rik
A_55_P2633444	1.18345	7.49526	6.72742	6.93476e-07	0.000241064	6.07827	Zwilch
A_51_P333923	1.18287	12.6178	4.27839	0.000276049	0.0135255	0.383947	Tspan1
A_55_P2094966	1.1802	8.94174	3.63791	0.00135919	0.0381387	-1.12345	Hist2h3b
A_55_P2172274	1.17654	8.37271	4.91526	5.60358e-05	0.00463786	1.90148	Smc2
A_51_P408946	1.1751	8.83636	4.63972	0.000111626	0.00746014	1.24497	Ccne1
A_51_P361830	1.17235	7.91906	5.27887	2.26877e-05	0.00267205	2.76335	Lgi2
A_65_P10248	1.16139	8.84705	6.27714	2.00191e-06	0.000497069	5.07381	Cks2
A_55_P2118520	1.15683	12.612	3.54709	0.00169913	0.0436975	-1.33319	Col1a1
A_55_P2017826	1.156	7.19717	4.35225	0.000229418	0.0121139	0.559711	Myb
A_51_P228768	1.14893	6.56896	3.94995	0.000627226	0.0233608	-0.393961	Slfn3
A_55_P2733552	1.14825	7.91711	5.15395	3.09251e-05	0.00314637	2.46807	Cd33
A_51_P108108	1.14691	7.83755	4.00004	0.000553618	0.0216638	-0.275853	Lrrc25
A_55_P2004511	1.14561	9.2398	4.72449	9.02768e-05	0.00638396	1.44711	Cd300lf
A_51_P419226	1.14484	10.6025	3.88196	0.000742852	0.0259091	-0.553897	S100a14
A_55_P2106394	1.13841	9.4898	4.64649	0.000109747	0.00736012	1.26113	Knstrn
A_51_P129803	1.13493	11.3478	4.16701	0.000364818	0.0161894	0.119334	Cacybp
A_66_P117819	1.13366	10.3038	4.3994	0.000203852	0.011234	0.672005	Capsl
A_55_P2084656	1.13237	15.436	4.94917	5.14897e-05	0.00440132	1.98211	Hist1h2ah
A_51_P217706	1.13127	7.88919	4.04687	0.000492561	0.0199059	-0.165214	Ribc1
A_51_P328613	1.12905	11.2089	4.86128	6.41223e-05	0.0050659	1.77302	Fcgr3
A_51_P228658	1.12795	12.1903	4.23041	0.000311292	0.0146892	0.269878	Isyna1
A_55_P2001250	1.12725	8.59854	4.18607	0.000347825	0.0156687	0.16458	Cpz
A_55_P2743309	1.12613	10.51	3.56124	0.00164117	0.0424688	-1.30061	Fn1
A_55_P2028054	1.12361	10.5963	6.31393	1.83417e-06	0.000464239	5.15686	Incenp
A_51_P230873	1.12249	8.54144	4.44395	0.000182316	0.0104466	0.778159	Mad2l1
A_51_P481398	1.12207	7.04899	4.52879	0.000147392	0.00894969	0.980426	Kif11
A_51_P377452	1.11903	12.5463	3.56242	0.0016364	0.0424688	-1.29788	Ncf4
A_66_P129538	1.1189	9.54526	4.65423	0.000107642	0.00733798	1.27958	Gale
A_51_P234847	1.11807	8.70422	3.66866	0.00125995	0.0366	-1.05213	1700001L19Rik
A_55_P2076772	1.11545	12.2864	4.76746	8.10748e-05	0.00591251	1.54952	Hspa5
A_52_P371108	1.11541	7.57245	4.73683	8.75308e-05	0.00623518	1.47653	Cdc6
A_51_P158210	1.11452	8.68834	4.80627	7.35739e-05	0.00558012	1.642	Mcm2
A_55_P2123939	1.11394	6.50637	4.36751	0.00022081	0.0118088	0.596052	Tmc5
A_55_P2053258	1.10889	10.8819	4.75083	8.4519e-05	0.00607867	1.50989	Poc1a
A_55_P2084652	1.10601	15.4934	4.82631	6.99798e-05	0.00544615	1.68972	Hist1h2ak
A_51_P360492	1.10481	9.1993	6.12103	2.90718e-06	0.000638263	4.7195	Mcm6
A_55_P2498533	1.10441	10.6885	3.70942	0.00113934	0.0345897	-0.957388	Riiad1
A_55_P1982171	1.10062	14.3753	6.59959	9.34668e-07	0.000279265	5.79585	H2afz
A_55_P2727029	1.09772	7.01556	4.14103	0.000389304	0.0169347	0.0577288	Med9os
A_51_P421140	1.0957	12.8504	4.04265	0.000497786	0.0199896	-0.175207	Tubb6
A_55_P2927484	1.09399	10.5202	4.80251	7.42694e-05	0.00561245	1.63304	Fen1
A_55_P2054342	1.09323	7.0351	5.28744	2.22111e-05	0.00264719	2.78358	2810408I11Rik
A_51_P405773	1.0883	15.3986	4.67129	0.000103139	0.00714091	1.32027	Hist1h2aa
A_55_P2498773	1.08674	10.0527	3.52792	0.00178087	0.0450772	-1.37728	Lrrc48
A_66_P123318	1.08639	8.57674	4.09983	0.000431533	0.0179968	-0.0398956	C1rb
A_52_P609024	1.08279	8.3407	4.82389	7.04042e-05	0.00545881	1.68396	Cenpw
A_51_P210395	1.07532	10.4903	4.55566	0.000137794	0.00865654	1.0445	Glrx
A_51_P381618	1.07441	7.41577	3.99161	0.000565382	0.0219593	-0.295752	Pla1a
A_52_P578732	1.07347	7.61602	3.73501	0.00106951	0.0333434	-0.897802	Ccr5
A_55_P2802560	1.07154	7.85256	3.58327	0.00155474	0.0414669	-1.2498	Ccdc146
A_55_P2492558	1.0711	10.3791	3.58102	0.00156334	0.0415944	-1.25498	Nme5
A_55_P2156855	1.07038	7.60093	4.22955	0.000311959	0.0146892	0.267846	Car13
A_66_P128986	1.06462	7.61049	3.98318	0.000577383	0.0221369	-0.315629	Cdc25c
A_51_P172502	1.06336	12.0073	4.21316	0.000325025	0.0149318	0.228909	Cxcl12
A_51_P171075	1.05949	7.97705	3.78802	0.000937943	0.0303297	-0.774042	Csf2
A_52_P59654	1.05799	7.13164	5.47566	1.39584e-05	0.00205021	3.2263	Plk4
A_51_P190111	1.05533	10.0232	3.88406	0.00073899	0.0258609	-0.548972	Mcm5
A_55_P2909315	1.0546	7.77311	5.26266	2.36167e-05	0.00273652	2.72509	Dhfr
A_51_P305843	1.05003	8.759	3.65578	0.00130063	0.0372626	-1.08202	Chordc1
A_51_P122246	1.0492	13.1417	3.48797	0.00196379	0.0480737	-1.46897	Creld2
A_55_P1992031	1.04855	7.33503	3.69617	0.00117725	0.0353804	-0.988219	Dydc2
A_52_P9656	1.04618	7.13436	3.53358	0.00175637	0.0448315	-1.36428	Hmmr
A_51_P401263	1.04592	6.68686	3.9302	0.000658842	0.0241842	-0.440465	Eme1
A_55_P2084965	1.04365	8.04448	3.68985	0.00119576	0.0357306	-1.0029	Klk13
A_51_P417854	1.0428	7.77769	3.73716	0.00106381	0.0332653	-0.89277	Rab20
A_51_P196395	1.04235	11.742	4.32788	0.000243864	0.0126524	0.501691	1110004E09Rik
A_52_P147803	1.04139	8.82479	4.96041	5.00662e-05	0.00431501	2.00883	Syne4
A_51_P452629	1.04119	10.238	3.6063	0.00146918	0.0401082	-1.19661	Tlr2
A_55_P2734082	1.04107	9.01958	3.67337	0.00124541	0.0363295	-1.0412	Stip1
A_55_P1988228	1.03886	7.20519	5.55929	1.13657e-05	0.00171778	3.42209	Aspm
A_66_P114478	1.03875	6.84785	4.08577	0.000446962	0.018331	-0.0731862	Ccnb1
A_51_P293688	1.03404	9.76339	5.04021	4.10362e-05	0.00378713	2.19841	Rab32
A_52_P404329	1.03366	6.20532	4.57369	0.000131705	0.00834794	1.08752	Saa4
A_51_P208680	1.03221	8.35125	5.06069	3.8996e-05	0.00363098	2.24702	Chtf18
A_55_P2171116	1.02829	14.1565	4.56033	0.000136189	0.00858155	1.05565	Lgals3
A_51_P483617	1.02147	11.028	4.99945	4.54221e-05	0.00403135	2.10162	0610040J01Rik
A_51_P282706	1.02092	11.4208	4.99091	4.63989e-05	0.0040833	2.08134	Hspd1
A_51_P146753	1.01716	10.818	3.8104	0.00088732	0.0291906	-0.721695	Csf2rb2
A_55_P2733267	1.01688	8.095	4.60529	0.00012168	0.00787604	1.16287	Micall2
A_55_P2084666	1.01377	15.4116	4.39062	0.000208389	0.0114078	0.651079	Hist1h2af
A_55_P2595257	1.01376	11.7474	5.08478	3.67276e-05	0.00351388	2.30415	Vmp1
A_55_P2071354	1.01134	7.99896	4.98771	4.67708e-05	0.00408352	2.07373	Fam179a
A_66_P101068	1.00719	8.27919	3.77911	0.000958889	0.03092	-0.794874	Sapcd2
A_51_P109508	1.00663	8.44466	5.45266	1.47716e-05	0.00208786	3.17234	Havcr2
A_51_P103222	1.0066	13.4369	4.59885	0.00012366	0.00795948	1.14751	Slc39a4
A_55_P2911063	1.00487	9.08503	4.51484	0.000152634	0.00917429	0.947181	Lox
A_66_P125902	1.00468	8.56971	3.94819	0.000629985	0.0234217	-0.398112	Tlr13
A_51_P199098	1.00463	10.3295	3.82931	0.000846656	0.0284359	-0.677419	Tmem107
A_51_P508838	1.00422	7.1793	4.75325	8.40081e-05	0.00606283	1.51566	Kcne4
A_51_P109119	1.00403	7.45604	4.15375	0.000377115	0.0165444	0.0878932	Erich2
A_55_P2178578	1.00184	9.77708	5.23189	2.54873e-05	0.00281264	2.65243	Tmprss4
A_66_P122651	1.001	7.47167	3.96849	0.000598915	0.0226707	-0.350272	Gm26995
A_55_P1961335	1.0008	12.0449	3.64046	0.00135068	0.038069	-1.11755	Ctsk
A_51_P315904	0.99671	12.5719	4.22951	0.000311997	0.0146892	0.26773	Gadd45g
A_66_P129188	0.995888	15.0919	4.76063	8.24707e-05	0.00597254	1.53326	Hist2h2ac
A_52_P520466	0.99563	6.95156	5.62445	9.68806e-06	0.00153079	3.57422	Kif18b
A_55_P2082028	0.993815	6.90918	3.5911	0.00152512	0.041115	-1.23173	Cdc20b
A_52_P163795	0.989943	13.5334	5.11266	3.42666e-05	0.0033554	2.37027	Tubb5
A_51_P404992	0.989529	6.19338	3.8198	0.000866864	0.0287485	-0.699684	Efhc2
A_51_P474643	0.988425	12.163	6.02501	3.6618e-06	0.000779328	4.50016	Kpna2
A_55_P2077783	0.988341	9.26043	4.16942	0.000362626	0.0161264	0.125049	Tubb2a-ps2
A_66_P121459	0.986765	9.1877	4.57507	0.000131252	0.00834611	1.09079	Cenpa
A_51_P303749	0.985464	7.8236	5.49079	1.34483e-05	0.0019893	3.26178	Depdc1b
A_51_P424810	0.98494	8.2616	4.39884	0.000204138	0.011234	0.670672	Ncapg2
A_65_P19522	0.984927	8.67647	4.24638	0.000299093	0.0143737	0.307826	Rfc4
A_66_P124339	0.984482	12.3521	3.60368	0.00147868	0.0402928	-1.20267	Hspe1
A_55_P2005764	0.976648	6.30764	3.9067	0.000698535	0.02482	-0.495769	Gm6408
A_55_P2037585	0.97466	13.7125	3.50262	0.00189465	0.0468208	-1.43537	Trf
A_55_P2096917	0.974313	7.27397	4.98752	4.6793e-05	0.00408352	2.07328	Mreg
A_55_P2096967	0.973814	8.48494	3.58664	0.00154192	0.0412307	-1.24203	Gjb1
A_52_P242194	0.972586	7.03156	5.92297	4.68464e-06	0.000957917	4.2659	Tube1
A_55_P2188817	0.967716	7.17063	3.8336	0.000837688	0.0282713	-0.667367	4921507G05Rik
A_51_P258098	0.962786	12.2879	3.57527	0.00158559	0.0420391	-1.26826	Tmem176a
A_51_P491987	0.961376	9.83055	4.42004	0.000193572	0.0108239	0.721197	Ripk3
A_51_P505172	0.959471	9.79912	4.19221	0.000342523	0.0154967	0.179154	Tcf19
A_66_P108052	0.95843	8.58161	4.09324	0.000438701	0.0181055	-0.0555085	Aifm3
A_51_P455488	0.955707	7.76204	4.09141	0.000440715	0.0181302	-0.0598495	Ybx2
A_52_P685666	0.954144	10.7203	3.85382	0.000796656	0.0273737	-0.619947	Cct3
A_55_P2066116	0.948964	11.6212	3.66544	0.00127003	0.0367902	-1.05962	Bcl3
A_52_P228551	0.948804	6.40876	3.79554	0.000920614	0.0299085	-0.75645	Gpr176
A_55_P2013665	0.948386	7.30724	3.86047	0.000783612	0.0270524	-0.604356	Mybpc2
A_55_P2127702	0.948279	6.84386	4.04022	0.000500804	0.0200135	-0.180931	Racgap1
A_66_P114693	0.947243	6.19308	3.52599	0.00178931	0.0452359	-1.38171	Bpifa3
A_51_P267783	0.945807	6.95208	3.6372	0.00136158	0.0381387	-1.12511	Il11
A_55_P2087607	0.945109	9.858	3.60639	0.00146883	0.0401082	-1.19639	Cp
A_51_P264227	0.944646	8.65103	5.32378	2.03018e-05	0.00247622	2.86926	Gpr160
A_55_P2048434	0.944604	14.9127	3.63772	0.00135984	0.0381387	-1.1239	Hsp90ab1
A_51_P496720	0.943234	7.04113	3.86778	0.000769511	0.0266164	-0.587205	Dnmt3l
A_55_P2076941	0.943029	7.09335	4.43391	0.00018696	0.0106251	0.754242	Lrr1
A_51_P359262	0.942958	9.54818	5.65227	9.05061e-06	0.00147475	3.63905	Sec11c
A_66_P125683	0.942532	12.0792	3.90752	0.000697111	0.02482	-0.49384	Muc1
A_52_P520607	0.940032	6.09304	3.74131	0.00105295	0.0330743	-0.883094	Ankrd22
A_66_P103201	0.937189	7.31136	5.45145	1.48154e-05	0.00208786	3.16952	Aurkb
A_51_P499838	0.936262	10.3776	3.48725	0.00196724	0.0480868	-1.47061	Bst1
A_52_P637730	0.935771	11.0227	5.23507	2.52876e-05	0.00280827	2.65993	Ubl4
A_55_P2912261	0.935323	10.3793	5.72309	7.61295e-06	0.00128933	3.80378	Cd44
A_55_P2165869	0.935313	12.0895	3.8241	0.000857658	0.0285754	-0.689607	Cebpb
A_51_P195153	0.934456	6.16583	3.98728	0.000571514	0.0219928	-0.305962	Gtse1
A_51_P105078	0.933126	13.8572	3.61445	0.00144002	0.039519	-1.17777	S100a4
A_55_P2171406	0.932514	9.25661	4.93783	5.29663e-05	0.00445451	1.95517	Tm7sf2
A_52_P354373	0.928089	8.56526	3.62467	0.00140422	0.0387919	-1.15411	1190002F15Rik
A_51_P186161	0.926832	11.2016	3.92132	0.000673576	0.0244326	-0.461376	Rnf149
A_66_P115852	0.925708	7.3103	4.87749	6.15782e-05	0.00493976	1.81159	Lonrf3
A_51_P277792	0.925592	11.0814	5.02929	4.2168e-05	0.00383934	2.17248	Ctsh
A_52_P555159	0.924741	5.99346	4.16397	0.000367595	0.016278	0.112141	Gm9758
A_55_P2031272	0.921919	7.32097	4.28719	0.000270035	0.0133915	0.404864	Lhx3
A_52_P54261	0.921327	7.27638	5.14486	3.16315e-05	0.00320261	2.44654	Tmem56
A_51_P254805	0.919277	7.14187	4.18252	0.000350933	0.0157746	0.15614	Kif4
A_51_P242166	0.916982	11.4761	4.90743	5.7142e-05	0.00471071	1.88285	Lap3
A_55_P2000224	0.915612	14.7342	5.63937	9.34056e-06	0.00148715	3.60902	Cd63
A_51_P273538	0.915124	8.67323	4.03501	0.000507361	0.0201947	-0.19325	Syce2
A_51_P503494	0.914519	6.67966	3.51706	0.00182888	0.0459194	-1.40224	Arc
A_55_P2053491	0.913606	14.1987	4.21739	0.000321609	0.0148075	0.238935	Pdia6
A_55_P2034550	0.913347	8.00083	3.72789	0.00108849	0.0337838	-0.91438	1700013F07Rik
A_55_P2491753	0.912645	8.28123	5.44844	1.49256e-05	0.00208929	3.16246	Enkd1
A_52_P820196	0.912347	13.4343	3.5447	0.00170913	0.0439007	-1.3387	Cxcl15
A_51_P299216	0.906886	8.66896	3.48271	0.00198921	0.0482991	-1.48102	Wdr90
A_55_P2073825	0.906022	6.13483	4.19548	0.000339732	0.0154711	0.186916	Ocm
A_51_P209334	0.904052	11.3267	4.94074	5.25841e-05	0.00444451	1.96207	Tctex1d2
A_66_P137336	0.902883	7.87348	4.79358	7.59466e-05	0.00569791	1.61176	Clip4
A_55_P2495403	0.902366	8.89907	3.76226	0.000999745	0.0318833	-0.834219	Mmp19
A_55_P1994939	0.901258	11.5807	4.22186	0.000318028	0.0147402	0.249562	Hmgb2
A_51_P139848	0.900432	12.3649	4.88195	6.08965e-05	0.00490393	1.8222	Wbp5
A_55_P2481605	0.900149	7.13386	3.56265	0.0016355	0.0424688	-1.29736	6820408C15Rik
A_55_P1974193	0.898444	8.95847	3.56125	0.0016411	0.0424688	-1.30057	Ptges
A_55_P1997141	0.895996	9.16085	3.95131	0.000625104	0.0233234	-0.390756	Mybl2
A_51_P223709	0.895124	7.20159	4.63854	0.000111954	0.00746014	1.24218	Pask
A_55_P2745905	0.892513	7.54887	3.91551	0.000683383	0.0246203	-0.47504	Mthfd2
A_66_P133787	0.890994	8.31994	4.24395	0.000300919	0.0143951	0.302047	Lhfpl2
A_51_P309158	0.883436	10.9542	4.01049	0.000539371	0.0212659	-0.251175	Snx20
A_55_P2317665	0.883137	9.09365	3.57198	0.00159846	0.0420391	-1.27585	E2f1
A_51_P257743	0.882321	6.29124	3.7985	0.000913899	0.0297831	-0.749543	Dnajc22
A_52_P190647	0.881768	7.32885	3.88035	0.000745841	0.02597	-0.55769	Mxd3
A_66_P104545	0.881082	6.99425	3.95598	0.000617875	0.0231365	-0.379754	E230032D23Rik
A_51_P337083	0.879338	7.77658	3.65204	0.00131267	0.0375046	-1.0907	Gins1
A_51_P499020	0.874286	9.35967	4.13013	0.000400059	0.0171468	0.0318899	Fbp2
A_66_P108019	0.873738	9.47174	4.26113	0.000288244	0.0139164	0.342902	Heatr1
A_55_P1968723	0.872139	9.30791	3.51671	0.00183046	0.0459194	-1.40304	Ccrn4l
A_55_P1984035	0.870409	10.4863	4.12073	0.00040957	0.0173274	0.00961446	Litaf
A_55_P2739517	0.869506	7.09814	5.25314	2.41802e-05	0.00276382	2.70261	Trip13
A_52_P364727	0.862694	8.40485	3.93343	0.000653568	0.0240414	-0.432866	Adgre1
A_66_P127849	0.860487	6.45814	3.84378	0.000816774	0.0278813	-0.643497	Gm19510
A_66_P135155	0.85994	11.1581	3.88213	0.000742547	0.0259091	-0.553508	Manf
A_66_P138930	0.859185	7.02046	4.28584	0.00027095	0.0133915	0.401653	Kif24
A_51_P191649	0.858522	7.12309	3.85142	0.000801434	0.0274926	-0.625593	Ndc80
A_55_P2116496	0.855129	15.0911	4.83088	6.91841e-05	0.0054044	1.70062	Tuba1b
A_66_P105854	0.852596	11.4332	4.28786	0.000269581	0.0133915	0.406463	Alox5ap
A_51_P196997	0.85084	6.75941	3.60337	0.0014798	0.0402928	-1.20339	Soat2
A_51_P384318	0.850766	11.6041	5.39817	1.68947e-05	0.00223021	3.04436	C1ra
A_51_P463087	0.849687	6.89425	3.71551	0.00112233	0.0343737	-0.943224	Cenpm
A_51_P502082	0.849316	10.2319	4.60863	0.000120665	0.00784022	1.17084	Rrm1
A_66_P121495	0.847854	8.39735	4.57255	0.000132081	0.00834794	1.0848	Psat1
A_55_P2035667	0.845223	7.71648	4.17313	0.000359275	0.0160458	0.133856	Gyk
A_55_P2085181	0.843934	10.3285	3.89582	0.000717683	0.0253276	-0.521327	Chaf1b
A_65_P06446	0.84247	8.88906	3.56858	0.00161185	0.0421956	-1.28368	Tfrc
A_55_P2935850	0.841985	10.5952	4.53902	0.00014366	0.0088606	1.00483	St3gal1
A_55_P2147081	0.841367	6.60274	4.24526	0.000299928	0.0143807	0.305177	Tnfaip6
A_51_P464182	0.839341	6.94617	4.53452	0.00014529	0.0088606	0.994093	Mat1a
A_51_P520699	0.838127	6.4038	3.6484	0.0013245	0.0376878	-1.09914	Shisa8
A_52_P238044	0.837715	8.59894	4.53696	0.000144403	0.0088606	0.999924	Psmc3ip
A_52_P419455	0.836705	8.82714	3.59081	0.00152621	0.041115	-1.2324	Adora2b
A_51_P195034	0.835959	6.3843	3.5734	0.00159288	0.0420391	-1.27256	Esco2
A_55_P2055809	0.831611	9.0552	4.76332	8.19179e-05	0.00595318	1.53966	Rab15
A_51_P407606	0.831318	8.55711	3.50428	0.001887	0.0467787	-1.43157	Ndc1
A_52_P473966	0.827365	9.09818	3.68117	0.00122167	0.0361423	-1.02308	Kdelr3
A_52_P322421	0.826143	8.99769	4.62718	0.000115188	0.00750773	1.21507	Mpzl2
A_52_P232580	0.82419	7.67757	3.60895	0.00145962	0.0399519	-1.19048	Dyrk3
A_55_P2040838	0.822988	10.3863	3.72289	0.00110204	0.0339913	-0.926037	Gm14548
A_55_P2131438	0.821855	15.2371	4.42654	0.000190444	0.0107354	0.736683	Hist2h2aa2
A_65_P03497	0.820167	11.9858	3.46575	0.00207334	0.0493752	-1.51983	Acot7
A_51_P513530	0.819419	6.93251	4.39351	0.000206884	0.0113552	0.657969	Spag5
A_51_P279100	0.818863	9.87298	5.12996	3.28245e-05	0.00324465	2.41125	Ptgs1
A_51_P114616	0.817858	9.74273	5.18124	2.88991e-05	0.00301374	2.53267	Batf
A_51_P202074	0.816333	8.93414	4.20115	0.000334949	0.0152867	0.20037	Ncapd2
A_55_P2054300	0.816137	8.18938	4.81738	7.15587e-05	0.00550738	1.66846	Alg8
A_55_P2743882	0.814083	8.1566	5.09964	3.53949e-05	0.00343364	2.33938	Pola1
A_52_P613528	0.813656	9.23241	4.23169	0.000310294	0.0146892	0.272928	Clec4b1
A_52_P292305	0.809661	7.22484	3.81645	0.000874108	0.0288927	-0.707537	Ldlrad1
A_55_P2021689	0.809631	6.02852	3.64606	0.00133218	0.0378546	-1.10458	Chrdl2
A_55_P2000833	0.808225	7.1822	3.47876	0.00200849	0.0485155	-1.49005	E2f8
A_55_P2904595	0.807238	6.03608	4.2893	0.000268608	0.0133915	0.409897	Ldhc
A_55_P2141876	0.806578	12.5568	4.47719	0.000167739	0.00988287	0.85741	Ldha
A_55_P2037116	0.80457	13.7339	3.76268	0.000998711	0.0318833	-0.833244	Ran
A_52_P407692	0.804281	15.4685	3.69402	0.00118352	0.0354669	-0.993217	H2afj
A_51_P105068	0.794865	8.13244	3.6886	0.00119947	0.035788	-1.00582	Lypd6b
A_51_P324934	0.793254	10.6649	4.63343	0.000113397	0.00748459	1.22998	Mcm3
A_52_P212684	0.792297	6.52851	4.42965	0.000188965	0.0106962	0.744097	Stil
A_66_P127146	0.787778	9.46585	3.90681	0.000698341	0.02482	-0.495507	Gm38419
A_55_P2089035	0.784958	7.82377	3.49689	0.00192139	0.0472577	-1.44851	Pole
A_52_P244005	0.784049	6.27664	4.13162	0.000398574	0.0171403	0.0354154	Cd80
A_55_P2153292	0.780913	13.4644	3.68526	0.00120941	0.0358814	-1.01359	Tubb4b
A_55_P2116924	0.780661	13.7993	4.77135	8.02891e-05	0.00589644	1.55879	Dbi
A_66_P100721	0.777245	9.03132	4.67029	0.000103397	0.00714091	1.31788	Lig1
A_55_P2013143	0.776407	9.04211	4.34199	0.000235392	0.012326	0.535285	Esrp2
A_55_P2803316	0.775946	6.64134	4.17481	0.000357762	0.0160125	0.13786	Neil3
A_55_P2033278	0.775849	6.30354	3.65797	0.00129362	0.0372151	-1.07694	Speer5-ps1
A_51_P252784	0.773323	10.4705	4.17678	0.000356002	0.015968	0.142536	Fam216a
A_55_P2126441	0.764267	6.06891	3.88704	0.000733537	0.0257133	-0.541974	Speer4a
A_55_P2749790	0.763137	7.45991	3.71284	0.00112976	0.0344107	-0.949436	Foxm1
A_52_P151853	0.762176	9.05545	3.57981	0.00156802	0.0416615	-1.25779	Tpd52
A_55_P2173516	0.760989	6.29026	3.4696	0.00205396	0.0491841	-1.51103	Arsi
A_51_P292030	0.759166	10.2239	4.29554	0.000264444	0.013354	0.424733	Nus1
A_51_P503866	0.75882	9.48684	4.45573	0.00017701	0.0102868	0.806246	Edem1
A_55_P2079579	0.755445	10.732	3.83229	0.000840408	0.0283173	-0.670428	Pira7
A_55_P2031501	0.755001	10.3143	4.44999	0.000179577	0.0103615	0.792552	Hnrnpa3
A_66_P113216	0.75128	10.7389	4.13283	0.000397372	0.017124	0.0382783	Pdia3
A_55_P2745477	0.750947	9.39158	4.05834	0.000478664	0.0193854	-0.138107	P2ry2
A_51_P416419	0.750704	13.0513	3.46673	0.00206838	0.0493752	-1.51758	Calr
A_55_P1960999	0.750235	11.3408	4.08542	0.000447355	0.018331	-0.0740197	Pigr
A_52_P459505	0.750197	8.23631	3.50284	0.00189368	0.0468208	-1.43488	St14
A_55_P2911825	0.748411	8.32937	3.4995	0.00190917	0.0471238	-1.44252	Aldh18a1
A_51_P393958	0.748373	8.94729	4.2781	0.000276255	0.0135255	0.383239	Fbxo5
A_52_P293120	0.747593	9.81834	4.12381	0.00040643	0.0172609	0.0169122	Prrg3
A_55_P2803258	0.745958	6.92173	3.71211	0.00113179	0.0344107	-0.951127	Mis18bp1
A_51_P208862	0.744046	11.1528	4.10167	0.000429558	0.0179545	-0.0355496	Wdr92
A_55_P1978424	0.74237	12.0511	4.03282	0.000510145	0.0202668	-0.198432	Bcl2a1d
A_55_P2133315	0.740997	7.05715	4.28159	0.000273851	0.0134981	0.39154	Steap2
A_52_P123400	0.734037	8.00354	4.09494	0.000436837	0.0181055	-0.0514731	Dnaaf2
A_51_P269728	0.733068	11.822	4.33162	0.000241587	0.0125656	0.510603	Psmb5
A_52_P200458	0.732654	7.93962	3.98622	0.00057302	0.0220101	-0.308451	Fut4
A_55_P2033864	0.71711	8.8046	3.5125	0.0018494	0.0460846	-1.4127	Plekha8
A_55_P2138878	0.716604	9.49084	3.79257	0.000927419	0.0300827	-0.763397	Lrfn4
A_55_P2746348	0.712706	13.976	3.73507	0.00106933	0.0333434	-0.897644	Pdpn
A_55_P1989539	0.712603	9.19816	4.45192	0.000178706	0.0103536	0.797175	Cklf
A_55_P2108845	0.706613	7.35886	3.91792	0.000679295	0.0245547	-0.469369	Gm7160
A_51_P393699	0.705084	9.96557	4.59766	0.000124027	0.00795948	1.14468	Hacd1
A_52_P182478	0.704971	13.6195	4.42908	0.000189237	0.0106962	0.742733	Rps2
A_55_P2011937	0.704716	7.33701	4.53488	0.000145159	0.0088606	0.994954	Fignl1
A_52_P456279	0.703791	11.418	4.16034	0.000370956	0.0163573	0.103511	Cct8
A_55_P2094362	0.702488	9.5183	3.48476	0.00197927	0.0482277	-1.47632	Erp29
A_65_P14340	0.7024	8.84674	3.80427	0.000900913	0.0294982	-0.73604	Rbm47
A_55_P2091681	0.699516	9.54731	4.12308	0.000407172	0.0172609	0.0151828	Nudt1
A_55_P2018636	0.698232	6.94508	3.49398	0.00193514	0.0475398	-1.45519	9530077C05Rik
A_55_P2785472	0.697954	11.2467	4.78245	7.80893e-05	0.00578462	1.58526	Ormdl2
A_55_P2000658	0.697764	7.64478	3.67685	0.00123478	0.0362006	-1.03313	Gm15645
A_51_P470242	0.692859	12.4395	5.6206	9.7798e-06	0.00153366	3.56525	Rasl2-9
A_55_P2092963	0.691791	10.8351	3.5169	0.00182961	0.0459194	-1.40261	Traf2
A_55_P2035772	0.691778	6.23876	3.77555	0.000967386	0.031089	-0.803194	Pla2g10
A_55_P2740574	0.690967	10.5718	3.84144	0.000821536	0.0279523	-0.648985	Txnrd1
A_66_P138964	0.690177	10.5677	3.84183	0.00082074	0.0279523	-0.64807	Gclm
A_55_P2067518	0.6901	6.70707	3.66073	0.00128485	0.0370651	-1.07054	Slc13a3
A_55_P2744980	0.689997	6.04644	4.32323	0.000246721	0.0127491	0.490625	4930444F02Rik
A_55_P2108599	0.689007	7.91982	3.4785	0.00200975	0.0485155	-1.49064	Tlcd1
A_55_P2257381	0.685396	6.7085	4.43916	0.000184516	0.0105437	0.766751	E330011O21Rik
A_52_P655890	0.684437	7.06979	3.48474	0.00197933	0.0482277	-1.47635	Wdhd1
A_51_P347312	0.681625	9.59941	4.4728	0.000169596	0.00993614	0.846938	Ogfrl1
A_66_P130541	0.677782	7.08617	3.68747	0.00120283	0.035788	-1.00845	Traip
A_51_P156934	0.677367	11.5705	3.54364	0.00171358	0.0439105	-1.34114	Dnajc15
A_51_P342669	0.675518	12.026	4.6479	0.000109362	0.00735795	1.26448	Pgam1
A_55_P2024342	0.673765	8.83134	3.66253	0.00127916	0.0369523	-1.06637	Tmem33
A_55_P2175955	0.670653	8.31856	3.80493	0.000899431	0.029496	-0.734487	Ano9
A_55_P2206254	0.670029	7.03947	3.55404	0.00167041	0.0430119	-1.31719	BC049715
A_55_P2727056	0.668529	6.51453	4.42244	0.000192415	0.0107881	0.726898	Diap3
A_55_P2491289	0.668234	6.31141	3.58505	0.00154794	0.0413384	-1.24568	Ttk
A_51_P286373	0.662879	9.55472	3.69994	0.00116634	0.0352216	-0.979449	Ttll12
A_66_P111154	0.662852	9.00011	3.93953	0.000643712	0.0237627	-0.418498	1700066B19Rik
A_55_P2020461	0.661538	11.3671	3.5411	0.00172427	0.0440725	-1.34698	Hmgn2
A_55_P2148243	0.659938	8.27092	4.09312	0.000438828	0.0181055	-0.0557825	Wdr12
A_52_P356068	0.658833	6.21694	3.57472	0.00158774	0.0420391	-1.26953	Proz
A_51_P240565	0.654744	6.38512	4.13393	0.000396279	0.0171122	0.0408909	Mycl
A_51_P158876	0.653909	11.6235	3.81074	0.000886567	0.0291906	-0.720894	Dctpp1
A_52_P507802	0.653604	7.70324	4.1076	0.000423237	0.0177615	-0.0214993	Lpar1
A_51_P359800	0.647359	7.44436	3.9892	0.000568778	0.0219928	-0.301419	Clec11a
A_55_P2728648	0.644801	7.12841	3.4645	0.00207968	0.0493752	-1.52269	Recql4
A_55_P2934468	0.644455	6.53257	3.69975	0.0011669	0.0352216	-0.979903	Pira6
A_66_P124173	0.644178	8.88338	3.47396	0.00203217	0.0488306	-1.50104	Mcm7
A_51_P317031	0.642683	8.855	3.52436	0.00179647	0.045362	-1.38546	Ccdc109b
A_51_P170466	0.639737	7.85005	3.88806	0.000731672	0.0256911	-0.539569	Tbc1d9
A_55_P1956517	0.639213	11.0816	4.28078	0.000274401	0.0134981	0.389633	Polr2l
A_55_P2064676	0.626725	6.75807	3.74674	0.0010389	0.0327811	-0.870435	Gas2l3
A_55_P2149615	0.626711	11.2465	3.9878	0.000570772	0.0219928	-0.304731	Ngfrap1
A_52_P180335	0.625031	10.0704	3.68664	0.00120529	0.0358102	-1.01038	Mrpl28
A_52_P435561	0.619368	10.8926	3.85043	0.000803395	0.0275146	-0.627901	Prr15l
A_66_P102778	0.616973	8.58762	4.0697	0.000465272	0.0189535	-0.111226	Mgat4a
A_51_P123134	0.614691	6.50506	3.84467	0.000814977	0.0278655	-0.641417	Ercc6l
A_51_P344399	0.614141	10.0227	3.53314	0.00175827	0.0448315	-1.3653	Rilpl2
A_55_P2404484	0.613792	8.39788	3.57239	0.00159685	0.0420391	-1.2749	1700001L05Rik
A_55_P2902743	0.612998	10.758	3.48357	0.00198504	0.048254	-1.47905	Azin1
A_51_P357422	0.605737	8.72147	4.03077	0.000512759	0.020332	-0.203272	Coprs
A_52_P134639	0.601685	8.10355	4.00875	0.000541714	0.021318	-0.255277	Tgoln2
A_55_P2181508	0.599313	14.4589	3.65213	0.0013124	0.0375046	-1.0905	Gm10653
A_66_P137696	0.597874	6.53422	3.82701	0.000851488	0.0285026	-0.682791	Kifc1
A_51_P416408	0.595281	10.918	3.58963	0.00153063	0.0411375	-1.23512	Tmc4
A_55_P2016959	0.594897	14.5346	4.23128	0.000310611	0.0146892	0.271957	Nme2
A_55_P2178203	0.589765	11.9507	4.47774	0.000167508	0.00988287	0.858719	Derl2
A_55_P2733682	0.584492	9.60699	4.586	0.000127706	0.00814543	1.11686	Ubqln1
A_66_P116098	0.580875	9.04243	3.63048	0.00138427	0.0384957	-1.14065	Ptpn2
A_55_P2734167	-0.588408	10.3683	-3.95781	0.000615073	0.0231365	-0.375454	Trp53bp2
A_55_P2121176	-0.591645	6.71454	-3.68441	0.00121193	0.0359052	-1.01555	Efcc1
A_55_P2397504	-0.591983	7.65679	-3.57149	0.00160038	0.0420391	-1.27697	D130046C19Rik
A_55_P1964408	-0.594475	13.3644	-3.49827	0.00191493	0.0471543	-1.44535	Cryab
A_66_P107782	-0.596606	7.99048	-3.80104	0.000908151	0.0296421	-0.743591	Dyrk2
A_55_P2200618	-0.600478	11.1353	-3.79182	0.000929162	0.0300924	-0.765169	LOC552902
A_55_P2745062	-0.600963	8.88224	-3.5179	0.00182512	0.0459194	-1.4003	Kdr
A_55_P1991199	-0.607375	7.79168	-3.60025	0.00149119	0.0405498	-1.21059	Nos1ap
A_51_P410927	-0.607436	8.86814	-3.94663	0.000632444	0.0234713	-0.401796	Gm9856
A_55_P2162910	-0.60777	9.68746	-4.06555	0.000470114	0.0190762	-0.121033	Rtn1
A_55_P2856905	-0.60779	7.94154	-3.73717	0.00106381	0.0332653	-0.892764	2310075K07Rik
A_51_P293087	-0.615663	11.1685	-3.83786	0.00082887	0.0281145	-0.657376	Mmp11
A_52_P620432	-0.629821	8.83063	-3.61228	0.00144771	0.0396778	-1.18278	Rmdn1
A_52_P356245	-0.630911	10.8172	-3.4986	0.00191339	0.0471543	-1.44459	Ccdc85b
A_52_P257919	-0.631312	10.1238	-3.74264	0.00104949	0.0330652	-0.879993	Soga1
A_55_P2078776	-0.631578	10.7723	-4.32286	0.00024695	0.0127491	0.489746	Kmt2e
A_66_P126719	-0.63908	10.4035	-4.12636	0.000403853	0.0172253	0.0229425	Rdm1
A_52_P163849	-0.640521	9.50651	-3.63941	0.00135416	0.0381158	-1.11997	Ivns1abp
A_65_P04675	-0.647511	7.34606	-3.59091	0.00152582	0.041115	-1.23216	D830012I16Rik
A_65_P12292	-0.648307	12.0952	-4.34274	0.000234953	0.012326	0.537059	Itprip
A_55_P2831804	-0.649786	6.69145	-3.58761	0.00153824	0.0412307	-1.23978	Hpcal4
A_51_P268673	-0.654848	8.6675	-4.04617	0.000493424	0.0199059	-0.166873	2210016H18Rik
A_52_P664404	-0.655344	7.23609	-3.47686	0.00201784	0.0486545	-1.49441	Zfp286
A_52_P375455	-0.655383	8.0666	-3.53098	0.00176759	0.0449573	-1.37026	Prkce
A_55_P1964596	-0.657153	6.9739	-3.51013	0.00186015	0.0462422	-1.41813	4932411N23Rik
A_55_P2732286	-0.65775	9.03247	-3.99488	0.00056079	0.0218216	-0.288034	Fbxo21
A_52_P528600	-0.658696	9.02418	-3.67636	0.00123624	0.0362006	-1.03425	Hhex
A_51_P286172	-0.660008	12.6282	-3.79779	0.000915498	0.0297887	-0.751192	Lzts2
A_51_P394735	-0.665633	8.83474	-3.90796	0.000696338	0.02482	-0.492792	Arhgef18
A_65_P16198	-0.665936	10.787	-3.64969	0.00132029	0.0376191	-1.09614	Smarca2
A_52_P174942	-0.667741	8.5384	-3.72726	0.0010902	0.0337866	-0.915861	Nrp1
A_55_P2092661	-0.680941	12.1073	-3.67759	0.0012325	0.0362006	-1.0314	Nup210
A_66_P109553	-0.685991	9.02089	-3.5946	0.00151206	0.0410105	-1.22365	Tnfsf10
A_55_P2012815	-0.68622	9.0174	-3.46438	0.00208029	0.0493752	-1.52296	Acvr2b
A_55_P2603685	-0.686653	9.33822	-3.72533	0.00109541	0.0338977	-0.920351	St3gal6
A_66_P128303	-0.696021	8.43476	-4.62844	0.000114823	0.00750739	1.21809	LOC105244413
A_55_P2128969	-0.696715	9.24271	-3.56166	0.00163949	0.0424688	-1.29965	Wbscr27
A_52_P228899	-0.699008	9.82648	-3.81248	0.000882753	0.0291322	-0.716825	Scn3b
A_55_P2077901	-0.702236	10.6633	-3.6271	0.00139585	0.0387075	-1.14848	Cd2
A_51_P386270	-0.703617	7.21818	-3.46426	0.00208087	0.0493752	-1.52322	Cyp2d12
A_55_P2508153	-0.708396	11.0214	-3.58691	0.00154088	0.0412307	-1.24139	Mir143hg
A_66_P116267	-0.712292	8.80279	-3.82003	0.00086637	0.0287485	-0.699145	Maml2
A_55_P2072000	-0.716629	9.82215	-4.07793	0.000455808	0.0186408	-0.0917564	Pcmtd1
A_66_P114451	-0.717108	9.15566	-4.10863	0.000422145	0.0177514	-0.0190501	Adgrg6
A_51_P506733	-0.718909	8.29517	-3.46844	0.00205975	0.0492664	-1.51367	P2rx7
A_51_P518600	-0.725334	10.7381	-3.87554	0.000754807	0.0262248	-0.568979	Atp6v1c2
A_52_P37123	-0.726166	10.2265	-3.47931	0.00200581	0.0485155	-1.48881	Pard6b
A_55_P2734622	-0.730259	7.55983	-4.03913	0.000502176	0.0200266	-0.183523	Ebf1
A_55_P1992049	-0.730602	8.01039	-4.17167	0.000360588	0.0160701	0.130395	Gucy1a3
A_52_P46410	-0.731383	7.5128	-4.6856	9.95096e-05	0.00694138	1.35438	Uvssa
A_51_P150964	-0.732309	10.84	-3.67594	0.00123752	0.0362006	-1.03522	Pdgfrb
A_51_P452280	-0.732706	8.71966	-3.97843	0.000584255	0.0222778	-0.326825	Cmc4
A_55_P1977468	-0.741653	11.6298	-3.73385	0.00107258	0.0333893	-0.900505	Dab2ip
A_52_P631139	-0.742162	8.44881	-3.55608	0.00166209	0.0429037	-1.3125	Myh10
A_55_P2728217	-0.74282	8.50043	-4.04217	0.000498374	0.0199896	-0.176325	Slc7a10
A_51_P381506	-0.743257	12.5488	-3.95438	0.000620343	0.0231873	-0.383525	Eva1b
A_51_P268929	-0.74665	7.24993	-4.1297	0.000400495	0.0171468	0.0308584	Aox3
A_51_P448946	-0.750286	10.9723	-4.40825	0.000199382	0.0110599	0.693082	Sertad2
A_55_P2006008	-0.751524	10.6865	-3.66337	0.0012765	0.0369264	-1.06441	Serpinb1a
A_66_P110045	-0.752775	6.94795	-3.46641	0.00206999	0.0493752	-1.51831	5730424H11Rik
A_55_P2106666	-0.754325	10.9736	-3.9216	0.000673102	0.0244326	-0.460711	Adcy9
A_52_P535824	-0.754721	7.37188	-3.65723	0.00129598	0.0372262	-1.07866	Faim2
A_55_P2067727	-0.763245	9.97687	-3.69343	0.00118523	0.0354669	-0.99458	Mxra7
A_55_P2121613	-0.770827	10.583	-4.93348	5.35446e-05	0.00448506	1.94482	Sox4
A_66_P102765	-0.770968	9.57224	-3.76498	0.000993046	0.0317668	-0.82788	Col4a4
A_51_P370099	-0.771087	11.6714	-3.91848	0.00067835	0.0245547	-0.468053	Pdgfa
A_55_P2810325	-0.771452	12.6543	-3.63357	0.00137378	0.0383899	-1.1335	Dgkz
A_55_P2797212	-0.771548	7.07506	-3.72224	0.00110381	0.0339913	-0.927544	Pir
A_55_P1981836	-0.772119	12.2996	-3.64087	0.00134932	0.038069	-1.1166	Ccm2l
A_55_P2740720	-0.772656	9.43618	-5.36332	1.84121e-05	0.00235382	2.96238	Tnfrsf19
A_51_P505696	-0.773458	8.57509	-3.46485	0.00207788	0.0493752	-1.52188	Inpp5k
A_52_P288050	-0.776531	11.8269	-3.51416	0.00184189	0.0460032	-1.40888	Fbln5
A_51_P494037	-0.777482	7.03722	-4.29315	0.000266032	0.013354	0.419049	Dgkg
A_52_P224348	-0.778009	8.47575	-3.77036	0.000979896	0.031403	-0.81531	Kctd12b
A_55_P2271742	-0.78479	8.20409	-3.47604	0.00202187	0.0486954	-1.49628	C230037L09
A_52_P263658	-0.788722	6.75248	-3.57336	0.00159304	0.0420391	-1.27266	Hes2
A_55_P2072631	-0.78979	8.8417	-5.05395	3.96566e-05	0.00367608	2.23101	Prr5l
A_66_P112114	-0.791544	6.60282	-3.57161	0.00159993	0.0420391	-1.27671	A930012L18Rik
A_51_P436342	-0.794905	8.95218	-3.87508	0.000755675	0.0262248	-0.570065	Hoxb5
A_55_P1964228	-0.804943	8.14353	-4.27579	0.000277852	0.0135401	0.377764	Elac1
A_52_P370935	-0.80588	9.80608	-3.96395	0.000605727	0.0228457	-0.360971	Glcci1
A_52_P144363	-0.805931	10.8713	-3.64407	0.00133871	0.0379369	-1.10918	Fgfr4
A_51_P209782	-0.811579	6.19286	-4.36355	0.000223013	0.0118658	0.58662	Cyp2c44
A_51_P194853	-0.816572	11.7762	-3.50396	0.00188846	0.0467787	-1.4323	Sec14l4
A_55_P2807466	-0.818646	11.29	-4.94202	5.24154e-05	0.00444451	1.96513	Paqr7
A_51_P494430	-0.819696	7.81171	-3.5904	0.00152774	0.041115	-1.23335	Id4
A_52_P193440	-0.820645	7.76535	-3.5436	0.00171372	0.0439105	-1.34122	E130102H24Rik
A_51_P303739	-0.829303	12.2266	-3.75818	0.00100989	0.0321087	-0.843739	Afap1l1
A_51_P372576	-0.843434	10.1743	-4.19433	0.000340715	0.0154821	0.184173	Arap3
A_52_P64687	-0.845075	8.10258	-3.51124	0.00185514	0.0461726	-1.4156	Camk2n1
A_55_P2798354	-0.849229	8.17758	-4.60433	0.000121971	0.00787604	1.16059	Meis2
A_66_P136801	-0.849658	12.3387	-3.58913	0.00153252	0.0411375	-1.23628	Peg13
A_66_P119238	-0.853226	8.57766	-4.91948	5.54495e-05	0.00460761	1.9115	Maoa
A_51_P501773	-0.854152	7.27232	-3.76036	0.00100447	0.031985	-0.838662	Slc35f3
A_55_P1967391	-0.854221	8.72423	-4.37793	0.000215123	0.0117149	0.620851	Antxr1
A_55_P2739232	-0.855012	9.7185	-5.37429	1.79203e-05	0.00231387	2.98819	Specc1l
A_55_P2275402	-0.856711	7.13322	-4.00339	0.00054901	0.0215239	-0.267941	9330177L23Rik
A_52_P114282	-0.857646	8.08961	-5.17065	2.9669e-05	0.0030634	2.5076	Armcx5
A_51_P475378	-0.860306	8.60684	-3.69375	0.00118431	0.0354669	-0.993844	Echdc3
A_55_P2016193	-0.86106	8.87495	-3.72182	0.00110496	0.0339913	-0.928525	Aaed1
A_55_P2735390	-0.863072	8.10885	-4.15326	0.000377577	0.0165444	0.0867316	Scn7a
A_55_P2317156	-0.863536	6.29858	-4.19063	0.000343884	0.0155247	0.17539	E330018M18Rik
A_55_P2018929	-0.863984	11.217	-4.29267	0.000266349	0.013354	0.417916	Spns2
A_55_P2489994	-0.865034	8.39368	-4.22371	0.000316559	0.0147402	0.253956	Sh3rf2
A_55_P2471029	-0.868789	7.56167	-3.51649	0.00183141	0.0459194	-1.40353	5031434C07Rik
A_52_P1083765	-0.870069	7.77503	-4.54658	0.000140962	0.00881419	1.02287	Gm16124
A_52_P469956	-0.870172	7.38448	-4.53537	0.000144982	0.0088606	0.996117	Zc3h6
A_55_P2029013	-0.870396	8.53159	-4.04503	0.000494829	0.019924	-0.169565	Bpifb5
A_51_P365152	-0.871145	7.20206	-3.71445	0.00112528	0.0344107	-0.945691	Hs3st1
A_55_P2797097	-0.873516	10.2045	-3.9882	0.000570209	0.0219928	-0.303798	Ttc28
A_66_P102567	-0.873902	12.1757	-3.64262	0.0013435	0.0379694	-1.11254	Fendrr
A_51_P455807	-0.874965	10.3543	-4.89024	5.96475e-05	0.00482197	1.84195	Ehd4
A_55_P2819943	-0.875896	9.62495	-3.62306	0.00140982	0.0388951	-1.15785	Wnt7a
A_55_P2491813	-0.877782	10.4549	-4.79555	7.55725e-05	0.00569031	1.61647	Phactr1
A_52_P591166	-0.880339	12.5108	-4.14856	0.000382043	0.016705	0.0755799	Dpysl2
A_55_P2728322	-0.880412	12.6053	-4.2683	0.000283118	0.0137007	0.359937	Ushbp1
A_52_P29151	-0.883421	9.03187	-5.44182	1.51712e-05	0.00210951	3.1469	Ankrd44
A_55_P2152009	-0.883912	9.12187	-4.38503	0.000211325	0.0115382	0.637782	Tesc
A_55_P2807306	-0.88478	10.0257	-3.98234	0.000578591	0.0221425	-0.317607	Bambi
A_51_P191893	-0.888222	10.4453	-3.56373	0.00163115	0.0424688	-1.29486	2410022M11Rik
A_55_P1970090	-0.889723	8.95744	-4.129	0.000401191	0.0171468	0.0292106	Grin2c
A_52_P61864	-0.890005	10.3622	-4.3156	0.000251487	0.0129194	0.472452	Wnt2
A_55_P2729001	-0.890542	8.5882	-5.21726	2.6429e-05	0.00287099	2.61784	Utrn
A_51_P380432	-0.890987	10.2322	-3.89515	0.000718891	0.0253276	-0.522916	Scx
A_51_P176352	-0.892111	11.4962	-3.90507	0.000701362	0.0248781	-0.499587	Ndrg2
A_66_P114486	-0.893643	9.03271	-4.50702	0.000155658	0.0093292	0.928514	Grtp1
A_55_P2031167	-0.896114	11.4625	-3.74184	0.00105157	0.0330743	-0.881861	Efna1
A_55_P2939224	-0.898433	6.59996	-3.90975	0.000693241	0.02482	-0.488579	Gm4876
A_51_P463428	-0.899256	7.0541	-3.61926	0.00142306	0.0392083	-1.16663	Pik3ip1
A_55_P2368710	-0.90087	9.68656	-4.65417	0.000107658	0.00733798	1.27943	C230037E05Rik
A_51_P189272	-0.901218	10.1275	-3.97843	0.000584262	0.0222778	-0.326835	Tmcc3
A_66_P122621	-0.901601	6.41368	-3.71976	0.0011106	0.0341145	-0.933322	Gm9889
A_51_P106779	-0.904391	7.06229	-4.3063	0.000257411	0.0130866	0.450337	Cttnbp2
A_51_P207921	-0.90623	13.369	-3.73209	0.00107726	0.0334851	-0.904609	Por
A_55_P2734317	-0.90628	10.882	-3.5305	0.00176967	0.0449573	-1.37136	Vcl
A_55_P2292046	-0.906385	7.54094	-3.47881	0.00200825	0.0485155	-1.48995	D230018H15Rik
A_51_P241465	-0.911415	12.6239	-3.6703	0.00125487	0.0365098	-1.04832	Gsn
A_52_P337427	-0.913829	9.36522	-5.35875	1.86211e-05	0.00235382	2.95163	Izumo4
A_55_P1984307	-0.916617	9.83268	-4.8933	5.91941e-05	0.00480393	1.84922	Adgrf5
A_55_P1976744	-0.916984	6.80234	-3.70618	0.00114851	0.0348174	-0.964937	Gm36028
A_52_P392644	-0.920362	6.79016	-5.30182	2.14349e-05	0.0025842	2.81749	Zfp641
A_55_P2913454	-0.923444	10.6235	-4.35102	0.00023013	0.0121208	0.556766	1190002N15Rik
A_55_P2006035	-0.923458	7.41663	-4.02115	0.000525223	0.0207473	-0.226012	Galnt15
A_51_P240614	-0.929046	13.6398	-3.67023	0.00125509	0.0365098	-1.04849	Tm4sf1
A_55_P2736280	-0.929775	7.68454	-4.78479	7.76352e-05	0.00578299	1.59081	Gm10575
A_55_P2040653	-0.938857	6.74608	-4.22641	0.000314421	0.0147402	0.260387	Gm10824
A_55_P2740985	-0.941501	9.47117	-3.90331	0.000704447	0.0249435	-0.503735	Erg
A_51_P151516	-0.955548	8.08923	-4.76768	8.10292e-05	0.00591251	1.55005	B230208H11Rik
A_55_P2850037	-0.955755	12.3949	-3.92178	0.000672807	0.0244326	-0.460295	Ces1d
A_52_P593465	-0.958497	9.80577	-4.36868	0.000220165	0.0118046	0.598834	Arap2
A_51_P136355	-0.960743	13.5661	-4.12485	0.000405379	0.0172551	0.0193668	Gng11
A_51_P331429	-0.964574	7.82186	-3.85924	0.000786007	0.0270524	-0.607238	Colgalt2
A_55_P2163812	-0.965321	12.2954	-4.30606	0.000257567	0.0130866	0.449761	Sept4
A_52_P177847	-0.97312	6.55348	-3.65673	0.00129757	0.0372262	-1.07981	Tril
A_55_P1981670	-0.978168	8.86566	-4.30558	0.000257879	0.0130866	0.448611	Sept8
A_55_P1959763	-0.979259	10.296	-3.62663	0.00139746	0.0387075	-1.14956	Dach1
A_52_P442228	-0.982895	6.69729	-4.82004	7.10841e-05	0.00549111	1.67481	Il12a
A_51_P254262	-0.984447	9.38415	-3.52977	0.00177282	0.0449827	-1.37303	Nxph3
A_55_P2813676	-0.985183	7.6428	-3.81974	0.000866989	0.0287485	-0.69982	Cirbp
A_55_P2802921	-0.985916	8.96483	-5.17666	2.92297e-05	0.00303306	2.52182	Rasgrp3
A_55_P2156425	-0.987838	7.89742	-3.77899	0.000959162	0.03092	-0.795142	Upk1a
A_55_P2002578	-0.994208	13.6284	-3.67875	0.00122898	0.0362006	-1.0287	Ephx1
A_51_P252243	-0.999027	7.64168	-4.92063	5.52905e-05	0.00460761	1.91424	Tshb
A_55_P2349148	-1.00128	8.36443	-4.5282	0.00014761	0.00894969	0.979025	5830408B19Rik
A_55_P2739077	-1.00231	8.0082	-4.81424	7.21226e-05	0.00551011	1.66099	Jup
A_55_P2066559	-1.00467	8.28741	-4.59373	0.000125255	0.00801365	1.1353	Endou
A_66_P105704	-1.00819	7.7552	-4.65105	0.000108501	0.00734786	1.27201	Dock4
A_55_P2022211	-1.00881	13.6401	-4.22368	0.00031658	0.0147402	0.253893	Plxdc2
A_55_P2935231	-1.01726	8.62038	-3.59247	0.00151998	0.041115	-1.22856	Kit
A_55_P2735575	-1.01976	7.92107	-4.27426	0.000278924	0.0135606	0.374109	LOC101055656
A_55_P1985189	-1.0231	7.08365	-3.57221	0.00159754	0.0420391	-1.27531	Gimap1os
A_66_P119268	-1.0238	8.50851	-3.51471	0.00183943	0.0460012	-1.40763	Gm28523
A_52_P95517	-1.02415	6.05887	-4.21825	0.000320909	0.0148075	0.241001	Cyp2a22
A_66_P100846	-1.02547	7.31657	-3.91546	0.00068347	0.0246203	-0.47516	4833432E10Rik
A_51_P312035	-1.02842	7.87164	-5.15588	3.07772e-05	0.00314637	2.47264	Cd300e
A_66_P139785	-1.0286	12.2564	-3.63104	0.00138236	0.0384939	-1.13935	Ppap2b
A_52_P624434	-1.03023	9.98492	-3.68021	0.00122457	0.0361767	-1.02531	Clec1a
A_55_P2913680	-1.03085	6.64493	-3.67904	0.00122811	0.0362006	-1.02803	Kcnip4
A_55_P2810093	-1.03541	12.1653	-5.73115	7.46494e-06	0.00128933	3.82247	Tbx2
A_51_P290931	-1.04161	11.7433	-4.02795	0.000516381	0.0204367	-0.209936	Ptprb
A_55_P2184123	-1.04766	7.8115	-3.88986	0.000728406	0.0256195	-0.535341	Atp1a4
A_55_P2724379	-1.0584	7.89633	-5.10658	3.47891e-05	0.00339064	2.35584	Gm38457
A_55_P2850209	-1.06347	8.87221	-3.96479	0.000604457	0.0228391	-0.358985	Myo6
A_52_P1042732	-1.06819	11.7616	-3.95662	0.000616887	0.0231365	-0.37824	Akap5
A_55_P2105685	-1.07087	7.90852	-3.92773	0.000662919	0.024257	-0.446297	Adrb3
A_55_P2500104	-1.07394	9.05395	-4.10451	0.000426523	0.0178635	-0.0288299	Ddc
A_55_P1999082	-1.07423	10.0021	-3.64549	0.00133404	0.037856	-1.10589	Clec14a
A_52_P82023	-1.07765	9.86466	-3.94238	0.000639164	0.0236634	-0.411793	Pitpnc1
A_55_P2734892	-1.07948	7.58806	-4.66268	0.000105387	0.00725433	1.29973	Pdgfra
A_51_P507509	-1.07988	10.3536	-5.46531	1.43184e-05	0.00205958	3.20204	Gimap1
A_52_P13389	-1.08327	10.3381	-5.45563	1.46639e-05	0.00208786	3.17932	Myct1
A_66_P133013	-1.08685	7.46031	-5.03652	4.14148e-05	0.00380523	2.18966	Mpped2
A_55_P2243828	-1.09045	9.74973	-3.6177	0.00142853	0.0393072	-1.17024	LOC552901
A_55_P2003824	-1.09212	6.44324	-4.09913	0.000432295	0.0179968	-0.0415686	Asgr1
A_55_P2014500	-1.09965	7.02153	-4.68621	9.93567e-05	0.00694138	1.35584	N28178
A_51_P277006	-1.10147	10.0787	-4.64973	0.00010886	0.00734786	1.26886	Chst8
A_51_P109840	-1.10697	9.25453	-4.81189	7.25485e-05	0.00552243	1.65538	Vtn
A_66_P114333	-1.11708	8.6188	-3.69805	0.00117181	0.0353185	-0.983854	Tlr12
A_55_P2061620	-1.11922	11.5784	-5.71779	7.7121e-06	0.00128933	3.79146	Chst1
A_55_P1965030	-1.12757	6.6457	-4.45561	0.000177061	0.0102868	0.80597	Slc5a12
A_55_P2049752	-1.13362	8.30106	-5.59558	1.03977e-05	0.0015946	3.50689	Pamr1
A_55_P2177463	-1.13452	8.79439	-4.07471	0.000459488	0.0187545	-0.099374	B130024G19Rik
A_55_P2332731	-1.13498	10.2207	-4.63509	0.000112926	0.00747711	1.23395	D130062J21Rik
A_51_P277336	-1.13977	14.2607	-3.67737	0.00123317	0.0362006	-1.03191	Sdpr
A_55_P1976112	-1.14042	10.817	-5.32546	2.02178e-05	0.00247622	2.87321	C130074G19Rik
A_51_P176365	-1.14115	8.58912	-3.80139	0.000907365	0.0296421	-0.742774	Gimap5
A_51_P493522	-1.14385	9.139	-4.77908	7.87512e-05	0.00580393	1.57722	Kazald1
A_55_P2731776	-1.14427	6.63178	-4.44489	0.000181886	0.0104466	0.780402	LOC105246088
A_51_P192397	-1.14899	9.05591	-4.42515	0.00019111	0.0107439	0.733366	Scube2
A_55_P2737992	-1.15297	8.87293	-5.47267	1.40614e-05	0.0020509	3.21929	Pdlim3
A_55_P2011912	-1.16003	7.80608	-4.21077	0.000326981	0.0149887	0.223214	Ecm2
A_51_P335000	-1.16228	14.355	-3.70536	0.00115082	0.0348369	-0.966831	Fhl1
A_55_P2935525	-1.17388	9.44217	-4.54486	0.000141571	0.00881419	1.01877	Pcdh17
A_55_P2075919	-1.17603	6.91548	-5.07546	3.75891e-05	0.00357989	2.28205	Arhgap40
A_66_P139546	-1.18178	13.2779	-4.36941	0.000219765	0.0118046	0.600561	Igfbp6
A_55_P2503340	-1.18736	9.7782	-6.13365	2.82048e-06	0.000631903	4.74827	Lmo2
A_55_P2056729	-1.18861	11.0011	-3.62493	0.00140333	0.0387919	-1.15351	Igfbp2
A_55_P2128148	-1.19006	9.13562	-3.90677	0.000698407	0.02482	-0.495596	D830031N03Rik
A_52_P175242	-1.19525	9.91001	-4.40165	0.000202703	0.0112143	0.677377	Irs1
A_55_P2043182	-1.20133	12.0327	-5.38192	1.75856e-05	0.0022924	3.00615	Gimap6
A_51_P256246	-1.20845	13.5649	-3.82578	0.000854109	0.0285026	-0.685693	Tspan13
A_51_P369784	-1.21043	7.76632	-3.87347	0.000758706	0.0262863	-0.573847	Ces1e
A_55_P2736969	-1.22112	10.1837	-4.81461	7.20567e-05	0.00551011	1.66186	Gata3
A_55_P2062190	-1.22731	12.5511	-4.78183	7.82118e-05	0.00578462	1.58377	Gstm1
A_51_P454949	-1.23509	13.5657	-4.41082	0.000198098	0.0110179	0.699224	Gstm3
A_52_P365660	-1.2351	6.34846	-4.29499	0.00026481	0.013354	0.423422	Lrrc4c
A_55_P2334927	-1.24328	7.24975	-5.19141	2.81793e-05	0.00298343	2.55671	9130022000000000
A_51_P286357	-1.25103	7.06728	-3.90265	0.000705598	0.0249435	-0.505277	Adgre4
A_66_P113854	-1.25355	10.7457	-5.43256	1.55214e-05	0.0021439	3.12516	C1qtnf2
A_52_P322181	-1.26015	10.2569	-4.5404	0.000143162	0.0088606	1.00813	Adrb1
A_55_P2502516	-1.27529	10.446	-6.36632	1.61969e-06	0.0004331	5.27484	Pnkd
A_51_P324303	-1.2855	9.99942	-4.2413	0.000302917	0.0144575	0.295764	Mylip
A_51_P398260	-1.28724	7.88034	-4.22293	0.000317176	0.0147402	0.252107	Tppp
A_55_P2047275	-1.29313	13.381	-3.82813	0.000849137	0.0284734	-0.680182	Tspan7
A_51_P279693	-1.31992	6.69131	-4.53744	0.000144231	0.0088606	1.00106	Cyp1a1
A_51_P394394	-1.3568	11.14	-4.70931	9.37746e-05	0.00660763	1.41091	Tspan2
A_51_P458778	-1.37448	11.356	-3.9772	0.000586053	0.0223053	-0.329733	Hpgd
A_55_P2157008	-1.37631	11.7731	-3.71213	0.00113173	0.0344107	-0.951081	Ear10
A_51_P178772	-1.38497	6.85588	-4.63538	0.000112844	0.00747711	1.23464	Ces1f
A_52_P97572	-1.39563	9.37888	-3.72259	0.00110285	0.0339913	-0.926726	Aplnr
A_51_P514319	-1.39873	9.52512	-3.8378	0.000828998	0.0281145	-0.657522	Slc13a4
A_55_P2811722	-1.44508	7.81541	-3.63165	0.00138029	0.0384877	-1.13794	Chrdl1
A_55_P2094060	-1.45394	11.8103	-3.55512	0.00166601	0.0429517	-1.31471	Gzma
A_66_P124254	-1.4562	8.84367	-3.71732	0.00111731	0.0342703	-0.939001	Gm9910
A_51_P309920	-1.48354	10.2838	-5.24094	2.49225e-05	0.00280827	2.67379	Itga8
A_66_P119623	-1.50616	7.52025	-7.08426	3.04695e-07	0.00013807	6.85461	Ackr4
A_55_P2209053	-1.52861	9.48879	-4.44941	0.000179837	0.0103615	0.791176	2900001G08Rik
A_51_P392303	-1.545	9.07024	-4.36533	0.000222024	0.0118433	0.590844	Lrrn3
A_51_P217616	-1.5459	9.62579	-5.01316	4.3896e-05	0.00392936	2.13419	Chst3
A_55_P1971604	-1.56808	7.25382	-4.13767	0.00039259	0.017014	0.0497581	Bcan
A_51_P255657	-1.5819	10.2843	-6.12962	2.84791e-06	0.000631903	4.73907	2210011C24Rik
A_51_P245789	-1.6304	11.7882	-5.03258	4.18238e-05	0.00382596	2.18029	Pcolce2
A_51_P142972	-1.66353	8.31179	-6.2041	2.38289e-06	0.000556958	4.90841	Prdm8
A_52_P298165	-1.67209	7.65975	-7.51376	1.1573e-07	8.9965e-05	7.76456	Gm14964
A_51_P237668	-1.68135	9.87226	-5.00784	4.44823e-05	0.00396481	2.12155	Bex2
A_51_P307840	-1.68817	6.40483	-5.09736	3.5596e-05	0.00343716	2.33398	Cst8
A_55_P1952618	-1.69578	13.0083	-3.69618	0.00117721	0.0353804	-0.988186	Ear2
A_52_P412585	-1.69938	11.2062	-3.99842	0.000555864	0.0217109	-0.279684	Ear1
A_52_P257625	-1.7842	10.3469	-4.28851	0.000269142	0.0133915	0.408009	Esm1
A_55_P2274378	-1.97489	9.09585	-6.70552	7.29757e-07	0.000245493	6.03004	AW549542
A_55_P2043337	-2.02648	10.0561	-5.37311	1.79723e-05	0.00231387	2.98543	Colq
A_55_P2007326	-2.0765	9.99757	-3.68792	0.00120148	0.035788	-1.0074	Cyp2a4
A_55_P2803213	-2.14127	11.1956	-6.93483	4.29118e-07	0.000172118	6.53171	Igfbp3
A_51_P370458	-2.18741	8.50633	-4.62956	0.000114501	0.00750739	1.22076	Krtap17-1
A_52_P246252	-2.37882	10.9158	-3.53162	0.00176481	0.0449433	-1.36878	Cyp2a5

## Sheet: PBS_CuO_40-PBS
ProbeID	logFC	AveExpr	t-statistic	P.Value	adj.P.Val	B-statistic	GeneSymbol
A_66_P106131	6.16382	14.6334	7.33719	1.71793e-07	1.39287e-05	7.40011	Saa3
A_55_P2734867	6.05393	9.1383	8.75416	8.10917e-09	1.53346e-06	10.3952	Orm1
A_52_P318673	5.73397	11.7815	8.92626	5.69888e-09	1.17685e-06	10.7396	Saa1
A_51_P436652	5.5168	10.1401	8.34065	1.92292e-08	2.84442e-06	9.55052	Ccl7
A_51_P428360	5.44794	8.51015	10.9128	1.27224e-10	9.47683e-08	14.4214	Retnlb
A_51_P141546	5.36173	8.47499	8.03359	3.70503e-08	4.2931e-06	8.90758	Orm2
A_52_P87713	5.26568	12.9188	8.71575	8.77808e-09	1.61261e-06	10.3177	Timp1
A_51_P286737	5.07949	11.9178	7.74681	6.91432e-08	7.10404e-06	8.29502	Ccl2
A_51_P358765	4.84013	13.3158	13.8918	9.58891e-13	1.99996e-08	19.0387	Spp1
A_52_P82741	4.74776	11.6852	5.51475	1.2679e-05	0.000355916	3.16143	Hspa1a
A_51_P354126	4.57579	11.2	3.50453	0.00188584	0.0143441	-1.71791	Reg3g
A_55_P1990032	4.47694	9.25864	6.62837	8.73763e-07	4.7707e-05	5.79791	Cxcl5
A_55_P2144686	4.36832	7.38134	8.25367	2.31256e-08	3.17322e-06	9.36975	Dmbt1
A_51_P303160	4.23661	10.2455	6.88078	4.86037e-07	3.01496e-05	6.37597	Arg1
A_51_P246317	4.13887	13.2859	12.766	5.49069e-12	2.29038e-08	17.4088	Mt2
A_55_P2070869	4.00265	14.1602	7.46577	1.28795e-07	1.12396e-05	7.68352	Lcn2
A_51_P309307	3.93571	8.69755	8.73298	8.47123e-09	1.57754e-06	10.3525	Bcl2l15
A_52_P487686	3.91749	8.5235	4.3543	0.000228243	0.00293675	0.326182	BC100530
A_51_P159453	3.86573	10.8787	9.09882	4.01679e-09	9.41327e-07	11.0807	Serpina3n
A_55_P2811679	3.83918	9.86388	7.21105	2.28381e-07	1.72585e-05	7.11986	Cxcl1
A_52_P700056	3.81068	12.2669	12.1849	1.416e-11	3.2815e-08	16.5148	Wfdc17
A_51_P401907	3.79501	8.16415	5.43425	1.54569e-05	0.000402654	2.96639	Gm5483
A_51_P316673	3.7074	7.01731	8.26562	2.25452e-08	3.15062e-06	9.39465	2210407C18Rik
A_52_P15388	3.6486	11.6689	5.26809	2.33013e-05	0.000549147	2.56254	Ltf
A_51_P224164	3.64524	11.8882	6.67072	7.91434e-07	4.39014e-05	5.89546	Slc26a4
A_51_P378789	3.54717	9.93389	6.29393	1.92352e-06	8.68833e-05	5.01994	Cxcl13
A_52_P417890	3.52562	7.7305	7.99543	4.02322e-08	4.56045e-06	8.82674	Il1r2
A_55_P2491758	3.47187	9.34402	5.63318	9.48326e-06	0.000289593	3.44744	Fxyd4
A_52_P398925	3.46618	8.66089	5.02706	4.24019e-05	0.000851181	1.97414	Stfa2l1
A_55_P1963017	3.46241	7.89485	4.3384	0.000237523	0.00302443	0.287316	Stfa1
A_55_P2831118	3.41983	8.62864	8.26422	2.26128e-08	3.15062e-06	9.39172	Mmp8
A_51_P383032	3.41792	10.2361	10.933	1.22697e-10	9.47683e-08	14.4562	Clec4d
A_51_P257951	3.34654	16.0847	5.54104	1.18861e-05	0.000340199	3.22501	Retnla
A_66_P139618	3.30574	9.16373	4.40891	0.000199048	0.00264935	0.459723	Stfa2
A_55_P2804638	3.28656	11.5247	10.7673	1.65392e-10	1.01539e-07	14.1694	Cd14
A_52_P249514	3.28061	9.85146	6.67119	7.90584e-07	4.39014e-05	5.89652	Ccl12
A_51_P123625	3.27105	8.70006	4.01416	0.000534453	0.00557241	-0.50152	Irg1
A_55_P2103706	3.27001	8.80084	11.0468	1.00127e-10	9.07979e-08	14.6511	Gm5593
A_66_P108267	3.2656	9.02586	8.758	8.04536e-09	1.53346e-06	10.4029	Foxn4
A_66_P126915	3.24688	6.78901	8.43999	1.55949e-08	2.46153e-06	9.75565	D730003K21Rik
A_55_P2797234	3.20337	8.81974	11.8196	2.6135e-11	4.26633e-08	15.9333	Ckap2
A_55_P2744077	3.19045	8.99413	4.70831	9.40092e-05	0.00153303	1.19323	Ccl4
A_51_P385718	3.17752	7.52785	6.38512	1.54913e-06	7.41062e-05	5.23336	Cd177
A_55_P2003410	3.1695	6.8578	8.20078	2.58839e-08	3.35317e-06	9.25931	Kng1
A_55_P2929773	3.14446	9.29796	10.9834	1.12109e-10	9.35301e-08	14.5427	Ccna2
A_66_P118021	3.14198	10.4427	3.07187	0.00535392	0.0310531	-2.71109	Hspa1b
A_55_P2732096	3.10853	7.33215	8.18386	2.6836e-08	3.43385e-06	9.2239	Chl1
A_51_P346938	3.09942	13.9121	7.98442	4.12015e-08	4.64236e-06	8.80337	Lrg1
A_51_P230103	3.0956	9.81769	11.8094	2.65917e-11	4.26633e-08	15.9168	Birc5
A_55_P2173982	3.07989	10.455	11.9308	2.16561e-11	4.10619e-08	16.1119	Rrm2
A_52_P416756	3.02597	11.5454	10.6946	1.88752e-10	1.064e-07	14.0424	D17H6S56E-5
A_51_P499698	3.02518	7.80397	5.56457	1.12192e-05	0.00032773	3.28187	Asprv1
A_55_P2766382	2.99915	11.1003	9.87663	8.70209e-10	3.48275e-07	12.5671	Sfn
A_55_P2807418	2.9959	8.88031	8.56448	1.20163e-08	2.08853e-06	10.0107	Rgs16
A_51_P125135	2.99518	9.28422	10.7573	1.68423e-10	1.01539e-07	14.152	Cdca5
A_51_P150912	2.98737	10.2273	12.3081	1.15512e-11	3.2815e-08	16.7074	Aurka
A_51_P451151	2.98371	9.56311	9.53846	1.6763e-09	5.4629e-07	11.9311	Ube2c
A_51_P164014	2.97858	9.68532	10.9562	1.1769e-10	9.441e-08	14.4961	Cenpe
A_55_P2044932	2.96086	7.63092	6.01116	3.78614e-06	0.00014651	4.35228	Gpr84
A_55_P2096947	2.92683	6.2749	7.06448	3.18769e-07	2.20699e-05	6.79151	Ereg
A_51_P253803	2.92368	11.0853	13.1808	2.84812e-12	2.27827e-08	18.0246	Mki67
A_51_P140710	2.9138	8.76347	6.00234	3.86749e-06	0.000148827	4.33133	Ccl3
A_55_P2824234	2.90568	8.58476	11.5072	4.4634e-11	5.46211e-08	15.4236	Fam64a
A_51_P484158	2.89509	8.14668	8.9539	5.38699e-09	1.13491e-06	10.7945	Steap1
A_51_P408595	2.8941	7.21745	7.43551	1.37803e-07	1.19756e-05	7.61702	Ccl20
A_52_P127130	2.86142	7.84751	10.1442	5.23153e-10	2.37205e-07	13.0595	Msr1
A_55_P2729165	2.86079	10.5723	10.2659	4.16313e-10	1.97828e-07	13.2802	Cdc20
A_51_P230098	2.85501	8.09731	11.4756	4.71391e-11	5.46211e-08	15.3715	Pbk
A_55_P1965154	2.84016	9.08385	12.2482	1.27507e-11	3.2815e-08	16.614	Spc25
A_51_P409694	2.79905	8.07745	9.34816	2.43958e-09	6.69504e-07	11.5663	Psrc1
A_55_P2017929	2.79609	14.4569	7.86914	5.2916e-08	5.60238e-06	8.55774	Clu
A_52_P627816	2.78269	7.94548	7.34248	1.69764e-07	1.38311e-05	7.41179	Tgm1
A_55_P2017347	2.77231	7.07495	8.64961	1.00662e-08	1.79574e-06	10.1839	Krtap11-1
A_52_P161488	2.76951	8.57431	5.50118	1.3109e-05	0.000362474	3.12858	Clec4e
A_55_P2137049	2.76437	8.95052	5.48562	1.36205e-05	0.000369901	3.0909	AA467197
A_51_P344566	2.74028	10.0204	9.27894	2.79956e-09	7.2087e-07	11.4324	Plk1
A_51_P450033	2.71589	8.38405	9.39724	2.21358e-09	6.23901e-07	11.6609	Cdk1
A_55_P2014124	2.71024	8.45025	8.8897	6.1404e-09	1.2434e-06	10.6668	Gjb3
A_51_P204402	2.6885	8.12099	8.24106	2.37543e-08	3.23819e-06	9.34346	Shcbp1
A_51_P369200	2.67815	8.2936	11.2579	6.89235e-11	7.18769e-08	15.0086	Tpx2
A_55_P2724194	2.67718	8.35109	5.93303	4.57206e-06	0.000166049	4.16635	Ccna1
A_51_P419226	2.67079	10.6025	9.43682	2.04714e-09	5.93016e-07	11.7369	S100a14
A_51_P504815	2.64589	6.46752	5.58725	1.06122e-05	0.000314052	3.33665	Stfa3
A_51_P510891	2.64321	8.31299	7.33589	1.72297e-07	1.39287e-05	7.39722	Afp
A_51_P185660	2.63493	12.1623	8.5531	1.2305e-08	2.10366e-06	9.9875	Ccl9
A_52_P628067	2.63188	8.7803	9.86784	8.85005e-10	3.48275e-07	12.5508	Cdca3
A_51_P270949	2.61346	10.008	8.4439	1.54674e-08	2.46153e-06	9.76368	Hist1h1b
A_51_P133137	2.61017	8.59254	8.64926	1.00734e-08	1.79574e-06	10.1832	Kif20a
A_51_P291501	2.60842	10.0936	8.26326	2.26587e-08	3.15062e-06	9.38974	Ccno
A_66_P111660	2.60518	10.9928	12.9558	4.05822e-12	2.27827e-08	17.6928	Mt1
A_51_P145785	2.60097	6.55264	5.58064	1.07857e-05	0.000317746	3.32068	Ambp
A_55_P2048607	2.58218	16.1349	10.8731	1.3664e-10	9.82723e-08	14.3529	Hp
A_66_P134542	2.57538	9.81923	10.8011	1.55581e-10	1.01539e-07	14.2282	Anln
A_55_P2113964	2.55785	8.15728	8.85627	6.57481e-09	1.30601e-06	10.6	Nuf2
A_51_P239750	2.55264	8.01701	9.0057	4.84896e-09	1.09218e-06	10.8971	Inhba
A_66_P125847	2.55255	6.84768	7.23077	2.18407e-07	1.68268e-05	7.16382	Chodl
A_51_P358012	2.53046	8.57318	6.72555	6.96489e-07	4.01289e-05	6.02142	Serpina3m
A_55_P2013760	2.52915	8.52822	9.76607	1.07654e-09	3.93918e-07	12.3609	Slc39a14
A_51_P172155	2.52909	8.84733	8.27234	2.22259e-08	3.15062e-06	9.40864	Hal
A_55_P2733612	2.52906	7.04701	6.72354	6.99768e-07	4.02068e-05	6.01679	Il6
A_51_P381618	2.52601	7.41577	9.7789	1.05019e-09	3.9114e-07	12.3849	Pla1a
A_51_P457528	2.49986	10.931	9.80004	1.00825e-09	3.82346e-07	12.4244	Ccnb2
A_52_P876147	2.49807	8.22935	5.62238	9.73713e-06	0.000294757	3.42141	Crocc2
A_51_P166886	2.49248	8.42101	4.09044	0.000441779	0.00484193	-0.316667	Saa2
A_51_P239984	2.48598	8.19793	7.68532	7.91537e-08	7.83823e-06	8.16216	Exo1
A_52_P232813	2.48203	7.00018	4.64093	0.000111287	0.00171705	1.02804	Cxcl3
A_55_P1972381	2.48152	6.41028	8.34828	1.89215e-08	2.8189e-06	9.56632	Gjb4
A_52_P56397	2.47538	7.4543	9.95724	7.45853e-10	3.05025e-07	12.7165	Aunip
A_55_P2171493	2.47462	7.96406	12.0407	1.80073e-11	3.75577e-08	16.287	BC030867
A_55_P2738634	2.46718	9.30599	7.71705	7.38148e-08	7.40171e-06	8.23079	Spc24
A_51_P143893	2.46659	8.22899	7.39527	1.50792e-07	1.26479e-05	7.5284	Steap4
A_52_P355169	2.45805	7.45191	8.78667	7.58421e-09	1.4757e-06	10.4606	Tnc
A_52_P420466	2.44436	12.244	6.92976	4.34148e-07	2.75229e-05	6.4872	Hist1h2ab
A_51_P209122	2.44416	10.1425	3.48223	0.00199151	0.0149609	-1.77015	Agr2
A_51_P217463	2.43948	6.5411	7.07313	3.12535e-07	2.18743e-05	6.81096	Cxcl2
A_51_P381821	2.42927	7.44218	7.22547	2.21047e-07	1.68878e-05	7.15199	Fst
A_51_P401501	2.42326	8.60232	8.14127	2.93959e-08	3.62787e-06	9.13457	Tmem213
A_51_P112966	2.42305	10.8906	5.16965	2.9743e-05	0.000662766	2.32254	Ch25h
A_55_P2056496	2.40865	9.74098	10.7354	1.75261e-10	1.01539e-07	14.1137	Tk1
A_66_P116441	2.39585	10.4503	7.39247	1.51742e-07	1.26595e-05	7.52222	Ms4a6d
A_66_P134428	2.38812	7.35919	7.0523	3.27769e-07	2.24878e-05	6.76409	Sfrp1
A_51_P256827	2.3845	12.5934	3.48795	0.00196386	0.0148085	-1.75676	S100a8
A_52_P559975	2.37917	8.89583	4.54547	0.000141358	0.00205028	0.794064	Cxcr2
A_66_P100853	2.37289	14.8204	9.33823	2.48812e-09	6.72717e-07	11.5471	Hist1h2ao
A_55_P2742860	2.37206	9.15467	9.46596	1.93288e-09	5.712e-07	11.7927	Cenpn
A_55_P2099961	2.36775	14.7942	8.5547	1.22639e-08	2.10366e-06	9.99078	Hist1h2ag
A_55_P2004801	2.36377	9.4135	12.9092	4.36931e-12	2.27827e-08	17.6234	Tacc3
A_51_P155142	2.35538	7.69732	9.30252	2.67113e-09	6.98016e-07	11.4781	Cdca8
A_55_P2646533	2.3514	8.15069	11.2259	7.29114e-11	7.24149e-08	14.9548	Cenpf
A_55_P2085412	2.35135	7.87397	9.33266	2.5158e-09	6.72717e-07	11.5364	Ankle1
A_52_P139650	2.3354	7.51435	11.6179	3.6881e-11	5.12817e-08	15.6055	Ska1
A_52_P374897	2.33525	8.70539	8.02921	3.74026e-08	4.30998e-06	8.89829	Arg2
A_51_P282557	2.32766	8.21217	5.80184	6.28449e-06	0.00021244	3.85281	C3ar1
A_55_P2727439	2.32566	6.65549	3.71327	0.00112856	0.00986025	-1.22436	Gp2
A_55_P1983268	2.30584	8.68997	5.76736	6.83449e-06	0.000225549	3.77014	4930444P10Rik
A_52_P527800	2.30042	11.7738	6.82741	5.49846e-07	3.32019e-05	6.25442	Emilin2
A_55_P2013336	2.28428	7.82577	8.00328	3.95557e-08	4.50827e-06	8.84338	Melk
A_55_P2720213	2.2772	7.02086	7.61624	9.21917e-08	8.86102e-06	8.0123	Raet1a
A_55_P2744883	2.27662	7.4546	6.43831	1.36599e-06	6.62569e-05	5.35741	Tnip3
A_51_P346964	2.27335	7.15569	8.1497	2.887e-08	3.58418e-06	9.15227	Mrap
A_66_P130918	2.2661	8.72449	5.77713	6.67379e-06	0.000222157	3.79359	Apoc2
A_51_P408116	2.2646	6.73509	5.4999	1.31504e-05	0.000362474	3.12548	Il1f9
A_55_P2757433	2.26389	8.91282	8.71376	8.8142e-09	1.61261e-06	10.3137	Hmox1
A_55_P2746459	2.24842	9.47465	7.52484	1.12911e-07	1.02838e-05	7.81297	Thbs1
A_52_P221067	2.24505	6.66194	6.37764	1.5768e-06	7.5085e-05	5.21591	Serpina3j
A_51_P461429	2.24242	8.63489	8.50271	1.36718e-08	2.29212e-06	9.88445	Cyp7b1
A_55_P1998471	2.24215	14.4454	3.31121	0.0030181	0.0202472	-2.16735	S100a9
A_52_P413034	2.23353	9.38651	8.97662	5.14383e-09	1.10122e-06	10.8396	Itga7
A_55_P2084631	2.23304	14.5641	8.32862	1.97249e-08	2.87614e-06	9.52558	Hist1h2an
A_55_P2736435	2.22479	9.53259	5.91113	4.82089e-06	0.000173361	4.11411	Adam8
A_51_P255699	2.21716	9.38905	7.52709	1.12348e-07	1.02774e-05	7.81789	Mmp3
A_52_P349939	2.21647	9.36054	5.02153	4.29907e-05	0.000859691	1.96059	Eno1
A_66_P120837	2.21572	8.07785	9.70413	1.21363e-09	4.21879e-07	12.2446	Top2a
A_51_P279437	2.21486	8.77694	6.51184	1.14856e-06	5.82859e-05	5.52833	Mfsd2a
A_51_P438967	2.21341	9.67963	3.67911	0.00122791	0.0104532	-1.30564	Gpnmb
A_51_P465281	2.2107	14.0911	9.49208	1.83606e-09	5.60133e-07	11.8426	Lgals1
A_55_P2810220	2.20955	8.29629	9.60474	1.4725e-09	4.95355e-07	12.057	Espl1
A_55_P2035320	2.20586	9.32769	9.18562	3.3736e-09	8.31558e-07	11.2508	Nfil3
A_66_P138911	2.20475	11.1674	4.78357	7.78724e-05	0.00134341	1.37774	Cfb
A_55_P2040485	2.20185	8.8805	5.3729	1.79817e-05	0.000452406	2.81749	Ms4a4a
A_55_P2041966	2.19816	6.95326	7.58949	9.78162e-08	9.23146e-06	7.95408	Dnajc5b
A_55_P2911063	2.19376	9.08503	10.2707	4.12559e-10	1.97828e-07	13.289	Lox
A_51_P303079	2.18949	8.71301	7.86936	5.2891e-08	5.60238e-06	8.5582	Tmem54
A_66_P128986	2.17459	7.61049	8.47798	1.43991e-08	2.36474e-06	9.83373	Cdc25c
A_55_P2115955	2.16627	7.3204	8.97793	5.13012e-09	1.10122e-06	10.8422	Raet1e
A_52_P381303	2.14524	8.21428	11.6439	3.52691e-11	5.12817e-08	15.6481	Gins2
A_51_P240453	2.13961	8.46173	10.366	3.4542e-10	1.84729e-07	13.4604	Nusap1
A_51_P398366	2.13906	9.85396	9.48821	1.85007e-09	5.60133e-07	11.8353	Tyms
A_55_P2743309	2.13101	10.51	7.02225	3.5109e-07	2.36216e-05	6.69639	Fn1
A_52_P481957	2.13028	6.65922	6.22669	2.25779e-06	9.74964e-05	4.86196	Grem1
A_51_P487999	2.12892	7.68029	9.55242	1.63108e-09	5.3999e-07	11.9577	Sgol1
A_51_P201785	2.12275	9.52569	5.54009	1.19141e-05	0.000340399	3.2227	Morn5
A_51_P139678	2.10644	6.54486	5.80266	6.27206e-06	0.000212364	3.85477	Sprr1a
A_51_P492830	2.10513	7.4949	9.01166	4.79074e-09	1.09218e-06	10.9089	Cenph
A_55_P2796457	2.09099	10.0912	10.751	1.70362e-10	1.01539e-07	14.141	Asf1b
A_55_P1966774	2.0864	8.76449	5.98	4.08161e-06	0.000153664	4.27821	Serpina3i
A_51_P186476	2.08272	9.75761	7.90137	4.93312e-08	5.3311e-06	8.62661	Slc11a1
A_51_P196973	2.07974	8.97235	8.90152	5.99392e-09	1.22564e-06	10.6903	Chaf1a
A_55_P2002642	2.07136	8.57598	5.5102	1.28217e-05	0.000358475	3.1504	Ccdc67
A_55_P2103491	2.06677	7.78675	5.28703	2.22338e-05	0.000529977	2.60866	Fam170b
A_51_P408946	2.06608	8.83636	8.50044	1.37371e-08	2.29212e-06	9.87979	Ccne1
A_66_P101068	2.06178	8.27919	8.06114	3.49156e-08	4.11433e-06	8.9658	Sapcd2
A_52_P55029	2.0534	10.7994	4.79788	7.51337e-05	0.00130916	1.41283	Apobec1
A_66_P121737	2.04465	10.5327	7.04693	3.31814e-07	2.2559e-05	6.75201	Hist1h3c
A_55_P2727494	2.03909	7.62444	8.22437	2.46143e-08	3.24924e-06	9.30861	Cdkn3
A_51_P122071	2.03094	11.7475	2.92998	0.00747773	0.0397699	-3.02554	Muc5b
A_55_P2009673	2.02557	8.27898	8.70623	8.95245e-09	1.62366e-06	10.2985	Ppp1r14d
A_55_P1955778	2.02477	6.58363	8.00546	3.93696e-08	4.50827e-06	8.84801	Adamts4
A_51_P408071	2.02168	7.59994	8.45774	1.50241e-08	2.42912e-06	9.79215	Kntc1
A_55_P2063336	2.01464	8.35433	9.48739	1.85305e-09	5.60133e-07	11.8337	4930427A07Rik
A_51_P251357	2.01426	11.6912	5.9986	3.90245e-06	0.00014962	4.32245	Ctps
A_51_P227004	2.00221	9.30383	9.36394	2.36444e-09	6.57535e-07	11.5967	Cks1b
A_66_P120074	1.99551	7.89828	10.33	3.69349e-10	1.92588e-07	13.3957	Uhrf1
A_55_P2118520	1.99363	12.612	6.36982	1.6063e-06	7.5913e-05	5.19763	Col1a1
A_55_P1957459	1.99327	12.5329	7.60958	9.35596e-08	8.91037e-06	7.99782	Lilrb4
A_51_P426270	1.99034	15.4449	7.23693	2.15386e-07	1.67623e-05	7.17753	Mgp
A_55_P1974193	1.99016	8.95847	8.22014	2.48371e-08	3.25803e-06	9.29977	Ptges
A_51_P351363	1.9842	8.52153	8.78302	7.64134e-09	1.4757e-06	10.4532	Tyms-ps
A_55_P1962937	1.98389	11.6444	6.43896	1.3639e-06	6.62569e-05	5.35892	Trem2
A_55_P2742186	1.98078	6.94363	6.53289	1.09305e-06	5.64302e-05	5.57717	Clca3a1
A_55_P1960735	1.97873	7.85529	7.49088	1.2178e-07	1.08782e-05	7.7386	Gdf15
A_51_P280446	1.97156	10.1098	6.8583	5.1193e-07	3.12203e-05	6.32482	Sdf2l1
A_55_P2143923	1.95919	7.24021	10.1231	5.44449e-10	2.41608e-07	13.021	Slc13a2
A_52_P1147844	1.95458	7.83826	6.49932	1.18292e-06	5.9308e-05	5.49928	Casc5
A_55_P2074927	1.95416	7.75249	7.05624	3.24825e-07	2.23593e-05	6.77297	Gm7932
A_55_P2133405	1.95134	11.5361	6.52668	1.10913e-06	5.6978e-05	5.56278	Dmkn
A_51_P386648	1.94449	6.81535	4.32579	0.000245147	0.00309693	0.256509	Glod5
A_55_P2798306	1.94443	7.65509	5.5444	1.17884e-05	0.000338666	3.23314	Npl
A_55_P1958857	1.94089	9.98954	9.72348	1.16896e-09	4.14698e-07	12.281	Nek6
A_51_P490509	1.93879	7.49685	8.5042	1.36294e-08	2.29212e-06	9.88749	Bub1b
A_51_P489268	1.92989	7.7201	8.58185	1.15889e-08	2.03117e-06	10.0462	Ncapg
A_55_P2350617	1.9155	7.80973	6.14457	2.74763e-06	0.000113256	4.66836	Slc37a2
A_51_P294235	1.9151	10.2751	7.16844	2.51556e-07	1.83451e-05	7.0247	Cxcl17
A_52_P473966	1.9053	9.09818	8.83345	6.88963e-09	1.35563e-06	10.5544	Kdelr3
A_51_P421140	1.89858	12.8504	7.29928	1.87099e-07	1.48377e-05	7.31611	Tubb6
A_55_P2614900	1.89515	10.1828	6.69598	7.46153e-07	4.20608e-05	5.95353	Il33
A_55_P2007088	1.89246	10.696	6.33235	1.75566e-06	8.10126e-05	5.10997	Rnf128
A_51_P441426	1.88537	11.8438	5.1116	3.43576e-05	0.000739522	2.18079	Pf4
A_51_P317141	1.88465	7.97969	4.97634	4.81162e-05	0.000933543	1.85001	Col2a1
A_66_P129538	1.88419	9.54526	8.16694	2.78248e-08	3.51722e-06	9.18843	Gale
A_51_P109449	1.87981	9.56333	4.6691	0.000103707	0.00163741	1.09709	Ltb4r1
A_55_P2157517	1.87077	8.41995	5.21752	2.64116e-05	0.000602041	2.43932	Fam20c
A_55_P2633444	1.8676	7.49526	11.0627	9.73321e-11	9.07979e-08	14.6782	Zwilch
A_55_P2909315	1.85953	7.77311	9.66936	1.29838e-09	4.43939e-07	12.1791	Dhfr
A_55_P2824451	1.85785	8.95418	5.93466	4.55402e-06	0.000165765	4.17025	Fam167a
A_65_P08033	1.85749	8.32743	9.00357	4.86994e-09	1.09218e-06	10.8929	Kif22
A_51_P432180	1.85347	9.75762	6.59527	9.44176e-07	5.06238e-05	5.72151	Slc16a6
A_55_P2501751	1.85305	7.57362	6.81469	5.66283e-07	3.40373e-05	6.22539	Vcan
A_51_P212682	1.84864	7.84984	9.15349	3.59834e-09	8.69088e-07	11.1879	Mcm10
A_51_P213359	1.83862	6.6798	5.70412	7.97359e-06	0.000255461	3.61825	Has2
A_52_P304128	1.83676	8.27896	3.8287	0.000847923	0.00793767	-0.948416	Mmp14
A_51_P133612	1.83445	10.229	9.24141	3.01722e-09	7.6744e-07	11.3595	Cdt1
A_51_P496905	1.8326	7.49952	5.4948	1.33165e-05	0.000365137	3.11312	Cfi
A_52_P405177	1.83137	8.79912	5.64427	9.22926e-06	0.000285392	3.47418	C1qtnf6
A_52_P520466	1.83023	6.95156	10.7737	1.63482e-10	1.01539e-07	14.1806	Kif18b
A_55_P2084656	1.82733	15.436	8.3222	1.99952e-08	2.87614e-06	9.51225	Hist1h2ah
A_51_P114910	1.82459	12.7643	8.58973	1.14002e-08	2.01503e-06	10.0622	Cstb
A_51_P277792	1.82145	11.0814	10.313	3.81269e-10	1.93954e-07	13.3651	Ctsh
A_51_P508838	1.81942	7.1793	8.97372	5.17424e-09	1.10122e-06	10.8338	Kcne4
A_55_P2156855	1.81806	7.60093	7.48589	1.23142e-07	1.09293e-05	7.72766	Car13
A_51_P108226	1.81797	10.1563	4.2263	0.00031451	0.00374402	0.0137696	Wfdc21
A_51_P325836	1.81663	7.27828	4.60644	0.000121328	0.00182975	0.943505	Hpx
A_52_P609024	1.81428	8.3407	8.42238	1.61834e-08	2.4851e-06	9.71938	Cenpw
A_51_P481398	1.81172	7.04899	7.61956	9.15169e-08	8.83689e-06	8.01952	Kif11
A_66_P121459	1.81133	9.1877	8.75107	8.16101e-09	1.53346e-06	10.389	Cenpa
A_55_P2084652	1.80905	15.4934	8.22592	2.4533e-08	3.24924e-06	9.31185	Hist1h2ak
A_55_P2142226	1.80839	10.503	5.44835	1.4929e-05	0.00039315	3.0006	Serpina3f
A_51_P130095	1.8012	9.72562	5.78683	6.5182e-06	0.000218219	3.81683	Fcgr2b
A_51_P230873	1.79743	8.54144	7.41509	1.44244e-07	1.23299e-05	7.57208	Mad2l1
A_55_P2736520	1.79338	6.70818	6.46764	1.27461e-06	6.26993e-05	5.42567	Ckap2l
A_51_P208680	1.79097	8.35125	9.14979	3.62519e-09	8.69088e-07	11.1807	Chtf18
A_51_P120717	1.78972	10.5816	8.16012	2.82337e-08	3.54741e-06	9.17412	Lmnb1
A_55_P2183208	1.7854	9.59721	5.21302	2.67084e-05	0.000606816	2.42834	Prl2c1
A_52_P371108	1.7848	7.57245	7.89807	4.9687e-08	5.34187e-06	8.61956	Cdc6
A_51_P254805	1.77637	7.14187	8.42176	1.62043e-08	2.4851e-06	9.71812	Kif4
A_52_P190647	1.77383	7.32885	8.13404	2.98548e-08	3.66283e-06	9.11938	Mxd3
A_55_P1997421	1.77236	6.30002	4.42552	0.000190933	0.00256756	0.500351	Gm5416
A_65_P10248	1.77123	8.84705	9.97558	7.20227e-10	3.00436e-07	12.7503	Cks2
A_51_P286431	1.76942	7.0701	3.30869	0.00303655	0.0203579	-2.17315	LOC105243826
A_55_P2111907	1.76531	10.4857	5.06127	3.89402e-05	0.00080493	2.05779	Noxo1
A_51_P158210	1.76458	8.68834	7.92943	4.64148e-08	5.08315e-06	8.68643	Mcm2
A_51_P181451	1.76104	11.3829	5.37497	1.78899e-05	0.000450639	2.82253	C1qa
A_51_P239203	1.75313	10.2814	7.39032	1.52476e-07	1.26701e-05	7.51748	Mapk13
A_55_P2504985	1.75234	10.9859	7.9447	4.49022e-08	4.95516e-06	8.71896	Col5a1
A_55_P2110758	1.74913	8.34863	3.87511	0.000755613	0.00723591	-0.836971	B430306N03Rik
A_55_P2059323	1.7488	10.5372	3.77842	0.00096053	0.00872171	-1.06885	Gm13315
A_51_P351860	1.74527	10.5439	4.89122	5.95029e-05	0.0011012	1.64156	C1qb
A_55_P2028054	1.74526	10.5963	10.2193	4.5426e-10	2.10544e-07	13.196	Incenp
A_51_P501018	1.74448	7.81409	6.31039	1.84967e-06	8.46022e-05	5.05854	Nek2
A_55_P2106394	1.74101	9.4898	7.40467	1.47651e-07	1.25458e-05	7.54912	Knstrn
A_55_P1984830	1.73475	7.55036	11.0022	1.0841e-10	9.35301e-08	14.5749	Fgl1
A_51_P397367	1.73164	9.69637	4.69219	9.78792e-05	0.00157399	1.15372	Slc16a1
A_51_P267783	1.73041	6.95208	6.93412	4.29813e-07	2.73311e-05	6.49709	Il11
A_55_P2505920	1.72853	7.96138	7.54154	1.08795e-07	9.99624e-06	7.84948	Nnmt
A_55_P2733267	1.72765	8.095	8.15304	2.86647e-08	3.58e-06	9.15927	Micall2
A_52_P484956	1.72528	8.16286	6.9591	4.05819e-07	2.59637e-05	6.55368	Nnat
A_55_P1960411	1.72241	11.3351	3.58776	0.00153769	0.012321	-1.52204	Lrrc23
A_55_P2106150	1.72096	7.70023	5.23308	2.54123e-05	0.000585016	2.47725	Cenpk
A_66_P114478	1.71931	6.84785	7.04692	3.31824e-07	2.2559e-05	6.75197	Ccnb1
A_51_P479352	1.71575	8.61559	4.85561	6.50383e-05	0.00116985	1.55431	Klhdc9
A_66_P118644	1.71184	9.56501	7.66204	8.33216e-08	8.15887e-06	8.11173	Basp1
A_51_P405773	1.70811	15.3986	7.63982	8.75086e-08	8.48915e-06	8.06354	Hist1h2aa
A_51_P128987	1.70693	12.509	6.98932	3.78622e-07	2.45246e-05	6.62202	Akr1b8
A_52_P49601	1.70692	16.6934	7.03208	3.43279e-07	2.31708e-05	6.71855	Fth1
A_55_P2739032	1.70443	7.26123	6.71413	7.15254e-07	4.07122e-05	5.99522	F13a1
A_52_P9656	1.69945	7.13436	5.98128	4.069e-06	0.000153602	4.28125	Hmmr
A_66_P125908	1.6979	8.27755	5.20635	2.71536e-05	0.000614922	2.41208	Hdc
A_55_P2180301	1.6942	7.38339	5.21201	2.67753e-05	0.000607675	2.42588	Clcn5
A_51_P303749	1.6905	7.8236	9.81494	9.79715e-10	3.78406e-07	12.4523	Depdc1b
A_51_P108108	1.68335	7.83755	6.11771	2.93042e-06	0.00011891	4.60486	Lrrc25
A_52_P578732	1.68305	7.61602	6.10209	3.04231e-06	0.000121559	4.56792	Ccr5
A_66_P118891	1.67938	10.679	4.06884	0.000466275	0.005052	-0.369076	Mcpt-ps1
A_51_P161636	1.67258	6.04691	5.13519	3.24007e-05	0.000706581	2.23842	Kng2
A_51_P262925	1.66924	6.85701	5.03167	4.19179e-05	0.000844717	1.98541	1700018F24Rik
A_55_P2007601	1.66629	16.6841	8.11572	3.10508e-08	3.7435e-06	9.08086	Sftpd
A_55_P2124941	1.66353	7.95194	4.73058	8.89122e-05	0.00147647	1.24783	Brinp1
A_51_P311038	1.66273	10.5924	6.18405	2.4999e-06	0.000104281	4.76152	Adamts15
A_66_P103201	1.6603	7.31136	10.0636	6.09348e-10	2.64775e-07	12.9121	Aurkb
A_55_P2035951	1.65614	10.3168	9.3993	2.20457e-09	6.23901e-07	11.6648	Haus8
A_55_P2094966	1.65083	8.94174	5.30245	2.14016e-05	0.000517834	2.64619	Hist2h3b
A_51_P360492	1.6477	9.1993	9.51252	1.7638e-09	5.57389e-07	11.8817	Mcm6
A_55_P1997534	1.64278	7.22602	6.31053	1.84905e-06	8.46022e-05	5.05887	Gm4871
A_51_P496720	1.641	7.04113	7.01179	3.59608e-07	2.39024e-05	6.67277	Dnmt3l
A_51_P193146	1.63678	9.30215	4.46357	0.000173566	0.00240057	0.593476	Ms4a6c
A_51_P190111	1.63653	10.0232	6.27623	2.00627e-06	8.9221e-05	4.97841	Mcm5
A_55_P2084666	1.63598	15.4116	7.38313	1.54952e-07	1.28247e-05	7.50163	Hist1h2af
A_55_P2077783	1.63452	9.26043	7.18515	2.42193e-07	1.79766e-05	7.06204	Tubb2a-ps2
A_66_P121495	1.63413	8.39735	9.18337	3.38891e-09	8.31558e-07	11.2463	Psat1
A_55_P2076941	1.62923	7.09335	7.9822	4.13999e-08	4.64236e-06	8.79866	Lrr1
A_55_P1973563	1.62906	6.90242	6.82667	5.50791e-07	3.32019e-05	6.25272	5730559C18Rik
A_51_P311958	1.62743	6.56795	5.15506	3.08402e-05	0.000678518	2.28693	Orm3
A_51_P424810	1.62501	8.2616	7.56244	1.03862e-07	9.63656e-06	7.89511	Ncapg2
A_51_P195153	1.62266	6.16583	7.2148	2.26451e-07	1.72376e-05	7.12821	Gtse1
A_55_P2001250	1.62145	8.59854	6.27436	2.01521e-06	8.92653e-05	4.97402	Cpz
A_51_P150763	1.61922	9.11984	6.01115	3.78621e-06	0.00014651	4.35226	Ropn1l
A_55_P2007768	1.61724	12.3828	3.25891	0.00342407	0.0221926	-2.28748	Gm8709
A_51_P502082	1.61449	10.2319	9.1289	3.78069e-09	8.96067e-07	11.1398	Rrm1
A_51_P228658	1.61288	12.1903	6.30339	1.88072e-06	8.56465e-05	5.04213	Isyna1
A_55_P1988228	1.61145	7.20519	8.98578	5.04902e-09	1.10122e-06	10.8577	Aspm
A_55_P2910387	1.61076	15.1406	5.10395	3.50169e-05	0.000746776	2.16212	Ctsb
A_55_P2054342	1.61044	7.0351	8.1163	3.10123e-08	3.7435e-06	9.08208	2810408I11Rik
A_55_P2053258	1.60773	10.8819	7.17748	2.46447e-07	1.81631e-05	7.0449	Poc1a
A_51_P196726	1.60766	7.16201	4.95464	5.0792e-05	0.000970117	1.79688	Itih2
A_51_P483180	1.60687	10.059	5.28112	2.25613e-05	0.000535946	2.59428	Snx7
A_51_P245633	1.60411	7.81447	5.03749	4.13156e-05	0.000839065	1.99963	Muc4
A_66_P130121	1.60282	7.66591	3.8315	0.000842064	0.00790055	-0.941714	Mmp9
A_51_P208240	1.60103	7.93766	4.68407	9.98892e-05	0.00159402	1.13381	Tnfsf14
A_55_P2035667	1.60086	7.71648	8.23614	2.40047e-08	3.24924e-06	9.33319	Gyk
A_55_P2000943	1.59938	6.56789	5.0449	4.05601e-05	0.00083049	2.01775	Nrip3
A_52_P421344	1.59501	7.67441	6.38107	1.56404e-06	7.4648e-05	5.22392	Paqr5
A_55_P2081488	1.59156	9.40847	3.85766	0.000789091	0.00749798	-0.878901	Pglyrp1
A_66_P125902	1.58804	8.56971	6.50292	1.17293e-06	5.89488e-05	5.50764	Tlr13
A_52_P223239	1.58356	7.15474	4.96956	4.89357e-05	0.000946443	1.83343	Rptoros
A_51_P430014	1.57915	7.44093	5.22133	2.61634e-05	0.000599	2.44861	Ptafr
A_51_P131408	1.57332	11.0645	8.03606	3.68535e-08	4.2931e-06	8.9128	Tnfrsf12a
A_52_P381484	1.57275	9.64975	3.60448	0.00147577	0.0119627	-1.48255	Spon2
A_66_P140849	1.57211	9.85746	4.67941	0.000101062	0.00160659	1.12239	1700097N02Rik
A_51_P512992	1.56865	7.71934	5.42283	1.5898e-05	0.000412419	2.9387	Entpd3
A_51_P255456	1.56777	7.80892	4.47054	0.000170562	0.00237002	0.610532	Cyp1b1
A_51_P505172	1.5667	9.79912	7.13304	2.72636e-07	1.96082e-05	6.94546	Tcf19
A_52_P495869	1.56465	8.51377	5.95	4.38831e-06	0.000161222	4.20679	Mafb
A_55_P2078780	1.56325	6.93063	6.53833	1.07917e-06	5.58516e-05	5.58977	Etv4
A_55_P2183508	1.55753	7.97832	5.08828	3.64088e-05	0.000769379	2.12382	Hist1h1d
A_51_P349546	1.55203	6.73799	6.11196	2.97113e-06	0.000119631	4.59126	Cd109
A_55_P2927484	1.55158	10.5202	7.09755	2.95597e-07	2.09237e-05	6.86583	Fen1
A_55_P2161450	1.54926	7.75739	4.31258	0.000253394	0.00317716	0.224255	Serpina3b
A_55_P2010038	1.54697	7.70124	4.56521	0.000134535	0.00197884	0.842437	Tnfsf9
A_51_P456870	1.54457	10.2503	4.87911	6.13295e-05	0.00112601	1.6119	Foxj1
A_51_P393454	1.54401	8.65295	3.79704	0.000917205	0.00841181	-1.02429	Ntrk2
A_52_P228551	1.54338	6.40876	6.43355	1.38142e-06	6.68499e-05	5.34633	Gpr176
A_51_P201035	1.54288	7.09814	6.25989	2.08589e-06	9.15902e-05	4.94004	Cenpi
A_52_P482897	1.54017	7.4397	3.82875	0.000847834	0.00793767	-0.948314	Areg
A_65_P09285	1.54004	7.7019	6.7399	6.73626e-07	3.9136e-05	6.05432	2610524H06Rik
A_51_P454008	1.53884	11.0598	4.62346	0.000116264	0.00177649	0.985224	Lbp
A_55_P2172274	1.53777	8.37271	6.69439	7.48926e-07	4.21034e-05	5.94988	Smc2
A_55_P2347756	1.53679	9.02051	4.74974	8.47495e-05	0.00142206	1.2948	AU040972
A_55_P2127702	1.52943	6.84386	6.79011	5.99481e-07	3.57239e-05	6.16925	Racgap1
A_51_P491987	1.52798	9.83055	7.32032	1.78439e-07	1.42879e-05	7.36275	Ripk3
A_55_P1997141	1.52639	9.16085	7.01424	3.57591e-07	2.39024e-05	6.67831	Mybl2
A_52_P218058	1.52634	7.1529	7.4899	1.22046e-07	1.08782e-05	7.73646	Clec5a
A_55_P2091928	1.52588	7.20301	7.42253	1.41861e-07	1.21761e-05	7.58847	Raet1b
A_51_P384673	1.52357	9.0694	6.52454	1.11473e-06	5.71253e-05	5.55781	Lrrc59
A_51_P401263	1.5226	6.68686	5.96184	4.26457e-06	0.000157427	4.23498	Eme1
A_51_P212754	1.51946	13.5286	4.70959	9.37077e-05	0.00153051	1.19637	Tgfbi
A_55_P2908509	1.51657	9.87858	5.90619	4.87882e-06	0.000175142	4.10234	Sod2
A_55_P2183453	1.51651	6.59577	4.55529	0.00013792	0.00201442	0.81814	Cldn4
A_52_P319438	1.51291	9.13095	4.20615	0.000330784	0.00389783	-0.035337	Ankrd37
A_55_P2035757	1.51231	9.27044	5.16844	2.98327e-05	0.000663222	2.31958	Gm8884
A_65_P19522	1.51038	8.67647	6.78547	6.0597e-07	3.59054e-05	6.15864	Rfc4
A_52_P452689	1.51016	9.32003	4.80558	7.37015e-05	0.00129067	1.4317	Atf3
A_51_P499020	1.51007	9.35967	7.43336	1.38465e-07	1.19833e-05	7.61231	Fbp2
A_55_P2732863	1.50944	10.604	7.52248	1.13507e-07	1.02931e-05	7.8078	Fbn1
A_51_P174961	1.50535	10.8409	4.43759	0.000185243	0.00251702	0.529889	F10
A_51_P169445	1.50501	7.13542	5.27021	2.31794e-05	0.000546893	2.56769	Ccdc89
A_51_P227392	1.50084	9.15144	6.99469	3.73982e-07	2.4353e-05	6.63416	Rhou
A_55_P2066116	1.4965	11.6212	6.02325	3.6774e-06	0.000143364	4.38101	Bcl3
A_55_P2915747	1.49618	7.46828	5.44646	1.49986e-05	0.000393988	2.99602	1700003E16Rik
A_51_P338443	1.49364	12.9123	3.4849	0.00197858	0.0148818	-1.76391	Angptl4
A_55_P2120946	1.48331	8.08441	3.29496	0.00313899	0.020837	-2.20475	Mefv
A_55_P2595257	1.47784	11.7474	7.72399	7.26975e-08	7.39635e-06	8.24577	Vmp1
A_55_P2728143	1.47738	7.30906	4.39647	0.000205354	0.00270909	0.429278	C330027C09Rik
A_51_P372550	1.47704	8.1721	4.03153	0.000511784	0.00539105	-0.459471	Cgref1
A_51_P195034	1.47013	6.3843	6.54835	1.05406e-06	5.52374e-05	5.61298	Esco2
A_55_P1981681	1.46471	6.35476	6.76408	6.36813e-07	3.75198e-05	6.10971	Syt8
A_51_P474643	1.46438	12.163	9.30136	2.67734e-09	6.98016e-07	11.4758	Kpna2
A_51_P291460	1.46386	13.0711	4.33399	0.000240158	0.00304682	0.276557	Gm6498
A_55_P2136832	1.46243	12.8243	4.21547	0.000323158	0.00382526	-0.0126356	Gm6981
A_55_P2089035	1.46182	7.82377	6.7859	6.0536e-07	3.59054e-05	6.15963	Pole
A_55_P2093705	1.46166	9.61709	4.00627	0.000545075	0.00563361	-0.520608	Meig1
A_51_P183746	1.45811	7.63258	6.71138	7.19864e-07	4.07995e-05	5.98889	Prrx2
A_51_P515605	1.45801	9.07985	4.65695	0.000106911	0.00167092	1.0673	Col3a1
A_55_P2031100	1.45648	9.98128	5.94498	4.44181e-06	0.000162531	4.19484	Gm4737
A_55_P1984035	1.45403	10.4863	7.17305	2.48935e-07	1.82818e-05	7.03501	Litaf
A_51_P265806	1.45389	6.67284	4.58777	0.000127141	0.00189684	0.897722	Clca3a2
A_55_P1967330	1.45293	12.3346	3.99501	0.000560598	0.00576445	-0.54784	Gm5069
A_51_P196997	1.45266	6.75941	6.41068	1.45818e-06	7.0401e-05	5.29302	Soat2
A_51_P120470	1.45262	11.129	3.36338	0.00265995	0.0185206	-2.04689	Cd68
A_52_P431159	1.45158	8.03369	4.36079	0.000224561	0.0029001	0.342046	Il1rn
A_55_P2814119	1.4475	10.665	4.61943	0.000117444	0.00179059	0.975343	Cfp
A_51_P162671	1.44719	9.45044	4.56923	0.000133187	0.00196829	0.852284	Folr2
A_55_P2745905	1.44643	7.54887	6.61227	9.07333e-07	4.92819e-05	5.76075	Mthfd2
A_55_P2849209	1.44636	7.64384	5.58713	1.06155e-05	0.000314052	3.33635	Klhdc8a
A_55_P2749790	1.44376	7.45991	7.31944	1.78795e-07	1.42879e-05	7.36079	Foxm1
A_51_P275268	1.44357	6.70487	5.33067	1.9959e-05	0.000489171	2.71484	4933421I07Rik
A_51_P337083	1.44341	7.77658	6.24667	2.15265e-06	9.36057e-05	4.90897	Gins1
A_52_P163795	1.44177	13.5334	7.7591	6.7304e-08	6.96735e-06	8.32151	Tubb5
A_55_P2106424	1.4412	13.8915	3.55255	0.00167652	0.0131411	-1.60505	Gapdh
A_51_P424532	1.44064	8.36101	3.83683	0.000830989	0.00781775	-0.928918	Vnn1
A_51_P157994	1.43984	7.48285	4.93295	5.36158e-05	0.00100563	1.74378	Dab2
A_52_P59654	1.43475	7.13164	7.73766	7.05454e-08	7.21258e-06	8.2753	Plk4
A_52_P637730	1.43469	11.0227	8.36355	1.83205e-08	2.749e-06	9.59793	Ubl4
A_55_P1960743	1.43402	7.31685	4.7924	7.61703e-05	0.00131951	1.3994	Styxl1
A_51_P102789	1.43166	11.4431	3.98251	0.000578349	0.00589571	-0.578063	C1qc
A_66_P129188	1.43071	15.0919	7.12662	2.76653e-07	1.98287e-05	6.93106	Hist2h2ac
A_52_P354373	1.42862	8.56526	5.81399	6.10156e-06	0.000208623	3.88193	1190002F15Rik
A_55_P2085181	1.42803	10.3285	6.8692	4.99202e-07	3.08043e-05	6.34963	Chaf1b
A_55_P2035018	1.42624	11.9423	6.11316	2.96257e-06	0.000119517	4.5941	Clec4n
A_51_P407606	1.42257	8.55711	6.24863	2.14262e-06	9.36057e-05	4.91358	Ndc1
A_51_P463087	1.42228	6.89425	6.48072	1.2359e-06	6.13744e-05	5.45608	Cenpm
A_51_P315904	1.4208	12.5719	6.28249	1.97659e-06	8.82779e-05	4.9931	Gadd45g
A_51_P463497	1.42017	11.4366	3.79173	0.000929351	0.0084978	-1.03699	Rnh1
A_51_P393958	1.41905	8.94729	8.45296	1.51754e-08	2.43472e-06	9.78233	Fbxo5
A_55_P2100120	1.41846	11.4942	6.18923	2.46912e-06	0.000103203	4.77374	Nme1
A_55_P2142222	1.41782	7.66865	4.13679	0.000393452	0.00445748	-0.204089	Serpina3h
A_55_P2083121	1.41761	9.73775	5.51022	1.28211e-05	0.000358475	3.15045	Vill
A_55_P2141876	1.41585	12.5568	8.18947	2.65166e-08	3.41393e-06	9.23564	Ldha
A_55_P1960291	1.41424	10.4718	7.47798	1.25332e-07	1.10765e-05	7.71032	Tjp3
A_52_P614417	1.41141	13.5644	3.28811	0.00319132	0.0210771	-2.2205	3000002C10Rik
A_66_P104422	1.41005	7.30647	6.21933	2.29778e-06	9.86105e-05	4.84465	Ckap4
A_55_P2911825	1.40759	8.32937	6.85837	5.11857e-07	3.12203e-05	6.32496	Aldh18a1
A_55_P2114342	1.4071	7.78854	2.96296	0.00692195	0.037626	-2.95303	Gm10872
A_51_P172502	1.40693	12.0073	5.80869	6.18076e-06	0.000210641	3.86922	Cxcl12
A_55_P2133370	1.40632	7.91172	3.87709	0.000751901	0.00720699	-0.832208	Gm4610
A_55_P2830823	1.40472	7.82743	4.27646	0.000277387	0.00338762	0.136091	C5ar1
A_55_P2109717	1.4014	7.52552	5.69466	8.15994e-06	0.000259837	3.59549	Kif20b
A_51_P393699	1.40105	9.96557	9.51984	1.73863e-09	5.57389e-07	11.8956	Hacd1
A_55_P2097478	1.39906	11.3309	5.73865	7.3296e-06	0.000239239	3.70123	Gda
A_55_P2176963	1.39876	9.92069	2.8543	0.00891841	0.0454129	-3.19052	Hsph1
A_51_P210395	1.39681	10.4903	6.16633	2.60815e-06	0.000108363	4.71973	Glrx
A_51_P328300	1.39529	10.072	4.54962	0.000139893	0.00203753	0.804251	Pdia4
A_51_P240801	1.39335	11.394	5.52014	1.25123e-05	0.00035266	3.17446	Tmem173
A_51_P417854	1.39109	7.77769	5.19487	2.79384e-05	0.000629277	2.38407	Rab20
A_65_P03303	1.39001	8.93617	3.88699	0.000733615	0.00706621	-0.808388	Gp49a
A_51_P461040	1.38613	5.96762	4.88424	6.05491e-05	0.00111364	1.62446	Crct1
A_55_P2013840	1.38544	10.6496	6.71615	7.11904e-07	4.068e-05	5.99985	Krt42
A_51_P398878	1.38438	10.3552	5.63685	9.39839e-06	0.000289546	3.45629	Uck2
A_52_P173945	1.38392	6.62778	4.66844	0.000103878	0.00163741	1.09548	BC048546
A_55_P2030938	1.38274	9.0849	5.11951	3.36884e-05	0.000731153	2.20012	Trim59
A_55_P2797109	1.38131	9.5013	3.41024	0.00237372	0.0170778	-1.93815	Eln
A_55_P1952882	1.38103	11.0998	3.65312	0.00130919	0.010975	-1.36735	Cyp4f18
A_52_P253044	1.38098	6.8323	3.42696	0.00227902	0.0165276	-1.89922	Syt13
A_51_P362066	1.38034	15.3644	3.27321	0.0033081	0.0216334	-2.2547	Chil1
A_55_P2109263	1.38029	11.8947	5.97097	4.17156e-06	0.000155368	4.25672	Ppp1r14b
A_55_P1953387	1.37948	14.2859	4.39089	0.000208244	0.00273338	0.415645	Fabp5
A_51_P312482	1.37824	8.07967	4.69473	9.72599e-05	0.00156766	1.15994	Ccdc34
A_55_P2000833	1.37541	7.1822	6.16884	2.59255e-06	0.00010793	4.72564	E2f8
A_55_P2082028	1.37064	6.90918	5.16086	3.0399e-05	0.000672322	2.3011	Cdc20b
A_52_P368057	1.37013	6.34681	5.36023	1.85532e-05	0.000464543	2.7867	Slc7a11
A_55_P1952379	1.36945	7.61465	2.926	0.00754752	0.0400777	-3.03426	Fkbp5
A_55_P1957213	1.3687	13.6742	5.19063	2.82338e-05	0.000632515	2.37373	3930401B19Rik
A_66_P116477	1.36867	6.94422	3.8589	0.000786679	0.00748529	-0.87594	Selp
A_66_P131398	1.3656	7.85607	5.45772	1.45887e-05	0.000385647	3.0233	Ror2
A_52_P588881	1.36185	6.99414	5.0974	3.5592e-05	0.000755304	2.14611	Iqgap3
A_52_P328249	1.36049	12.0648	4.37168	0.000218518	0.00283434	0.368657	Pkm
A_52_P31814	1.35974	9.93069	6.60117	9.31214e-07	5.00576e-05	5.73514	1110038B12Rik
A_51_P503494	1.35932	6.67966	5.4474	1.49642e-05	0.000393579	2.99828	Arc
A_55_P2317665	1.35606	9.09365	5.71529	7.75927e-06	0.000250519	3.6451	E2f1
A_55_P1972605	1.35416	9.71913	4.2373	0.000305971	0.0036613	0.0405663	Adora3
A_51_P300709	1.35285	9.85909	3.94366	0.000637137	0.00635522	-0.671878	Srm
A_52_P407692	1.35222	15.4685	6.47171	1.26243e-06	6.23946e-05	5.43514	H2afj
A_55_P1968723	1.35126	9.30791	5.67766	8.50585e-06	0.000268069	3.55459	Ccrn4l
A_51_P223709	1.35119	7.20159	7.29614	1.88429e-07	1.48866e-05	7.30914	Pask
A_55_P2013665	1.34724	7.30724	5.71453	7.77372e-06	0.000250597	3.64326	Mybpc2
A_55_P2740937	1.34416	7.25305	3.77382	0.000971536	0.00879867	-1.07985	Tnf
A_52_P489202	1.34363	6.82527	4.59501	0.000124856	0.00186809	0.915467	4732465J04Rik
A_55_P2172001	1.34302	6.98779	3.54614	0.00170308	0.0132938	-1.62014	Mrgpra2a
A_55_P2325663	1.33978	7.29238	5.16887	2.98008e-05	0.000663222	2.32063	Cers3
A_51_P385639	1.33966	6.72421	4.23577	0.000307146	0.00367325	0.0368359	Gjb5
A_51_P273538	1.3395	8.67323	6.1544	2.6837e-06	0.000111039	4.69157	Syce2
A_55_P2033120	1.33912	10.5025	6.52021	1.12614e-06	5.75686e-05	5.54777	Srxn1
A_55_P2739517	1.33875	7.09814	8.42801	1.59926e-08	2.4851e-06	9.73099	Trip13
A_51_P169516	1.33798	8.885	4.00651	0.00054476	0.00563315	-0.520047	Ppp1r3d
A_51_P424854	1.33795	7.34724	4.42779	0.00018985	0.00255795	0.505906	Ahsg
A_51_P161463	1.33718	7.92513	4.93577	5.32399e-05	0.00100128	1.75068	Ccdc103
A_51_P186161	1.33616	11.2016	5.8907	5.06536e-06	0.000179186	4.06536	Rnf149
A_55_P2738783	1.33582	7.67989	4.8661	6.33558e-05	0.00115005	1.58001	Hn1l
A_55_P2089530	1.33565	11.8128	7.30173	1.8607e-07	1.48124e-05	7.32154	Fkbp10
A_51_P416509	1.33266	6.96943	4.85423	6.5262e-05	0.00117241	1.55094	Hist1h1a
A_55_P2112737	1.33047	17.1567	5.23864	2.50647e-05	0.00058008	2.49079	Actb
A_55_P2108255	1.33003	13.8218	5.11744	3.38622e-05	0.000733399	2.19506	Lgmn
A_51_P502872	1.32772	11.307	6.59165	9.52219e-07	5.09242e-05	5.71315	2200002D01Rik
A_51_P191649	1.3243	7.12309	6.19064	2.46078e-06	0.000103061	4.77707	Ndc80
A_52_P154101	1.32365	7.47495	4.37964	0.000214199	0.00279048	0.388131	Calca
A_51_P513530	1.32353	6.93251	7.39467	1.50996e-07	1.26479e-05	7.52707	Spag5
A_51_P474459	1.32069	12.2799	5.80694	6.20709e-06	0.000211193	3.86503	Socs3
A_51_P430423	1.31842	8.33711	5.08661	3.65602e-05	0.000770238	2.11974	Ada
A_55_P2087607	1.31714	9.858	5.23721	2.51534e-05	0.000580337	2.48732	Cp
A_52_P404329	1.31588	6.20532	6.06715	3.30872e-06	0.000130454	4.48516	Saa4
A_52_P25026	1.31487	6.79985	4.83232	6.89349e-05	0.00122156	1.49725	Klra17
A_55_P2019557	1.31254	6.94974	3.36712	0.00263592	0.0184117	-2.03823	Mrgpra2b
A_52_P586004	1.31181	10.7611	3.64443	0.00133753	0.0111652	-1.38796	Hk3
A_51_P433824	1.31176	10.5643	4.47415	0.000169022	0.0023549	0.619389	Tpi1
A_66_P133787	1.31025	8.31994	6.5032	1.17214e-06	5.89488e-05	5.5083	Lhfpl2
A_51_P202074	1.30823	8.93414	7.01557	3.56508e-07	2.39024e-05	6.6813	Ncapd2
A_52_P69707	1.30753	8.26572	7.36308	1.62085e-07	1.33621e-05	7.45734	Ergic1
A_51_P144349	1.3062	10.1709	7.0108	3.6042e-07	2.39024e-05	6.67055	Dtx4
A_55_P2034864	1.30608	8.91495	4.12122	0.000409074	0.00458466	-0.241936	Tubb2b
A_55_P2106956	1.30579	15.5398	5.25501	2.40683e-05	0.000564672	2.53068	Gm5523
A_55_P2909278	1.30473	13.9597	3.37273	0.00260029	0.0182249	-2.02524	Hspa8
A_55_P2728648	1.30282	7.12841	7.29418	1.89263e-07	1.48961e-05	7.30479	Recql4
A_51_P234847	1.30239	8.70422	4.45307	0.000178194	0.00244835	0.567774	1700001L19Rik
A_52_P520607	1.30218	6.09304	5.40046	1.67994e-05	0.000430977	2.88442	Ankrd22
A_52_P242194	1.30156	7.03156	8.25953	2.28394e-08	3.15471e-06	9.38195	Tube1
A_66_P127146	1.29912	9.46585	6.71346	7.16372e-07	4.07122e-05	5.99368	Gm38419
A_55_P2139385	1.29894	13.8099	3.89587	0.000717608	0.0069527	-0.787039	Gm12070
A_51_P392967	1.2954	9.2794	3.37224	0.00260335	0.0182392	-2.02636	Zmynd10
A_55_P2507824	1.29425	7.79163	4.75408	8.38329e-05	0.00141465	1.30546	Marcksl1-ps4
A_51_P405476	1.2931	12.9376	3.74927	0.00103242	0.00923727	-1.13851	Fcer1g
A_55_P2155216	1.29281	6.64549	6.21358	2.32957e-06	9.97015e-05	4.8311	Ankrd34a
A_52_P601240	1.29194	12.2703	4.10607	0.000424863	0.00471349	-0.278735	Atp6v0c
A_51_P324934	1.29008	10.6649	7.8521	5.49184e-08	5.75594e-06	8.52126	Mcm3
A_51_P242166	1.29005	11.4761	7.19414	2.37305e-07	1.774e-05	7.08212	Lap3
A_52_P91043	1.28905	6.29232	3.61772	0.00142845	0.0117342	-1.45122	Tprg
A_51_P245275	1.28834	10.7744	4.20022	0.000335726	0.00394492	-0.0497694	H2afx
A_66_P128079	1.28735	13.4214	6.55968	1.02639e-06	5.43335e-05	5.63921	Krt8
A_52_P151320	1.28517	9.93717	5.97442	4.13693e-06	0.000154619	4.26494	Tnfaip8l1
A_52_P110052	1.28402	7.11049	5.66744	8.72097e-06	0.000273373	3.52998	Ackr1
A_55_P2030030	1.28396	11.0693	4.70289	9.52932e-05	0.00154595	1.17994	Adssl1
A_52_P113700	1.28349	9.9379	7.96486	4.29829e-08	4.79409e-06	8.76183	Sfxn1
A_66_P122651	1.28287	7.47167	5.29972	2.15464e-05	0.000520734	2.63955	Gm26995
A_51_P415688	1.28112	9.57189	5.50049	1.31313e-05	0.000362474	3.12691	Gng12
A_51_P347961	1.2796	14.3609	5.14289	3.17872e-05	0.000694953	2.25721	Npc2
A_55_P2004511	1.2786	9.2398	5.49451	1.3326e-05	0.000365137	3.11242	Cd300lf
A_55_P2084965	1.2784	8.04448	4.70979	9.36611e-05	0.00153051	1.19686	Klk13
A_51_P181341	1.27661	7.36289	4.42991	0.000188843	0.00254767	0.511098	Necab2
A_55_P2110713	1.27529	11.3768	4.31067	0.000254611	0.00318542	0.219582	Anxa2
A_51_P362176	1.27431	6.40922	4.09624	0.000435423	0.00479632	-0.302588	Fgg
A_66_P137336	1.27372	7.87348	7.04662	3.32053e-07	2.2559e-05	6.7513	Clip4
A_55_P2090060	1.27248	7.0379	3.98871	0.000569482	0.00582811	-0.563085	Mab21l3
A_51_P114462	1.27124	10.3188	3.04502	0.00570537	0.0325484	-2.77108	Ccl17
A_52_P590535	1.26941	9.06216	4.56613	0.000134224	0.00197706	0.844698	Fbln2
A_51_P355943	1.26853	9.4661	5.46063	1.44844e-05	0.000385334	3.03036	Mvd
A_66_P119424	1.26797	7.84	4.95138	5.12065e-05	0.000975354	1.7889	Atp6v0a4
A_51_P369252	1.26655	6.461	4.84185	6.73126e-05	0.00119995	1.5206	Ddias
A_52_P685666	1.26479	10.7203	5.32323	2.03294e-05	0.000495918	2.69675	Cct3
A_55_P2133315	1.26343	7.05715	7.60709	9.40773e-08	8.91896e-06	7.99239	Steap2
A_55_P2000224	1.26243	14.7342	8.10222	3.19638e-08	3.80954e-06	9.05244	Cd63
A_55_P2146254	1.25976	12.3043	5.03126	4.19615e-05	0.000844779	1.98439	Ifitm1
A_55_P2018904	1.25657	6.81304	4.42079	0.000193208	0.00258981	0.488786	Kbtbd6
A_55_P2803258	1.25413	6.92173	6.50321	1.17211e-06	5.89488e-05	5.50832	Mis18bp1
A_51_P328613	1.25175	11.2089	5.61605	9.88924e-06	0.000298064	3.40615	Fcgr3
A_51_P468140	1.25101	7.42896	4.45909	0.000175528	0.00241968	0.582499	Serpind1
A_55_P2018636	1.24829	6.94508	6.50903	1.15618e-06	5.85301e-05	5.52182	9530077C05Rik
A_52_P480096	1.24614	8.29507	5.54898	1.16568e-05	0.00033674	3.24419	Ptges3l
A_55_P2143517	1.24536	11.6065	6.96057	4.04453e-07	2.59559e-05	6.557	Fstl1
A_52_P523368	1.2445	6.63898	4.72701	8.97091e-05	0.00148497	1.23909	Psapl1
A_55_P1957733	1.24413	6.68763	4.01066	0.000539151	0.00560014	-0.510009	Cysrt1
A_51_P377452	1.24207	12.5463	4.12029	0.000410024	0.00458793	-0.24419	Ncf4
A_51_P137604	1.24097	7.34542	5.07457	3.7672e-05	0.000788879	2.09031	Fcna
A_51_P139848	1.23901	12.3649	6.99997	3.69485e-07	2.41971e-05	6.64608	Wbp5
A_51_P309501	1.23814	8.54246	7.09256	2.98977e-07	2.09959e-05	6.85464	Praf2
A_51_P158876	1.23054	11.6235	7.4725	1.26873e-07	1.11185e-05	7.69831	Dctpp1
A_55_P2135656	1.23047	7.10651	6.46789	1.27387e-06	6.26993e-05	5.42625	Slco1a5
A_55_P2078073	1.23014	8.97418	5.33206	1.98907e-05	0.00048807	2.71821	Pqlc2
A_55_P2013143	1.22944	9.04211	7.1645	2.53816e-07	1.84454e-05	7.01589	Esrp2
A_51_P265571	1.22798	8.49614	3.45675	0.00211936	0.0156715	-1.82973	Adm
A_52_P301374	1.22746	9.00599	3.51475	0.00183924	0.0141189	-1.69392	Aaas
A_55_P2076772	1.22631	12.2864	5.46154	1.4452e-05	0.000384961	3.03257	Hspa5
A_55_P2008327	1.22476	12.9935	4.86806	6.30465e-05	0.00114744	1.58481	Eno1b
A_55_P2106175	1.22303	10.7927	6.04268	3.50932e-06	0.000137324	4.42713	Gch1
A_55_P1994939	1.22289	11.5807	5.96924	4.18899e-06	0.000155462	4.25261	Hmgb2
A_52_P556099	1.22283	6.80787	4.03985	0.000501273	0.00530444	-0.439332	Oip5
A_52_P238159	1.22233	9.09825	5.2424	2.48323e-05	0.000576756	2.49995	Gm9975
A_66_P100721	1.22141	9.03132	7.64762	8.60151e-08	8.38326e-06	8.08046	Lig1
A_55_P2865283	1.22043	9.68597	3.01927	0.00606316	0.0341045	-2.82841	4833427G06Rik
A_55_P2091681	1.22038	9.54731	7.49546	1.20543e-07	1.08369e-05	7.74864	Nudt1
A_51_P515623	1.21651	8.65073	6.3495	1.68561e-06	7.88268e-05	5.15012	Qpctl
A_55_P2491289	1.216	6.31141	6.79796	5.8866e-07	3.51796e-05	6.1872	Ttk
A_52_P555159	1.21367	5.99346	5.69466	8.16e-06	0.000259837	3.59548	Gm9758
A_52_P480351	1.21195	9.75131	7.35189	1.66211e-07	1.35948e-05	7.43261	Loxl2
A_66_P130541	1.20793	7.08617	6.84794	5.24339e-07	3.18838e-05	6.30122	Traip
A_55_P2750200	1.20726	6.62456	4.5159	0.000152232	0.00216878	0.72162	Depdc1a
A_55_P2168511	1.20708	6.60214	4.98707	4.68457e-05	0.000915707	1.87628	Nxpe5
A_51_P258098	1.20188	12.2879	4.65071	0.000108595	0.00168775	1.05201	Tmem176a
A_51_P292030	1.19918	10.2239	7.0704	3.14488e-07	2.19374e-05	6.80482	Nus1
A_55_P2138878	1.19794	9.49084	6.60646	9.19761e-07	4.96981e-05	5.74734	Lrfn4
A_51_P101146	1.19287	6.42408	3.64029	0.00135125	0.0112372	-1.39778	Serpinb2
A_55_P2123939	1.19221	6.50637	4.87083	6.26105e-05	0.00114249	1.59162	Tmc5
A_51_P120830	1.191	5.87175	4.6685	0.000103862	0.00163741	1.09563	Mmp10
A_52_P238044	1.19047	8.59894	6.71844	7.08127e-07	4.05753e-05	6.00509	Psmc3ip
A_66_P108052	1.18844	8.58161	5.28888	2.21324e-05	0.00052952	2.61316	Aifm3
A_55_P2792380	1.18772	9.23984	4.57471	0.000131368	0.00194461	0.86573	Gnpda1
A_55_P2734562	1.18771	7.83903	6.84207	5.31512e-07	3.2226e-05	6.28783	Blm
A_55_P2727029	1.18636	7.01556	4.66352	0.000105164	0.00165166	1.08343	Med9os
A_51_P520699	1.18609	6.4038	5.38011	1.76646e-05	0.000446583	2.83499	Shisa8
A_51_P308796	1.18586	5.81638	5.41148	1.63492e-05	0.000422024	2.91115	Fosl1
A_52_P10781	1.18471	8.53813	4.575	0.000131274	0.00194459	0.866432	Lman1
A_52_P322421	1.184	8.99769	6.9102	4.54155e-07	2.86172e-05	6.44282	Mpzl2
A_55_P2137010	1.18373	6.46256	5.0104	4.41991e-05	0.000877962	1.93338	Chrna7
A_55_P2757442	1.18214	8.75779	4.4334	0.000187199	0.00253225	0.519635	Marcksl1
A_52_P560146	1.18135	6.65207	7.85256	5.48632e-08	5.75594e-06	8.52225	Gm22
A_55_P2015485	1.17992	10.4082	4.58578	0.000127774	0.00190492	0.892863	Cfap45
A_55_P2512897	1.17912	7.6105	3.41051	0.00237214	0.0170757	-1.93751	Scd3
A_51_P365019	1.17816	11.9946	5.56888	1.11012e-05	0.000324738	3.29228	Gclc
A_55_P2161545	1.17667	8.84125	6.54549	1.06116e-06	5.5338e-05	5.60637	Ddx21
A_55_P2282421	1.17552	6.1422	4.43598	0.000185993	0.00252391	0.525947	4933432I03Rik
A_51_P258372	1.17531	9.63287	3.28128	0.00324431	0.0213325	-2.23617	Igsf6
A_51_P299216	1.17512	8.66896	4.70246	9.53945e-05	0.00154595	1.1789	Wdr90
A_51_P461364	1.17487	9.73821	8.4369	1.56966e-08	2.46153e-06	9.74928	Gpx7
A_66_P126757	1.17445	8.97806	5.10087	3.52867e-05	0.000750415	2.15457	Chid1
A_51_P135148	1.17444	7.85074	3.5623	0.00163688	0.0128929	-1.58208	Slpi
A_51_P171200	1.17229	11.49	5.19902	2.7652e-05	0.0006235	2.3942	Golm1
A_51_P499838	1.17082	10.3776	4.54417	0.000141818	0.0020541	0.790886	Bst1
A_51_P325152	1.16981	8.87809	5.22562	2.5887e-05	0.000593325	2.45905	Trmt61a
A_52_P147803	1.16966	8.82479	5.80552	6.22847e-06	0.000211231	3.86164	Syne4
A_55_P2036567	1.16952	11.9373	3.9347	0.000651501	0.00644085	-0.693472	Vav1
A_51_P386810	1.16747	10.117	4.95821	5.03407e-05	0.000964147	1.80564	Gmppb
A_55_P2743882	1.1664	8.1566	7.61375	9.27015e-08	8.86915e-06	8.00688	Pola1
A_55_P2729243	1.16594	9.15322	3.68067	0.00122319	0.0104258	-1.30193	Sirpb1b
A_51_P196395	1.16517	11.742	5.04115	4.094e-05	0.000834307	2.00859	1110004E09Rik
A_51_P171616	1.16391	6.23612	3.69372	0.00118441	0.0101827	-1.2709	Wnt10a
A_55_P2033278	1.16126	6.30354	5.70523	7.95213e-06	0.000255454	3.62091	Speer5-ps1
A_52_P488501	1.16083	6.08372	4.1216	0.000408684	0.00458275	-0.241008	Gtsf1l
A_51_P126437	1.16076	9.77047	4.99845	4.55353e-05	0.000896817	1.90413	Enc1
A_51_P130115	1.16066	6.82898	4.18918	0.00034513	0.00403045	-0.0766501	Spink2
A_55_P2131438	1.16051	15.2371	6.51322	1.14481e-06	5.82859e-05	5.53156	Hist2h2aa2
A_51_P423127	1.16026	9.87087	3.55799	0.0016543	0.0129958	-1.59225	Gba
A_55_P2005764	1.16018	6.30764	4.8359	6.83216e-05	0.00121378	1.50601	Gm6408
A_66_P102091	1.15847	7.90417	3.30334	0.00307606	0.0205369	-2.18547	Dlgap2
A_51_P461877	1.15791	6.3996	4.57052	0.000132757	0.00196376	0.85545	Thbs2
A_66_P114693	1.15745	6.19308	4.48952	0.000162635	0.00229039	0.657024	Bpifa3
A_55_P2085335	1.15701	9.40729	4.7157	9.22846e-05	0.00151796	1.21136	Mia
A_51_P438865	1.15631	9.1512	3.46765	0.00206371	0.015367	-1.80426	Pmf1
A_55_P2108837	1.15599	12.7793	5.067	3.83887e-05	0.000795898	2.0718	Tuba1c
A_51_P217706	1.15475	7.88919	4.30449	0.000258585	0.00321648	0.20449	Ribc1
A_51_P111962	1.15396	6.05153	5.03365	4.17122e-05	0.000843015	1.99024	Bean1
A_51_P486810	1.15255	11.6972	4.16875	0.000363234	0.00418794	-0.126386	Gpx2
A_55_P2491753	1.1502	8.28123	7.15524	2.59213e-07	1.87073e-05	6.99517	Enkd1
A_51_P470242	1.15007	12.4395	9.72166	1.17309e-09	4.14698e-07	12.2776	Rasl2-9
A_51_P497402	1.1497	8.7627	5.11296	3.42412e-05	0.00073927	2.18413	Tonsl
A_55_P2806793	1.14912	7.00807	3.29938	0.00310561	0.0206813	-2.19457	Avpr1a
A_52_P574653	1.14672	8.35941	4.62121	0.000116923	0.0017841	0.979688	Bid
A_55_P2808493	1.1462	6.51071	6.64581	8.38855e-07	4.60421e-05	5.8381	Ska3
A_55_P2904595	1.1457	6.03608	6.34358	1.70944e-06	7.97625e-05	5.13627	Ldhc
A_51_P168632	1.14495	9.71859	5.3395	1.95279e-05	0.000482103	2.73632	Prim1
A_55_P2094362	1.14473	9.5183	5.91718	4.75075e-06	0.000171134	4.12856	Erp29
A_66_P132020	1.14444	8.33854	3.99168	0.000565274	0.00579642	-0.555893	Tomm40
A_55_P2603307	1.14385	7.03702	4.63002	0.000114369	0.00175397	1.0013	Ect2
A_52_P343293	1.14372	7.75355	5.4287	1.56697e-05	0.000407003	2.95293	Gpx2-ps1
A_55_P2031272	1.14309	7.32097	5.53908	1.19434e-05	0.000340771	3.22027	Lhx3
A_51_P199098	1.14269	10.3295	4.53861	0.000143809	0.00207386	0.777258	Tmem107
A_55_P2147081	1.14164	6.60274	6.00243	3.86662e-06	0.000148827	4.33155	Tnfaip6
A_55_P2744735	1.13988	9.28561	3.65522	0.00130242	0.0109446	-1.36236	Rsph1
A_55_P2810278	1.13958	6.19703	4.36709	0.000221042	0.00286352	0.357453	Rasl10b
A_51_P342669	1.13939	12.026	8.16904	2.77e-08	3.51722e-06	9.19283	Pgam1
A_55_P2054300	1.13796	8.18938	6.99926	3.70086e-07	2.41971e-05	6.64448	Alg8
A_55_P2805379	1.13707	7.60816	4.45475	0.000177446	0.0024429	0.571882	Tm9sf4
A_55_P2495403	1.13654	8.89907	4.93777	5.29744e-05	0.000997191	1.75559	Mmp19
A_51_P240041	1.13548	5.85284	5.67978	8.46192e-06	0.000267409	3.55969	Serpina3k
A_51_P167527	1.13544	8.85451	2.84923	0.0090238	0.0458265	-3.2015	Lum
A_51_P240448	1.13483	6.47408	4.87406	6.21084e-05	0.00113773	1.59952	Pi15
A_55_P2046393	1.13463	10.6667	4.86924	6.2861e-05	0.00114606	1.5877	Rcn3
A_51_P443508	1.13458	9.05687	4.65076	0.000108581	0.00168775	1.05214	Ppa1
A_55_P2101426	1.1344	11.4138	5.30984	2.10136e-05	0.000509037	2.66418	Mrps25
A_55_P2188817	1.13395	7.17063	4.68093	0.000100679	0.00160173	1.1261	4921507G05Rik
A_55_P2172560	1.13342	9.53351	5.47699	1.39129e-05	0.000375395	3.06999	Gmnn
A_66_P119034	1.13097	9.78906	2.9545	0.00706066	0.038181	-2.97167	Pla2g7
A_55_P2902822	1.13053	10.0839	5.32794	2.00939e-05	0.000491324	2.70821	Serpine2
A_51_P257743	1.12918	6.29124	5.06557	3.85259e-05	0.000797949	2.06829	Dnajc22
A_55_P2130930	1.1286	12.0787	5.37613	1.78387e-05	0.000450439	2.82534	Nhp2
A_66_P121975	1.12781	8.05528	3.90611	0.000699553	0.00681485	-0.762377	Gm30146
A_52_P410685	1.12472	12.3536	6.36918	1.60874e-06	7.5913e-05	5.19613	Krt7
A_55_P2126441	1.12443	6.06891	5.95915	4.29233e-06	0.000158171	4.22858	Speer4a
A_55_P2083963	1.12415	7.18548	3.36933	0.00262181	0.0183439	-2.0331	Phgr1
A_51_P318381	1.12336	7.6186	4.60284	0.00012243	0.0018437	0.93466	Pgf
A_66_P136781	1.12325	8.21608	3.38149	0.00254556	0.0179307	-2.00492	Gmppa
A_52_P182478	1.12323	13.6195	7.3534	1.65646e-07	1.35948e-05	7.43596	Rps2
A_55_P2105271	1.12154	7.54693	4.47706	0.000167794	0.0023446	0.626513	Pdlim7
A_66_P138143	1.12034	10.1266	5.05596	3.94583e-05	0.000812421	2.0448	Thyn1
A_51_P209778	1.12006	7.50437	3.95981	0.000612017	0.00617255	-0.632905	Prrx1
A_55_P2831060	1.1198	7.73768	4.46088	0.000174738	0.00241039	0.586903	Tnfrsf9
A_55_P2318934	1.11922	6.75679	3.92965	0.000659757	0.00650617	-0.705668	1200007C13Rik
A_55_P2738137	1.11897	7.54931	5.31689	2.06504e-05	0.000502573	2.68134	Brca2
A_55_P2142830	1.11866	11.0978	4.35689	0.000226766	0.00292677	0.332512	Ninj1
A_55_P1966445	1.11849	8.30408	5.49189	1.34121e-05	0.00036551	3.10608	Krt81
A_51_P208603	1.1183	6.82266	4.64134	0.000111173	0.00171705	1.02904	Dio2
A_55_P2803316	1.11783	6.64134	6.26701	2.05081e-06	9.03921e-05	4.95676	Neil3
A_51_P103541	1.11731	8.60473	5.66442	8.78564e-06	0.000274726	3.52271	Cacna1s
A_55_P2081966	1.11652	5.99175	5.20087	2.75256e-05	0.000621995	2.39871	Slc22a20
A_51_P299475	1.11636	6.51499	4.56713	0.000133887	0.00197489	0.847156	Olfr63
A_55_P2365902	1.1149	6.32229	5.29257	2.19309e-05	0.000527365	2.62215	C130033p17rik
A_55_P2727056	1.1148	6.51453	7.6845	7.92955e-08	7.83823e-06	8.16041	Diap3
A_55_P2152049	1.11176	7.04611	6.32181	1.80014e-06	8.28821e-05	5.0853	Xrcc3
A_52_P176160	1.11136	6.96585	4.35274	0.000229137	0.00294461	0.32237	Ahcy
A_55_P2104894	1.11109	7.84209	4.34212	0.000235318	0.00300369	0.296409	Col5a2
A_55_P1987196	1.10841	9.20617	3.74344	0.00104741	0.00932788	-1.15241	Gm3448
A_51_P340027	1.10614	6.8537	5.2146	2.66039e-05	0.000605101	2.43219	Pappa
A_55_P1994947	1.10609	12.5339	5.47614	1.39419e-05	0.000375693	3.06794	Mif
A_51_P282706	1.10593	11.4208	5.63376	9.46969e-06	0.000289593	3.44885	Hspd1
A_52_P402394	1.10528	7.10604	5.319	2.05434e-05	0.000500553	2.68645	Tmem121
A_55_P2935976	1.10468	6.57803	6.13407	2.81765e-06	0.000115684	4.64355	Pif1
A_51_P371190	1.10402	8.62248	4.96568	4.94125e-05	0.000952492	1.82391	Pttg1
A_51_P293688	1.10293	9.76339	5.60193	1.02373e-05	0.000305464	3.37208	Rab32
A_55_P2146693	1.10263	6.18532	4.93481	5.33677e-05	0.00100278	1.74833	Gm36107
A_51_P265374	1.09999	7.45485	2.87488	0.0085024	0.0438266	-3.14585	Vnn3
A_66_P137134	1.09937	8.94951	6.22363	2.27432e-06	9.80071e-05	4.85477	Coq7
A_55_P1984003	1.09889	7.95171	5.7886	6.49025e-06	0.000217982	3.82107	Desi1
A_55_P2149615	1.09865	11.2465	7.28459	1.93403e-07	1.51647e-05	7.28349	Ngfrap1
A_55_P2547810	1.0985	7.48555	3.52359	0.00179987	0.0138985	-1.67317	LOC102641681
A_55_P2069221	1.09521	6.79994	4.58487	0.000128068	0.00190657	0.89062	Prr11
A_55_P2116496	1.09496	15.0911	6.44572	1.3423e-06	6.54119e-05	5.37466	Tuba1b
A_55_P2037121	1.09469	7.91879	3.07721	0.00528662	0.030817	-2.69914	Tmem106a
A_66_P124052	1.094	9.77981	5.97595	4.12171e-06	0.000154338	4.26857	Bok
A_51_P123077	1.0936	11.4213	5.33846	1.95781e-05	0.000482103	2.73379	Nubp1
A_52_P419455	1.09352	8.82714	4.8902	5.96535e-05	0.00110203	1.63908	Adora2b
A_55_P2000658	1.09292	7.64478	6.00113	3.87874e-06	0.000148985	4.32846	Gm15645
A_55_P2800330	1.09285	9.12358	4.1257	0.000404519	0.00455072	-0.231052	Kcnk13
A_51_P416419	1.09258	13.0513	5.25755	2.39172e-05	0.000561758	2.53688	Calr
A_66_P115852	1.09179	7.3103	5.99434	3.94276e-06	0.000150469	4.31233	Lonrf3
A_52_P257502	1.09057	9.36265	3.89909	0.000711873	0.00691548	-0.779274	Igfbp4
A_55_P2072656	1.08958	11.0545	5.62541	9.66535e-06	0.000293245	3.4287	Ckmt1
A_51_P286373	1.08942	9.55472	6.33631	1.73921e-06	8.04317e-05	5.11925	Ttll12
A_55_P2733552	1.08902	7.91711	5.0935	3.59394e-05	0.000761003	2.13657	Cd33
A_52_P655890	1.08874	7.06979	5.77619	6.6891e-06	0.000222157	3.79133	Wdhd1
A_55_P2053491	1.08659	14.1987	5.22669	2.5818e-05	0.000592395	2.46167	Pdia6
A_55_P2000284	1.08474	6.5437	3.03422	0.00585296	0.0331997	-2.79516	Phox2a
A_66_P138930	1.08379	7.02046	5.63343	9.47743e-06	0.000289593	3.44804	Kif24
A_66_P113155	1.08327	6.90534	3.54397	0.00171218	0.0133598	-1.62525	Slc5a9
A_55_P2483194	1.08219	7.065	4.70462	9.48804e-05	0.00154122	1.18419	Wfdc18
A_55_P2161101	1.08169	6.23215	5.07064	3.8042e-05	0.000793079	2.08071	Gm2511
A_55_P2903297	1.08142	7.97348	5.24113	2.49103e-05	0.000577924	2.49687	H19
A_55_P2912968	1.08019	11.3213	4.71097	9.3384e-05	0.00153002	1.19976	Tuba3a
A_51_P211765	1.07861	6.43776	6.27424	2.01582e-06	8.92653e-05	4.97373	Rin1
A_55_P2129437	1.07824	9.61753	7.91711	4.76729e-08	5.17872e-06	8.66018	Ppap2c
A_55_P2178578	1.07803	9.77708	5.86638	5.37292e-06	0.000186772	4.00726	Tmprss4
A_55_P2747136	1.07702	8.45316	5.43873	1.52872e-05	0.000400056	2.97726	Ptger4
A_55_P2037116	1.07344	13.7339	5.23104	2.55411e-05	0.000587332	2.47228	Ran
A_52_P54261	1.07339	7.27638	6.24593	2.15646e-06	9.36057e-05	4.90723	Tmem56
A_51_P228171	1.07302	6.64242	5.93734	4.52467e-06	0.000164984	4.17662	Cenpp
A_55_P2615065	1.07202	9.20889	5.82064	6.00388e-06	0.000205959	3.89783	Thoc6
A_55_P2101367	1.07147	7.17807	5.18309	2.87674e-05	0.000642399	2.35533	Ppfia3
A_51_P355151	1.06804	8.51319	5.80597	6.22174e-06	0.000211231	3.8627	Camk2n2
A_55_P1997275	1.06767	9.0074	4.08832	0.00044413	0.0048524	-0.321822	Xpnpep1
A_55_P2110081	1.06763	10.628	6.4629	1.28896e-06	6.32559e-05	5.41464	Cisd3
A_52_P147633	1.06645	8.57187	4.91114	5.66155e-05	0.00105243	1.69036	Rwdd4a
A_51_P370561	1.06442	8.67506	3.54101	0.00172465	0.013427	-1.63221	Dcakd
A_52_P180335	1.06395	10.0704	6.53929	1.07675e-06	5.58516e-05	5.59198	Mrpl28
A_55_P2132024	1.06389	10.8838	3.25411	0.0034638	0.0224083	-2.29845	Tekt1
A_55_P2065799	1.06329	8.38751	5.45862	1.45561e-05	0.000385647	3.0255	Naa50
A_52_P794440	1.06254	6.15798	4.425	0.000191181	0.00256924	0.499085	1700049E15Rik
A_51_P483617	1.06244	11.028	5.41848	1.60693e-05	0.000416345	2.92815	0610040J01Rik
A_52_P197627	1.06205	8.97168	5.82755	5.90393e-06	0.000202864	3.91437	Umps
A_51_P123134	1.06124	6.50506	6.9166	4.47506e-07	2.82838e-05	6.45735	Ercc6l
A_51_P464530	1.06109	7.90443	5.3143	2.07832e-05	0.000505216	2.67503	Sept5
A_51_P248786	1.06104	10.8243	3.97379	0.000591052	0.00599085	-0.599125	Ccdc80
A_52_P364727	1.06101	8.40485	5.04094	4.09613e-05	0.000834307	2.00808	Adgre1
A_66_P124173	1.05864	8.88338	5.94906	4.39831e-06	0.000161222	4.20454	Mcm7
A_66_P135169	1.05637	9.53199	4.66819	0.000103943	0.00163741	1.09487	Apex1
A_52_P396774	1.05627	10.9522	5.05855	3.92046e-05	0.000808909	2.05114	2700094K13Rik
A_55_P2077228	1.05606	7.6327	7.1189	2.81558e-07	2.01112e-05	6.91375	Cenpl
A_51_P116487	1.05537	11.2435	6.29371	1.92454e-06	8.68833e-05	5.01942	Lsm4
A_51_P207591	1.05532	11.9215	3.29184	0.00316272	0.020933	-2.21192	Anxa8
A_55_P2352652	1.05491	13.4018	2.96248	0.00692971	0.0376388	-2.95408	Hsp90aa1
A_66_P135155	1.0543	11.1581	4.95956	5.0172e-05	0.000962684	1.80894	Manf
A_66_P115902	1.05416	7.22906	3.65789	0.00129387	0.0108859	-1.35602	Hist1h2ai
A_51_P351970	1.05304	7.02715	4.52813	0.000147637	0.00211487	0.751579	Hells
A_55_P2127174	1.05293	16.8066	4.04764	0.000491621	0.00524756	-0.420462	Zfp628
A_51_P165087	1.05142	10.2362	5.04475	4.05749e-05	0.00083049	2.0174	Snai1
A_55_P1982171	1.05108	14.3753	6.56744	1.00786e-06	5.36251e-05	5.65716	H2afz
A_51_P382152	1.05039	10.0301	5.10835	3.46363e-05	0.000741694	2.17285	Procr
A_55_P2735685	1.04953	6.21083	4.61374	0.000119131	0.00181101	0.961386	Bach2os
A_55_P2154430	1.04792	8.81714	5.88785	5.10044e-06	0.000179731	4.05856	Cd320
A_51_P408227	1.04738	7.80063	3.90355	0.00070402	0.00685516	-0.768538	Misp
A_51_P191700	1.0455	11.6854	5.85133	5.57266e-06	0.000192751	3.97129	Col18a1
A_51_P182303	1.04546	8.52618	3.64341	0.00134089	0.0111823	-1.39038	Col1a2
A_51_P262871	1.04481	10.549	7.22952	2.1903e-07	1.68268e-05	7.16101	Nans
A_51_P333923	1.04413	12.6178	3.93528	0.000650571	0.00644085	-0.692088	Tspan1
A_55_P1995173	1.04405	9.56477	4.92434	5.47798e-05	0.0010237	1.7227	Odc1
A_55_P1969977	1.04339	7.25481	2.85887	0.00882443	0.0450664	-3.18062	Myo15
A_51_P187579	1.04304	6.62081	6.06455	3.32946e-06	0.000131024	4.479	Gm31711
A_51_P358462	1.04107	8.59594	3.32104	0.00294723	0.0199385	-2.1447	Ppp1r32
A_55_P2935835	1.04058	9.13556	3.2678	0.00335147	0.0218569	-2.26709	Gemin6
A_52_P270429	1.03988	6.83612	4.48564	0.000164227	0.00230659	0.647505	Fam25c
A_51_P417952	1.0396	7.97991	3.48448	0.00198062	0.0148918	-1.7649	Sema6b
A_55_P1999648	1.0387	10.9939	4.84671	6.65004e-05	0.00118852	1.5325	Plin2
A_55_P2092296	1.03749	9.30506	4.2598	0.000289205	0.00351102	0.0954502	Fbxo2
A_51_P270904	1.03735	6.45773	3.51029	0.00185946	0.0142008	-1.7044	Plekhs1
A_52_P279845	1.0373	7.00208	5.34229	1.93937e-05	0.000479826	2.74311	Sorcs2
A_66_P105854	1.03697	11.4332	5.43426	1.54563e-05	0.000402654	2.96643	Alox5ap
A_52_P385594	1.03579	6.01941	4.03271	0.000510281	0.00538065	-0.456616	Tal2
A_51_P157112	1.03492	7.33768	3.58856	0.00153466	0.0123157	-1.52015	Serpina3c
A_51_P208355	1.03467	7.30409	4.10698	0.0004239	0.00470781	-0.276531	Mcm8
A_55_P2008599	1.03458	11.4877	4.25444	0.000293116	0.00354818	0.0823663	Pcx
A_51_P181899	1.03401	6.17099	4.21409	0.000324271	0.00383408	-0.0159821	Amer2
A_55_P2071354	1.03366	7.99896	5.31203	2.09002e-05	0.000507468	2.66951	Fam179a
A_66_P124339	1.03312	12.3521	3.94066	0.000641902	0.00638139	-0.679095	Hspe1
A_51_P449048	1.03235	10.9286	3.12726	0.00469361	0.0282036	-2.58667	Cndp2
A_55_P2031501	1.03225	10.3143	6.33977	1.72497e-06	8.01286e-05	5.12736	Hnrnpa3
A_55_P2171406	1.03162	9.25661	5.6922	8.2091e-06	0.000261002	3.58957	Tm7sf2
A_55_P2033864	1.03024	8.8046	5.25834	2.38706e-05	0.000561297	2.53879	Plekha8
A_55_P2148243	1.03005	8.27092	6.65718	8.16859e-07	4.49531e-05	5.86429	Wdr12
A_52_P212684	1.02936	6.52851	5.99692	3.91832e-06	0.000149953	4.31845	Stil
A_55_P1988083	1.02886	6.85789	6.74806	6.60969e-07	3.86158e-05	6.07301	Prc1
A_55_P2740297	1.02798	8.26688	3.92668	0.000664649	0.00653279	-0.712822	Aebp1
A_66_P100309	1.02786	6.15329	4.89065	5.95875e-05	0.00110179	1.64016	B230311B06Rik
A_51_P164203	1.02776	7.70135	4.84826	6.62426e-05	0.00118493	1.53631	Nme4
A_51_P466535	1.02762	7.37332	5.58635	1.06359e-05	0.00031421	3.33446	Ttc9
A_55_P1957909	1.02685	9.81319	5.38316	1.7532e-05	0.000443769	2.84241	Mrpl49
A_51_P308590	1.02577	7.45128	3.4194	0.00232136	0.016788	-1.91682	Ppif
A_55_P2733786	1.02577	6.20293	4.30613	0.000257524	0.00321051	0.208495	Efcab11
A_55_P2731871	1.02547	6.34591	5.81057	6.15257e-06	0.000210023	3.87372	Lama1
A_51_P353494	1.02472	8.46252	3.16679	0.004271	0.0262464	-2.49731	Fetub
A_55_P2033250	1.02423	10.4569	3.94236	0.000639193	0.0063666	-0.674999	Fdft1
A_65_P14340	1.02325	8.84674	5.77497	6.70906e-06	0.000222466	3.78839	Rbm47
A_55_P2173516	1.02201	6.29026	4.85551	6.50537e-05	0.00116985	1.55407	Arsi
A_52_P459505	1.02065	8.23631	4.96594	4.93805e-05	0.000952492	1.82454	St14
A_51_P218805	1.02062	8.82598	6.73556	6.80454e-07	3.93137e-05	6.04438	Gfer
A_51_P324814	1.02033	14.3485	3.49119	0.00194837	0.0147098	-1.74917	Krt18
A_52_P151853	1.0203	9.05545	4.99357	4.6093e-05	0.000903536	1.89218	Tpd52
A_55_P2045066	1.02017	13.5349	4.77308	7.99415e-05	0.00137004	1.35204	Eif5a
A_55_P2020331	1.0185	7.85917	3.38771	0.00250739	0.017788	-1.9905	Camk1g
A_51_P192589	1.01702	9.12301	5.34403	1.93109e-05	0.000478345	2.74732	Pno1
A_55_P2011937	1.0158	7.33701	6.8114	5.70617e-07	3.41993e-05	6.21788	Fignl1
A_51_P122246	1.0153	13.1417	3.5171	0.0018287	0.0140587	-1.68841	Creld2
A_51_P359800	1.01417	7.44436	6.51221	1.14754e-06	5.82859e-05	5.52921	Clec11a
A_55_P2173623	1.01365	11.5599	5.56313	1.12588e-05	0.000328427	3.2784	Samd1
A_51_P371965	1.013	9.61073	4.60159	0.000122813	0.0018468	0.931603	Psmd14
A_55_P2125208	1.01195	9.66974	3.97627	0.000587418	0.00596774	-0.593146	Arid5a
A_52_P518160	1.01189	8.0878	5.03277	4.18033e-05	0.000844038	1.9881	Galns
A_55_P2508878	1.01112	7.92781	2.91824	0.0076856	0.0406134	-3.05126	Gm15987
A_51_P367866	1.00971	9.81515	2.88512	0.00830231	0.0430214	-3.12357	Egr1
A_52_P5652	1.00946	9.73046	7.04515	3.33165e-07	2.25611e-05	6.748	Sae1
A_51_P349495	1.00926	10.0908	4.20151	0.000334646	0.00393667	-0.0466338	Mboat1
A_51_P116932	1.00832	7.97443	3.7697	0.000981497	0.00887347	-1.0897	Lad1
A_51_P269728	1.00814	11.822	6.20736	2.36439e-06	0.000100847	4.81647	Psmb5
A_55_P2171116	1.00771	14.1565	4.65686	0.000106934	0.00167092	1.06709	Lgals3
A_52_P585104	1.00678	10.3483	3.16069	0.00433379	0.0265151	-2.51114	Fkbp4
A_55_P1977498	1.00672	7.28768	3.17107	0.00422752	0.0260406	-2.48761	Htr2b
A_55_P1967291	1.00649	8.71588	5.23784	2.51145e-05	0.00058008	2.48884	Ncaph
A_55_P2514383	1.00626	7.7987	3.01093	0.0061836	0.0345953	-2.84693	1700016C15Rik
A_55_P2075631	1.00306	8.77295	5.39021	1.72296e-05	0.000438778	2.85953	Slc20a2
A_65_P19250	1.00232	10.2596	2.97745	0.00669042	0.0366445	-2.92105	Ap2m1
A_51_P105078	1.00129	13.8572	4.04147	0.000499246	0.00529178	-0.4354	S100a4
A_52_P537566	0.999903	8.81383	4.09613	0.000435549	0.00479632	-0.302869	Cenpt
A_51_P323880	0.999469	16.5597	5.15908	3.05338e-05	0.000673907	2.29675	COX2
A_55_P2935850	0.999143	10.5952	5.61261	9.97303e-06	0.000300155	3.39784	St3gal1
A_66_P137696	0.998735	6.53422	6.66162	8.08446e-07	4.47261e-05	5.8745	Kifc1
A_66_P123318	0.998725	8.57674	3.9274	0.00066346	0.00652725	-0.711088	C1rb
A_66_P131665	0.998105	5.76514	4.61521	0.000118693	0.00180567	0.964989	LOC105245440
A_52_P706060	0.997359	6.64465	4.72651	8.98228e-05	0.00148567	1.23785	Mex3a
A_55_P2745477	0.995311	9.39158	5.60501	1.01604e-05	0.000303603	3.37951	P2ry2
A_55_P1970867	0.995292	12.4944	4.54636	0.000141042	0.00204854	0.796253	Gm5779
A_52_P282762	0.995105	11.3254	4.31507	0.000251818	0.00316014	0.230337	Myd88
A_52_P580533	0.993645	7.10483	3.5722	0.0015976	0.0126792	-1.55876	Spata33
A_51_P466229	0.993011	9.88368	4.83092	6.91771e-05	0.00122481	1.49381	Pdgfrl
A_52_P474089	0.992237	6.72274	3.79743	0.000916333	0.00840825	-1.02337	Capn6
A_52_P18559	0.991759	8.01758	4.12963	0.000400565	0.00452088	-0.221505	Sbno2
A_51_P279100	0.991633	9.87298	6.4734	1.2574e-06	6.22938e-05	5.43907	Ptgs1
A_51_P189208	0.991311	8.84312	4.80505	7.37994e-05	0.00129073	1.43039	4933417G07Rik
A_51_P103509	0.990859	9.98903	5.10525	3.49043e-05	0.000745901	2.16528	Cyb561d2
A_51_P374900	0.990855	7.18354	4.75028	8.46352e-05	0.00142206	1.29613	P2ry13
A_55_P2489630	0.990373	11.2291	5.48353	1.36906e-05	0.000370355	3.08585	Ipo4
A_51_P146560	0.989117	12.3013	2.82646	0.00951207	0.0476449	-3.25071	Msln
A_55_P2823847	0.988972	7.30907	4.95603	5.06151e-05	0.000967625	1.8003	Wnt7b
A_51_P309589	0.988922	6.80133	4.54259	0.00014238	0.00205938	0.787018	2700099C18Rik
A_51_P337655	0.988581	7.37041	5.43332	1.54923e-05	0.000402896	2.96414	Dsn1
A_55_P2137406	0.987981	10.8017	5.5027	1.30604e-05	0.000362234	3.13225	Bax
A_51_P255304	0.987449	8.97246	4.13803	0.000392235	0.00445521	-0.201078	Cav3
A_55_P1978241	0.987208	8.15616	4.44925	0.000179909	0.00246257	0.558422	Artn
A_66_P119247	0.987036	7.60809	4.88551	6.03564e-05	0.00111133	1.62759	Gatad1
A_55_P2094524	0.98679	7.8765	4.27458	0.000278701	0.00340132	0.131489	Gm14005
A_55_P2640309	0.985936	8.5624	5.03047	4.20434e-05	0.000845611	1.98248	Nop58
A_55_P2737782	0.984925	5.9078	5.71799	7.70835e-06	0.000249704	3.65158	Ptprn
A_55_P1988158	0.983816	12.8728	4.09678	0.000434838	0.00479356	-0.301283	Esd
A_52_P811723	0.982855	11.2882	4.69124	9.81132e-05	0.00157532	1.15138	Ostc
A_66_P101780	0.982487	10.6224	5.81433	6.09656e-06	0.000208623	3.88273	Efemp2
A_52_P511269	0.982312	8.10982	3.8643	0.00077618	0.00740228	-0.862948	Mlec
A_55_P2041141	0.982116	6.33536	3.32604	0.00291178	0.0197563	-2.13317	Gm10354
A_51_P376138	0.980896	6.70233	6.20452	2.38049e-06	0.000101326	4.80978	Acsm1
A_55_P2020461	0.980729	11.3671	5.4703	1.41438e-05	0.000378688	3.05378	Hmgn2
A_51_P369371	0.980466	9.64304	2.94515	0.00721697	0.0388049	-2.99223	Ubtd1
A_55_P2914348	0.980326	11.5204	3.46124	0.00209628	0.0155539	-1.81925	Prkcdbp
A_55_P1999364	0.980292	10.9252	3.38294	0.00253658	0.0178976	-2.00155	Krt85
A_51_P401987	0.979728	13.0954	4.56561	0.000134399	0.00197823	0.843427	Tmem37
A_51_P273556	0.978128	6.2612	3.38994	0.00249381	0.0177157	-1.98531	Fam83d
A_51_P452629	0.977673	10.238	3.52861	0.00177788	0.0137542	-1.66138	Tlr2
A_52_P622434	0.977134	9.24567	5.62109	9.76803e-06	0.000295263	3.41829	Nop16
A_51_P123405	0.976389	6.69059	5.348	1.91222e-05	0.000474236	2.75698	Bub1
A_51_P455488	0.976129	7.76204	4.35446	0.000228152	0.00293675	0.32657	Ybx2
A_51_P401451	0.975216	6.48997	5.04344	4.0707e-05	0.000830749	2.0142	Cdc45
A_55_P2759760	0.975141	8.40945	4.69782	9.65093e-05	0.00156038	1.16752	Rrp12
A_51_P441837	0.974846	9.89565	6.44648	1.33986e-06	6.54119e-05	5.37645	Tmem53
A_51_P359262	0.973589	9.54818	6.08113	3.19934e-06	0.00012638	4.5183	Sec11c
A_51_P199168	0.972635	8.1594	2.96694	0.00685757	0.037393	-2.94425	Cidea
A_51_P252784	0.972428	10.4705	5.4729	1.40536e-05	0.00037724	3.06009	Fam216a
A_55_P2065991	0.971548	12.8042	5.90363	4.90919e-06	0.000175929	4.09623	S100a11
A_66_P108019	0.970857	9.47174	4.93376	5.35072e-05	0.0010045	1.74577	Heatr1
A_51_P139108	0.970681	10.7372	3.74112	0.00105347	0.00936978	-1.15797	Cpxm1
A_51_P164270	0.970548	9.32641	5.55342	1.15305e-05	0.000334947	3.25492	Snrpa1
A_55_P2731276	0.970124	7.09096	3.43507	0.00223443	0.0163178	-1.88033	Coro2a
A_51_P128463	0.968409	11.4494	4.22609	0.000314679	0.00374402	0.013245	Grrp1
A_52_P608322	0.968404	8.87982	3.97504	0.000589216	0.0059775	-0.596109	Maff
A_55_P2792294	0.967418	8.09223	3.95445	0.00062024	0.00622539	-0.645838	Cyp51
A_55_P2508529	0.96545	6.05634	4.17328	0.000359138	0.00415448	-0.115353	4930558J18Rik
A_55_P2127692	0.964945	9.39699	5.41696	1.61295e-05	0.000417385	2.92447	Timm50
A_51_P109508	0.964429	8.44466	5.44361	1.51044e-05	0.00039577	2.9891	Havcr2
A_51_P173197	0.96391	8.82669	6.12529	2.87759e-06	0.000117682	4.6228	Gorasp2
A_51_P281089	0.963595	15.2803	4.37872	0.000214695	0.00279345	0.385875	S100a6
A_55_P2811143	0.963376	10.7711	4.13594	0.000394292	0.00446458	-0.206163	Actn1
A_51_P264227	0.963338	8.65103	5.65729	8.94005e-06	0.000278718	3.50554	Gpr160
A_55_P2031403	0.961678	8.20827	3.53014	0.0017712	0.0137127	-1.65777	Smim24
A_66_P137060	0.960507	16.0772	5.52078	1.24927e-05	0.000352584	3.176	Ppia
A_52_P418644	0.960407	12.2541	7.43048	1.39361e-07	1.20109e-05	7.60596	Plp2
A_55_P2723699	0.960403	10.1772	4.39476	0.000206233	0.00271554	0.425111	Nfkb2
A_66_P118819	0.959372	6.37077	4.71313	9.28818e-05	0.00152418	1.20504	Atg9b
A_51_P207153	0.959257	10.8016	4.41411	0.000196474	0.00262515	0.472423	1110008P14Rik
A_51_P356642	0.958721	13.1877	4.4559	0.000176935	0.00243747	0.574702	Krt19
A_55_P1956517	0.958675	11.0816	6.69003	7.56586e-07	4.24197e-05	5.93985	Polr2l
A_55_P1979814	0.958515	7.40868	3.94038	0.000642361	0.00638235	-0.679787	Abcc8
A_66_P103690	0.958467	9.37135	3.06516	0.00543978	0.0314374	-2.7261	F630028O10Rik
A_51_P247157	0.958346	10.0356	3.6991	0.00116876	0.0100903	-1.25809	Hn1
A_51_P171288	0.95618	8.04666	5.02462	4.26614e-05	0.000854744	1.96815	Gli3
A_51_P443514	0.956138	8.65505	3.76403	0.000995381	0.00895628	-1.10325	1700001K19Rik
A_55_P2195157	0.953288	8.4802	3.80263	0.000904582	0.0083371	-1.01091	Dbn1
A_66_P108347	0.953145	6.89112	3.49773	0.00191747	0.0145178	-1.73385	Rbakdn
A_51_P296796	0.951959	8.7006	3.47434	0.00203027	0.0151558	-1.78861	Nt5dc2
A_55_P2728814	0.951111	7.96495	4.69332	9.76038e-05	0.00157135	1.15648	Pycrl
A_55_P2736794	0.950663	10.2558	4.26021	0.000288909	0.00351102	0.0964465	Wdr1
A_51_P470029	0.950623	9.35306	4.69132	9.80937e-05	0.00157532	1.15158	Ak6
A_52_P375546	0.949405	7.6394	3.17795	0.00415849	0.0257446	-2.47201	Lrrc46
A_55_P2099358	0.949327	8.74696	5.12001	3.36466e-05	0.000731008	2.20134	Cars
A_55_P2740221	0.948249	12.8742	4.41482	0.000196123	0.00262214	0.47417	P4hb
A_55_P2116924	0.947748	13.7993	6.03601	3.56608e-06	0.000139284	4.41131	Dbi
A_51_P156857	0.946881	9.86012	5.99034	3.98105e-06	0.000151243	4.3028	Smim3
A_55_P2092526	0.946519	7.01569	3.5892	0.00153225	0.0123117	-1.51864	Tgif1
A_51_P451196	0.946043	7.9166	4.77082	8.03959e-05	0.00137444	1.34648	2010204K13Rik
A_55_P2153292	0.945864	13.4644	4.65128	0.000108438	0.00168775	1.05342	Tubb4b
A_55_P2032543	0.945744	8.82327	5.06407	3.86692e-05	0.000800122	2.06465	Cblc
A_51_P208769	0.945717	9.39937	5.99322	3.95344e-06	0.000150469	4.30966	Metrn
A_52_P64763	0.94522	6.49718	4.83988	6.76461e-05	0.00120413	1.51575	Gen1
A_52_P410765	0.945163	11.5376	4.47697	0.000167833	0.0023446	0.626288	Sema7a
A_55_P2735057	0.944934	7.51541	4.28118	0.000274129	0.00335934	0.147602	Gm19412
A_55_P2740574	0.944734	10.5718	5.47299	1.40504e-05	0.00037724	3.06031	Txnrd1
A_51_P380005	0.943337	8.72644	3.74555	0.00104196	0.00929122	-1.14737	Galnt3
A_51_P139745	0.942708	7.27305	3.83277	0.000839406	0.00788271	-0.938659	Acat3
A_55_P2017826	0.942626	7.19717	3.69807	0.00117175	0.0100988	-1.26055	Myb
A_66_P127027	0.942505	10.6289	5.44375	1.50993e-05	0.00039577	2.98943	Polr1c
A_55_P2091751	0.942271	7.12628	3.67136	0.0012516	0.0105971	-1.32405	Gm11716
A_51_P412914	0.941955	8.90494	5.72324	7.61032e-06	0.000247241	3.66419	Efs
A_55_P2735115	0.940736	8.14961	4.39926	0.000203921	0.00269871	0.436117	Mettl1
A_51_P201607	0.938653	9.05292	4.53587	0.000144799	0.0020828	0.770552	Rnf26
A_55_P2175767	0.938615	8.72753	5.55057	1.16113e-05	0.000336358	3.24804	Rangrf
A_51_P404992	0.938202	6.19338	3.77387	0.000971405	0.00879867	-1.07972	Efhc2
A_55_P2729398	0.93725	7.88134	3.22244	0.00373788	0.0237971	-2.37081	Fads2
A_52_P117393	0.937245	8.3545	3.05207	0.00561104	0.0321421	-2.75535	Tlr6
A_52_P398432	0.93699	8.87873	5.04566	4.04829e-05	0.000830237	2.01962	Nudt5
A_51_P208801	0.936455	10.61	4.51332	0.000153218	0.00218134	0.715309	Ndufab1
A_55_P1994997	0.935188	6.53224	4.58907	0.000126726	0.00189212	0.900924	Arhgap11a
A_51_P258078	0.9347	10.9511	5.16046	3.04297e-05	0.000672322	2.3001	Nop2
A_51_P422625	0.934094	7.12521	3.13287	0.00463126	0.0279174	-2.57401	Arl11
A_55_P2038126	0.932251	7.38221	4.60771	0.000120944	0.00182749	0.946604	Tpmt
A_66_P110383	0.932059	9.39761	5.77624	6.68837e-06	0.000222157	3.79144	Afg3l1
A_55_P2170737	0.931611	7.65154	5.39099	1.71967e-05	0.000438473	2.86142	Igf2bp2
A_51_P400581	0.931576	8.32982	6.25434	2.11367e-06	9.26154e-05	4.92699	Anp32e
A_66_P112675	0.931366	6.86155	5.62682	9.632e-06	0.000292849	3.43211	C430042M11Rik
A_55_P2842699	0.931209	10.3471	4.47426	0.000168977	0.0023549	0.619652	Sdc1
A_55_P2168301	0.930379	9.16934	5.64346	9.24766e-06	0.000285392	3.47222	Slc46a1
A_55_P2045658	0.93028	7.81311	4.3734	0.000217576	0.00282564	0.372869	Nme6
A_51_P387868	0.930034	10.1965	3.49188	0.00194509	0.0146988	-1.74755	Tekt4
A_55_P1981366	0.929743	13.0357	5.03976	4.10821e-05	0.000835946	2.00519	Lamc2
A_51_P388298	0.929171	7.6027	3.06976	0.0053808	0.0311743	-2.71581	Mmachc
A_55_P1995512	0.92883	9.32265	4.14124	0.000389097	0.00443706	-0.193268	Tmem139
A_55_P2929376	0.928435	8.18035	6.90552	4.59078e-07	2.88403e-05	6.43219	Ssx2ip
A_51_P255395	0.928274	9.95438	4.0107	0.000539097	0.00560014	-0.509911	Col7a1
A_55_P2152896	0.928056	5.78341	3.44952	0.00215709	0.0158977	-1.84662	Gm1141
A_52_P476731	0.927939	6.78802	3.63199	0.00137916	0.0114012	-1.41745	Fam110c
A_66_P134488	0.926568	6.26185	3.32398	0.00292633	0.0198422	-2.13792	Lif
A_66_P122453	0.925906	7.84233	5.73121	7.46373e-06	0.000243017	3.68336	Ptrh1
A_52_P601383	0.925173	9.3195	3.61166	0.00144993	0.0118454	-1.46557	Lilra6
A_52_P394488	0.925	9.68769	3.19937	0.00395064	0.0247923	-2.42337	1700016K19Rik
A_66_P132927	0.924775	8.23978	2.95009	0.00713397	0.0384479	-2.98137	Fgr
A_55_P2073825	0.924646	6.13483	4.46167	0.000174395	0.00240725	0.588824	Ocm
A_51_P155361	0.924081	11.3426	6.33795	1.73247e-06	8.02981e-05	5.12308	Hmbs
A_52_P232580	0.923939	7.67757	4.21575	0.000322925	0.00382467	-0.0119328	Dyrk3
A_51_P327874	0.922897	8.08102	4.86334	6.37944e-05	0.001156	1.57325	Pth1r
A_51_P241995	0.922772	7.03168	5.96942	4.18717e-06	0.000155462	4.25304	Col5a3
A_55_P2103865	0.922557	7.2804	3.14637	0.00448453	0.0272217	-2.54353	Spata18
A_55_P1971963	0.921547	13.2961	4.56327	0.00013519	0.00198567	0.837688	Tmem176b
A_51_P165683	0.920465	11.1227	5.89914	4.96281e-06	0.000177546	4.08552	Hirip3
A_55_P1964440	0.920174	6.40682	3.57576	0.00158371	0.0125978	-1.55037	Cd164l2
A_55_P1952744	0.919038	9.86901	3.69189	0.00118975	0.0102034	-1.27524	Timm8a1
A_51_P188795	0.919017	9.13	4.12432	0.000405918	0.004564	-0.234408	Akr7a5
A_52_P590898	0.918687	7.6918	3.12893	0.00467488	0.0281148	-2.58289	Dnm3os
A_51_P367125	0.918328	10.9977	4.97768	4.79547e-05	0.000932145	1.85331	Pold1
A_55_P2786892	0.91789	7.79133	3.54699	0.00169957	0.0132813	-1.61816	Gm16104
A_51_P259009	0.917329	8.81369	3.17551	0.00418289	0.025865	-2.47755	Cacnb3
A_55_P2002846	0.916518	8.69723	5.28132	2.25502e-05	0.000535946	2.59476	Cystm1
A_55_P2014506	0.914793	10.4112	4.05675	0.000480566	0.00516704	-0.398386	Amd2
A_52_P63728	0.91358	8.40551	3.48668	0.00196998	0.0148386	-1.75974	Osr1
A_55_P2175955	0.913391	8.31856	5.39989	1.68231e-05	0.000431055	2.88303	Ano9
A_51_P340699	0.911883	8.39488	4.04669	0.00049279	0.00525466	-0.422768	Rasl11a
A_55_P2052048	0.911711	8.35891	3.46018	0.0021017	0.0155831	-1.82172	Pih1d2
A_52_P123400	0.909744	8.00354	5.28844	2.21563e-05	0.00052952	2.6121	Dnaaf2
A_55_P2062627	0.90932	8.11873	4.41027	0.000198373	0.00264375	0.463036	Tmem238
A_55_P2745402	0.909287	9.10833	3.32075	0.00294931	0.0199461	-2.14537	C4a
A_55_P1978151	0.908993	16.1263	4.14826	0.000382326	0.0043718	-0.176201	Rpl35
A_55_P2746348	0.908062	13.976	4.95887	5.02579e-05	0.000963445	1.80726	Pdpn
A_55_P2830665	0.907601	7.00597	2.82478	0.00954909	0.0477844	-3.25434	Osm
A_55_P2635931	0.907319	8.93817	3.61977	0.00142128	0.0116845	-1.44638	Plek
A_55_P2165869	0.90671	12.0895	3.86296	0.000778779	0.00742367	-0.86618	Cebpb
A_51_P517680	0.905854	6.75843	4.44706	0.000180899	0.00247086	0.553062	Fntb
A_66_P106363	0.90575	10.3675	4.30934	0.000255459	0.00319049	0.216342	Itgb1bp1
A_51_P450169	0.904831	6.82391	3.5349	0.00175067	0.0135839	-1.64658	Dnajb13
A_55_P1984745	0.904812	6.6188	3.09552	0.00506174	0.0298312	-2.65808	Pappa2
A_51_P357422	0.904721	8.72147	6.27332	2.02023e-06	8.92709e-05	4.97157	Coprs
A_52_P151240	0.904356	8.24	3.21081	0.00384368	0.024308	-2.39732	Fam150a
A_65_P09473	0.904017	10.0802	4.60902	0.000120549	0.00182556	0.949808	Neat1
A_55_P2035772	0.902909	6.23876	5.13494	3.24207e-05	0.000706581	2.23781	Pla2g10
A_51_P517843	0.902719	9.77483	3.27848	0.00326632	0.0214366	-2.2426	Glipr2
A_51_P444437	0.902278	10.4953	3.51096	0.00185638	0.0141982	-1.70281	Ptgr1
A_51_P464738	0.902061	9.923	2.80682	0.00995324	0.0494862	-3.293	Slc2a1
A_55_P2050439	0.901234	6.53078	5.60045	1.02744e-05	0.000305698	3.36851	Dlgap5
A_51_P103222	0.899699	13.4369	4.28321	0.000272741	0.00334818	0.152549	Slc39a4
A_51_P512981	0.899555	9.94741	5.33885	1.95597e-05	0.000482103	2.73472	Ppil1
A_55_P1970244	0.899448	7.47305	5.29601	2.17454e-05	0.000523722	2.63051	Dclk1
A_55_P2171528	0.899328	8.24417	4.96326	4.97116e-05	0.000955799	1.81798	3110082I17Rik
A_51_P372172	0.898048	9.77132	3.79844	0.000914025	0.00839446	-1.02094	Plod3
A_51_P209334	0.897682	11.3267	5.1121	3.43144e-05	0.000739354	2.18203	Tctex1d2
A_55_P1977431	0.897232	5.85159	4.34444	0.000233955	0.00299178	0.302075	Cck
A_52_P415931	0.896855	6.99197	4.5068	0.000155742	0.00220824	0.699338	Cenpu
A_55_P2154684	0.895466	9.05308	3.3445	0.00278449	0.0191012	-2.09055	Smarca4
A_55_P2083834	0.894467	6.58131	3.60557	0.0014718	0.0119538	-1.47996	Gm10781
A_55_P1993180	0.893227	6.86224	3.50079	0.00190316	0.0144438	-1.72667	Speer4c
A_51_P446510	0.892356	12.1085	4.67878	0.000101222	0.00160792	1.12083	Emp3
A_51_P188782	0.892293	11.82	4.88542	6.03699e-05	0.00111133	1.62737	Ube2s
A_51_P356931	0.891763	6.3944	3.75206	0.00102533	0.00918613	-1.13186	Orc1
A_55_P2735665	0.89149	6.94086	2.89498	0.00811393	0.0422764	-3.10208	Mctp1
A_51_P347619	0.891342	6.79077	4.06432	0.00047156	0.00509565	-0.380019	Fezf1
A_55_P1985758	0.890843	9.08211	4.86345	6.37769e-05	0.001156	1.57352	Psmd9
A_55_P2806054	0.890624	8.36991	5.53437	1.20826e-05	0.000343802	3.20887	Olfml2b
A_51_P212390	0.890479	6.79515	2.8422	0.00917191	0.0464091	-3.21671	Klk10
A_51_P492676	0.890372	8.60727	5.71672	7.73231e-06	0.000250035	3.64853	Sardh
A_55_P2181508	0.889539	14.4589	5.64853	9.13369e-06	0.000283907	3.48443	Gm10653
A_51_P395921	0.889369	8.88946	4.18768	0.000346426	0.00404124	-0.0802958	Uchl4
A_66_P108059	0.889289	7.71021	4.49093	0.000162062	0.00228696	0.660471	Ttc39c
A_51_P151586	0.888818	8.02444	4.30424	0.000258746	0.00321648	0.203881	Gsg2
A_52_P642488	0.888307	8.56334	5.13958	3.20496e-05	0.000699956	2.24913	Kcnk1
A_52_P421457	0.887844	6.62737	2.99977	0.00634825	0.0352423	-2.87167	LOC105247143
A_55_P2137521	0.88571	7.97339	4.71316	9.28736e-05	0.00152418	1.20513	Nmral1
A_51_P464182	0.885122	6.94617	4.98281	4.73458e-05	0.000922763	1.86585	Mat1a
A_55_P2746820	0.883642	9.63474	3.99596	0.000559276	0.0057572	-0.54555	Creb3l1
A_55_P2023637	0.883276	6.59449	3.19912	0.00395292	0.0247923	-2.42392	Prg4
A_55_P2023181	0.883168	7.33168	4.81315	7.23187e-05	0.00127184	1.45026	Lsm2
A_55_P2124233	0.88307	6.92023	4.32904	0.000243158	0.0030774	0.264451	Vsig8
A_65_P03497	0.882763	11.9858	3.88703	0.000733558	0.00706621	-0.808312	Acot7
A_55_P2055809	0.881755	9.0552	5.26279	2.3609e-05	0.00055577	2.54964	Rab15
A_55_P2739514	0.88148	7.71877	5.63403	9.46351e-06	0.000289593	3.44949	Shisa4
A_55_P2003096	0.881044	8.7792	3.5397	0.0017302	0.0134602	-1.6353	Pla2g6
A_51_P169032	0.87955	9.66933	4.55048	0.000139593	0.00203458	0.80635	2810004N23Rik
A_55_P2093563	0.879445	9.6569	4.34348	0.000234515	0.00299711	0.299742	Ufm1
A_52_P366462	0.877805	5.99562	4.0134	0.000535468	0.00557709	-0.50336	Pyy
A_51_P372312	0.877777	11.2497	4.48497	0.000164502	0.0023089	0.645868	Mrpl54
A_52_P734742	0.876172	7.01873	4.29411	0.000265395	0.00328309	0.179153	Lrrc73
A_55_P2119864	0.875603	8.96719	4.56478	0.00013468	0.00197957	0.841386	Cd2bp2
A_55_P2108845	0.875525	7.35886	5.05849	3.92102e-05	0.000808909	2.051	Gm7160
A_51_P257938	0.875444	9.61406	4.44609	0.000181338	0.00247524	0.550695	Tacstd2
A_51_P480241	0.874546	7.80636	3.09516	0.0050661	0.0298485	-2.65889	Elf3
A_55_P2184816	0.874271	10.7403	3.33121	0.00287557	0.0195935	-2.12124	Eif2s1
A_55_P2096967	0.872953	8.48494	3.35028	0.00274579	0.0189382	-2.0772	Gjb1
A_51_P493285	0.872603	7.78937	3.01239	0.00616231	0.0345318	-2.84368	Dapk3
A_55_P2073795	0.872536	8.42615	5.46155	1.44516e-05	0.000384961	3.03259	Mecr
A_52_P638605	0.871335	8.48758	3.58393	0.0015522	0.0124087	-1.53107	Ap1m2
A_66_P127942	0.870119	8.49713	2.83412	0.00934511	0.0470799	-3.23418	Gm41830
A_51_P401024	0.869934	7.33783	2.90338	0.00795677	0.0417076	-3.08376	Lrrc34
A_55_P2289770	0.869439	7.17373	4.73906	8.70457e-05	0.00145395	1.26861	Scamp1
A_55_P2219059	0.869197	7.43035	5.62508	9.67313e-06	0.000293245	3.42791	Lmnb2
A_51_P153734	0.868916	7.07398	4.97529	4.82414e-05	0.000935102	1.84745	Kif23
A_55_P2005081	0.867571	16.6591	4.68432	9.98278e-05	0.00159402	1.13442	Rpl10
A_55_P2111264	0.867127	6.47779	3.06763	0.00540809	0.0312802	-2.72059	Lhx9
A_52_P35057	0.866306	9.96366	4.27727	0.000276825	0.00338437	0.138068	Kctd17
A_55_P2108599	0.865507	7.91982	4.55322	0.000138639	0.0020221	0.813051	Tlcd1
A_66_P118839	0.865033	10.3513	3.58184	0.0015602	0.0124679	-1.53601	Arhgap27os2
A_55_P2810291	0.864434	12.5531	4.59763	0.000124036	0.00186023	0.92191	Medag
A_52_P367055	0.864377	8.67412	4.08025	0.000453166	0.00493046	-0.341384	Wrap73
A_52_P99622	0.863485	8.32638	5.71201	7.82156e-06	0.000251751	3.63722	Pdk3
A_51_P440365	0.862583	7.75298	4.51742	0.00015165	0.00216197	0.725363	Frrs1
A_51_P110329	0.862048	6.54945	3.15256	0.00441872	0.0269399	-2.52953	Vsig1
A_66_P117542	0.861043	6.13744	3.91825	0.000678739	0.00664622	-0.733134	Als2cr12
A_51_P299235	0.858081	6.24482	3.63243	0.00137767	0.0113933	-1.4164	Fcamr
A_52_P456279	0.858031	11.418	5.28526	2.23313e-05	0.000531694	2.60436	Cct8
A_51_P245989	0.857994	9.0089	2.99458	0.00642639	0.0355531	-2.88318	Ccr2
A_55_P1971966	0.85716	11.1032	3.06738	0.00541123	0.0312897	-2.72114	Uba1
A_52_P381553	0.855803	6.51382	3.99775	0.000556791	0.00573481	-0.541231	Btbd17
A_55_P1979833	0.855389	6.38932	4.56874	0.000133351	0.00196836	0.851085	Cited1
A_66_P101410	0.855352	6.3682	3.31443	0.00299474	0.0201284	-2.15994	Ly6k
A_52_P652671	0.854849	6.55418	3.84297	0.000818424	0.00771694	-0.91419	Hps1
A_66_P101235	0.854839	5.9506	3.94209	0.000639629	0.0063679	-0.675659	Gm30881
A_66_P137364	0.853557	8.74459	3.4579	0.00211345	0.0156423	-1.82706	Clmp
A_51_P146753	0.853409	10.818	3.33133	0.00287479	0.0195935	-2.12098	Csf2rb2
A_66_P127978	0.853034	9.6339	3.7283	0.00108738	0.00958676	-1.18853	Upp1
A_51_P445726	0.8517	12.158	3.5135	0.0018449	0.0141415	-1.69686	Pirb
A_51_P170758	0.849959	7.8654	4.59706	0.000124214	0.00186023	0.920507	Grwd1
A_55_P2355330	0.849822	8.7767	3.7929	0.00092667	0.00848072	-1.03421	C1qtnf5
A_51_P347312	0.848161	9.59941	5.79951	6.32026e-06	0.000213304	3.84722	Ogfrl1
A_55_P1959425	0.848138	7.9255	3.88238	0.000742087	0.00713259	-0.819498	Slc16a3
A_52_P181468	0.847938	8.34695	4.28958	0.000268422	0.00330489	0.168102	Setd8
A_55_P1964752	0.846986	6.53042	3.56804	0.00161401	0.0127658	-1.56858	Slc23a3
A_66_P135305	0.84695	9.09552	4.84855	6.61945e-05	0.00118493	1.53703	March5
A_55_P2111444	0.846007	7.91618	3.04964	0.00564337	0.0322653	-2.76077	Trpv6
A_66_P113008	0.845852	7.26206	3.28042	0.00325105	0.0213633	-2.23815	Pla2g2e
A_55_P2163729	0.8453	6.22612	5.0342	4.16552e-05	0.00084268	1.99159	Tvp23a
A_51_P342877	0.843231	8.19245	3.63786	0.00135936	0.0112957	-1.40353	Scn1b
A_51_P468329	0.842643	11.2489	3.03682	0.00581709	0.0330772	-2.78936	Psmb7
A_55_P2113160	0.841803	11.0262	3.44887	0.0021605	0.0159143	-1.84813	Mal
A_55_P2082688	0.840887	11.3371	4.25165	0.000295169	0.00356682	0.0755694	Ak1
A_51_P356762	0.840724	11.3222	4.94758	5.16935e-05	0.000979665	1.77961	Mcm4
A_51_P183894	0.840508	6.35817	3.83937	0.000825775	0.00777347	-0.922834	Fbxo15
A_51_P141274	0.840201	8.612	3.70032	0.00116525	0.010072	-1.25519	Sec24d
A_66_P111897	0.840085	7.76632	2.93763	0.00734508	0.0392711	-3.00875	Mfsd10
A_51_P377376	0.839762	8.48728	3.34443	0.00278499	0.0191012	-2.09072	Gnl3
A_51_P398235	0.83916	7.09482	3.66374	0.00127534	0.0107726	-1.34213	Dnajc11
A_51_P490023	0.839042	13.2076	4.75603	8.34253e-05	0.00141234	1.31024	Tubb2a
A_52_P236176	0.838681	8.77664	4.20111	0.000334978	0.00393836	-0.0475997	Cct4
A_51_P344399	0.83849	10.0227	5.02653	4.2458e-05	0.000851487	1.97284	Rilpl2
A_66_P123218	0.837288	11.9066	5.06801	3.82925e-05	0.000794694	2.07426	Pmepa1
A_55_P2092963	0.837213	10.8351	4.43506	0.000186421	0.00252617	0.523701	Traf2
A_55_P2738644	0.837109	8.88235	3.60451	0.00147565	0.0119627	-1.48247	Mre11a
A_55_P2020786	0.837048	9.92229	3.97683	0.000586596	0.0059623	-0.59179	Prkar1a
A_66_P111154	0.836721	9.00011	5.18188	2.88535e-05	0.000643633	2.35239	1700066B19Rik
A_55_P1992811	0.83658	10.9466	4.00873	0.000541752	0.00561639	-0.514676	Nudc
A_51_P208862	0.836255	11.1528	4.80373	7.40432e-05	0.00129232	1.42716	Wdr92
A_51_P345927	0.835364	8.27103	3.49769	0.00191765	0.0145178	-1.73394	Ddx41
A_55_P1970860	0.834941	8.16267	3.9499	0.000627307	0.00628422	-0.656814	Pemt
A_52_P5982	0.834761	9.32998	3.63419	0.00137171	0.0113531	-1.41224	Clpb
A_52_P460929	0.834686	9.31458	4.29325	0.000265965	0.0032834	0.177065	BC048507
A_51_P268154	0.834574	10.4031	3.52262	0.00180416	0.0139111	-1.67546	Acsl4
A_55_P2848397	0.83453	11.8964	3.17249	0.00421317	0.0259983	-2.48439	Efhd2
A_55_P1991585	0.834464	9.92696	3.62245	0.00141194	0.0116215	-1.44004	Blvrb
A_51_P256202	0.834437	13.584	3.37056	0.002614	0.0182954	-2.03026	Ctsz
A_51_P381260	0.833688	12.121	3.02083	0.0060409	0.0340343	-2.82494	Fxyd5
A_55_P1998761	0.833549	10.3538	6.2663	2.05427e-06	9.03921e-05	4.9551	Adck4
A_66_P129111	0.83354	7.33707	4.31941	0.000249092	0.0031316	0.240945	Nasp
A_55_P1971448	0.831602	11.9313	6.10385	3.02951e-06	0.000121509	4.57208	Snrpd1
A_52_P293120	0.831599	9.81834	4.77999	7.85729e-05	0.00134991	1.36896	Prrg3
A_55_P2132888	0.83115	9.71768	3.86884	0.000767478	0.0073327	-0.852043	Sdcbp
A_55_P2159432	0.830561	9.70909	4.40391	0.00020156	0.00267426	0.447481	Fndc4
A_55_P2025033	0.830483	6.32777	5.12947	3.28645e-05	0.000715507	2.22445	Cep55
A_51_P335710	0.829829	7.85703	3.41953	0.00232062	0.016788	-1.91652	Agpat6
A_55_P2083297	0.829295	6.25716	3.61365	0.00144284	0.0118059	-1.46085	E230025N22Rik
A_65_P08881	0.829163	6.98243	5.46398	1.43654e-05	0.000383636	3.03848	Pabpc1l
A_55_P2101757	0.828857	6.87093	4.11185	0.000418771	0.00467075	-0.264703	Dscc1
A_51_P402435	0.827718	9.92125	4.11151	0.00041912	0.00467214	-0.265512	Trap1
A_55_P2609064	0.827671	7.61905	3.69817	0.00117145	0.0100988	-1.26031	Rars
A_51_P268131	0.825869	8.08379	3.74425	0.00104534	0.00931339	-1.1505	1700017B05Rik
A_55_P2728397	0.825563	7.69453	6.11482	2.95076e-06	0.000119503	4.59804	Slc7a6
A_55_P2929465	0.825394	8.62324	4.28117	0.000274133	0.00335934	0.147588	Snap47
A_52_P37498	0.824662	10.4078	4.3557	0.000227444	0.00293189	0.329603	Dpcd
A_51_P351394	0.824627	8.68412	5.11547	3.40284e-05	0.000736234	2.19025	Vps45
A_55_P2497448	0.824445	7.79573	3.29615	0.00312995	0.0207902	-2.20201	Rnf32
A_66_P134349	0.824359	8.96871	4.13832	0.000391952	0.00445501	-0.200377	Ceacam1
A_66_P117819	0.824077	10.3038	3.33241	0.00286727	0.0195625	-2.11848	Capsl
A_52_P52128	0.822763	7.2545	3.45957	0.00210482	0.0155951	-1.82314	Leo1
A_55_P1976689	0.822652	9.62734	3.89301	0.000722729	0.00697869	-0.793922	Snrnp35
A_55_P2727524	0.822641	7.1623	4.72019	9.12541e-05	0.00150577	1.22236	Pole2
A_52_P231658	0.821991	7.31732	3.20948	0.00385598	0.0243562	-2.40035	Taf6l
A_66_P122758	0.821594	7.7539	3.3133	0.00300294	0.020165	-2.16255	Tsr1
A_55_P2915840	0.820369	6.05117	3.92041	0.000675102	0.00662616	-0.727932	Oit1
A_51_P326499	0.82022	6.45037	4.28639	0.000270576	0.00332551	0.160316	Chek1
A_55_P2147001	0.819747	9.02989	4.97659	4.80863e-05	0.000933543	1.85062	Wdr55
A_52_P305995	0.819663	7.79106	3.98322	0.000577326	0.00588854	-0.576347	Ammecr1
A_52_P510592	0.819601	6.59919	3.5067	0.00187585	0.0142952	-1.71282	Adamts2
A_66_P138168	0.819288	7.47636	4.50749	0.000155473	0.00220591	0.701032	Alg3
A_66_P132222	0.819261	8.08906	3.68007	0.00122499	0.010437	-1.30335	Mlph
A_52_P346037	0.819135	8.07343	3.59038	0.00152781	0.0122921	-1.51585	Akr1c12
A_55_P2739535	0.818996	11.6325	3.29687	0.0031245	0.0207627	-2.20035	Prmt1
A_52_P200458	0.8182	7.93962	4.63875	0.000111896	0.00172364	1.0227	Fut4
A_55_P2132358	0.818194	9.98297	3.96758	0.000600273	0.00607762	-0.614129	Pbdc1
A_51_P379775	0.818009	9.0426	3.57431	0.00158935	0.0126282	-1.55378	Nrm
A_51_P157976	0.817593	7.11946	3.49877	0.0019126	0.0144953	-1.73141	Mmab
A_55_P1959263	0.817547	11.3307	5.83681	5.77254e-06	0.000199005	3.93655	Dnpep
A_55_P2003034	0.817456	6.33359	4.21003	0.00032758	0.00386663	-0.0258647	P4ha3
A_51_P106059	0.816787	9.80758	3.22696	0.00369755	0.0236	-2.36051	Traf4
A_55_P1984113	0.816165	12.1548	4.46857	0.000171405	0.00237699	0.605713	Nup62
A_51_P349008	0.815985	9.89935	4.42601	0.000190701	0.00256756	0.501539	Ptges2
A_51_P182257	0.81542	6.17696	3.33742	0.00283267	0.0193645	-2.10691	Tex40
A_66_P126707	0.815071	9.92612	6.11935	2.91892e-06	0.000118674	4.60874	Dhrs4
A_55_P2738927	0.81501	6.83175	4.38409	0.000211824	0.00277165	0.399012	Uchl1
A_55_P2098558	0.814657	12.6981	4.81738	7.15588e-05	0.00126162	1.46062	Slc39a1
A_55_P2739297	0.814436	8.87346	3.08921	0.00513818	0.0301879	-2.67224	Mpi
A_55_P1987483	0.814292	12.0748	4.64087	0.000111303	0.00171705	1.0279	Pgm2
A_52_P300863	0.813863	9.20875	4.65008	0.000108765	0.00168801	1.05048	Vstm4
A_55_P1984730	0.813559	11.0229	4.15182	0.000378939	0.00434021	-0.167548	Sgpl1
A_55_P2062777	0.813037	11.1774	3.23942	0.00358848	0.023086	-2.33206	Mfap5
A_51_P123920	0.813025	10.8448	4.72784	8.95237e-05	0.00148426	1.24111	Mydgf
A_55_P2006762	0.812796	10.0449	5.70069	8.04064e-06	0.000257214	3.61	Bzw1
A_66_P102232	0.812545	6.69937	4.48973	0.00016255	0.00229039	0.657531	Hmga1
A_55_P1989539	0.812484	9.19816	5.28925	2.21122e-05	0.00052952	2.61405	Cklf
A_51_P335480	0.811919	8.91176	4.77255	8.00481e-05	0.00137074	1.35073	1810055G02Rik
A_51_P520139	0.8118	9.47084	2.96039	0.00696376	0.0377745	-2.95869	Ccpg1os
A_66_P110891	0.811737	6.55099	4.09901	0.000432417	0.00477444	-0.295859	Sgol2a
A_55_P2746444	0.811686	9.01649	3.78017	0.00095636	0.00869141	-1.06465	Runx1
A_51_P216496	0.810674	6.23356	3.85425	0.000795801	0.00754028	-0.887089	Tfpi2
A_55_P2167620	0.810577	9.68511	4.45172	0.0001788	0.00245506	0.564458	6330416G13Rik
A_55_P1953093	0.810303	9.35193	3.00938	0.00620624	0.0346755	-2.85037	Pabpc4
A_52_P661982	0.810219	8.34312	4.70686	9.43511e-05	0.00153621	1.18967	Obsl1
A_55_P2074924	0.809694	8.94585	4.74138	8.65412e-05	0.00144863	1.27431	Ppp1r13l
A_51_P102987	0.809068	6.97369	3.23263	0.00364752	0.0233993	-2.34757	Penk
A_55_P2064676	0.808948	6.75807	5.03937	4.1122e-05	0.000835946	2.00424	Gas2l3
A_52_P655265	0.808781	6.42658	3.76768	0.000986423	0.00889487	-1.09453	Bora
A_51_P346923	0.80801	7.50045	4.6428	0.000110766	0.00171256	1.03263	P3h1
A_65_P08543	0.807697	8.76991	5.07269	3.78492e-05	0.000791797	2.0857	Coq3
A_55_P2108933	0.807637	6.39474	4.415	0.000196035	0.00262214	0.47461	Dao
A_55_P2053943	0.807473	7.69745	3.61957	0.00142195	0.0116855	-1.44683	Olfr1368
A_55_P2028415	0.806719	10.0525	5.35274	1.88995e-05	0.000470389	2.76851	Hacd2
A_51_P348280	0.806387	8.17862	3.06826	0.00539994	0.0312546	-2.71917	Il17ra
A_51_P294156	0.8058	7.11894	3.75434	0.00101955	0.00913831	-1.12641	Zgrf1
A_55_P1990608	0.805123	9.73323	4.50886	0.000154941	0.00220147	0.70438	Ube2j1
A_51_P396351	0.80485	12.4073	4.86639	6.33098e-05	0.00115005	1.58072	Pcna
A_55_P2730816	0.803817	9.07244	5.07066	3.8041e-05	0.000793079	2.08074	Rfc3
A_66_P116098	0.803755	9.04243	5.2346	2.53168e-05	0.000583461	2.48095	Ptpn2
A_55_P1994927	0.803749	8.44851	3.08852	0.00514654	0.030203	-2.67378	Rab3il1
A_55_P2740182	0.803574	8.27729	5.08453	3.67506e-05	0.000773467	2.11464	Pkmyt1
A_51_P321807	0.803397	9.02265	4.64419	0.000110383	0.00170918	1.03602	4930519F09Rik
A_55_P2740779	0.803107	9.42178	3.31539	0.00298779	0.0201086	-2.15773	Slc9a3r1
A_52_P392467	0.802828	9.73354	4.16991	0.000362182	0.00418274	-0.123563	Bzw2
A_52_P409498	0.802596	7.43532	5.24412	2.47263e-05	0.000575577	2.50416	Tuba4a
A_66_P116946	0.802325	7.59285	4.55732	0.000137221	0.00200702	0.823108	Smyd2
A_55_P2589657	0.801954	8.65103	3.63156	0.00138061	0.0114055	-1.41846	Snx1
A_55_P1998244	0.801905	6.38574	3.54844	0.00169352	0.0132475	-1.61474	Itgb8
A_55_P1999561	0.801838	7.07374	3.54631	0.00170239	0.0132938	-1.61975	Pram1
A_65_P10545	0.801687	6.21844	4.0736	0.000460757	0.005	-0.357516	Cdca2
A_55_P2733682	0.80144	9.60699	6.55248	1.0439e-06	5.48444e-05	5.62253	Ubqln1
A_66_P112853	0.801246	10.7153	4.08199	0.000451208	0.00491685	-0.337179	Eif1a
A_55_P2912261	0.801196	10.3793	5.10843	3.46296e-05	0.000741694	2.17304	Cd44
A_55_P2848772	0.798051	11.0684	4.85259	6.55297e-05	0.0011752	1.54692	Ube2l3
A_66_P106449	0.798044	8.57388	5.0363	4.14382e-05	0.000839919	1.99672	1700071K01Rik
A_55_P2022987	0.797953	10.7815	4.65262	0.000108076	0.00168345	1.0567	Psmd2
A_66_P104545	0.79789	6.99425	3.73301	0.00107479	0.00950676	-1.1773	E230032D23Rik
A_52_P10254	0.797887	9.59516	4.16676	0.000365045	0.00420649	-0.131223	Psmc4
A_55_P2487049	0.797711	10.4226	4.94454	5.20872e-05	0.000985829	1.77217	Ap3s1
A_52_P399990	0.797413	7.99793	4.44825	0.000180361	0.00246675	0.555969	B4galt2
A_51_P364485	0.797413	10.2349	3.71279	0.00112991	0.00986047	-1.22551	Tnfaip2
A_51_P361830	0.797033	7.91906	3.73971	0.00105715	0.00938398	-1.16133	Lgi2
A_55_P2798432	0.796626	11.3686	3.78995	0.000933461	0.00852417	-1.04126	Mfsd1
A_51_P503866	0.796323	9.48684	4.87246	6.23561e-05	0.00114049	1.59561	Edem1
A_52_P646755	0.795832	8.14983	3.58916	0.00153239	0.0123117	-1.51873	Tex30
A_51_P346453	0.795373	9.39776	5.36795	1.82026e-05	0.000456862	2.80547	Noc4l
A_55_P2016959	0.795254	14.5346	5.89407	5.02416e-06	0.000178821	4.07341	Nme2
A_55_P2149107	0.795114	6.51133	4.12605	0.000404167	0.00454923	-0.230208	BC055324
A_55_P1966804	0.794238	12.3734	3.54833	0.00169396	0.0132475	-1.61499	Fdps
A_55_P1963777	0.793881	10.2644	4.03672	0.000505203	0.0053379	-0.446911	Gtf3c6
A_52_P188678	0.793737	10.3453	3.65882	0.00129093	0.0108721	-1.35383	Pvrl2
A_51_P116088	0.793687	10.4033	5.50808	1.28887e-05	0.000359588	3.14527	Rexo2
A_55_P2740349	0.793204	9.04002	3.85659	0.0007912	0.00750776	-0.881482	Serpinh1
A_55_P2046959	0.792918	6.18456	2.83157	0.0094004	0.0472785	-3.23969	Mmp27
A_55_P2056792	0.792087	7.78621	4.04225	0.000498276	0.00529178	-0.433513	Cmtm2a
A_55_P2741258	0.792002	5.71511	3.20677	0.0038811	0.024463	-2.40651	Prok2
A_55_P1960074	0.79129	10.9447	4.0567	0.000480619	0.00516704	-0.398493	Pafah1b3
A_55_P2739416	0.791148	8.0774	2.98008	0.0066493	0.0364959	-2.91526	Cdk5rap3
A_55_P2729468	0.790872	9.6916	3.46156	0.00209467	0.0155475	-1.81851	Kcnj8
A_51_P329928	0.790825	12.2681	3.81124	0.000885479	0.0082082	-0.99029	Phlda3
A_52_P128964	0.790157	8.90478	5.2194	2.6289e-05	0.000599902	2.4439	Nhej1
A_51_P137953	0.790123	10.6405	4.61734	0.000118062	0.00179739	0.970201	Ugdh
A_66_P101933	0.789932	8.63822	3.61525	0.00143716	0.0117867	-1.45706	Urah
A_55_P2062836	0.789885	7.55045	4.83352	6.87287e-05	0.00121894	1.50019	Ttf2
A_65_P18554	0.788982	8.86256	3.93254	0.000655022	0.00646878	-0.698693	Ranbp1
A_51_P141413	0.787747	7.61798	3.4742	0.00203099	0.0151558	-1.78895	Clec10a
A_51_P306047	0.787493	10.3153	4.94966	5.14266e-05	0.000978654	1.78469	Sec13
A_51_P499864	0.787451	9.97837	4.78259	7.80621e-05	0.00134446	1.37535	Tubg1
A_55_P1968993	0.787344	9.45398	4.01619	0.000531756	0.00555374	-0.496611	Mrto4
A_51_P465772	0.787316	11.4475	4.83978	6.76626e-05	0.00120413	1.51551	Ruvbl1
A_51_P504065	0.786448	8.13139	2.85684	0.00886604	0.0452014	-3.18502	Spa17
A_52_P507802	0.785626	7.70324	5.1448	3.16364e-05	0.000692844	2.26188	Lpar1
A_55_P2016618	0.785432	9.80778	2.94974	0.00713982	0.0384595	-2.98214	Neurl1a
A_51_P129803	0.785037	11.3478	3.00348	0.00629309	0.034992	-2.86346	Cacybp
A_55_P2797308	0.78471	6.64372	3.8932	0.000722386	0.00697869	-0.793462	Mybl1
A_52_P91336	0.784591	6.36066	3.44866	0.00216163	0.0159143	-1.84863	Kif15
A_55_P2737847	0.784201	6.85144	5.16388	3.01721e-05	0.000668756	2.30846	Homer2
A_51_P236129	0.783582	5.99248	3.13692	0.00458673	0.0277291	-2.56487	Ccdc87
A_51_P180140	0.783259	9.89476	4.02574	0.000519238	0.00545579	-0.4735	Hist1h2ba
A_51_P317887	0.783257	6.09956	2.88299	0.0083436	0.0431591	-3.12821	Sectm1b
A_55_P2723469	0.782272	7.79644	3.52276	0.00180352	0.0139111	-1.67511	Hist1h2bf
A_55_P2054240	0.780866	10.6839	3.50506	0.00188339	0.0143365	-1.71666	Med8
A_52_P415155	0.780696	6.41814	3.56156	0.00163989	0.0129118	-1.58385	Wnt6
A_52_P488666	0.780545	7.34538	4.76077	8.24432e-05	0.00140026	1.32184	Susd2
A_52_P212293	0.779933	10.8036	4.43485	0.000186523	0.00252617	0.523169	Set
A_55_P2716641	0.779888	7.38951	3.76592	0.000990736	0.00892012	-1.09874	Cd276
A_55_P2018697	0.779533	7.94442	4.39105	0.00020816	0.00273338	0.416038	Ldhd
A_51_P503883	0.778787	6.55763	3.36781	0.00263151	0.0183871	-2.03663	Plekhg4
A_55_P2203051	0.778256	7.12717	3.81575	0.000875617	0.00814574	-0.97947	Gt(ROSA)26Sor
A_52_P144794	0.778007	7.10186	3.51067	0.00185773	0.0141992	-1.70351	Tceanc2
A_52_P85983	0.777342	9.92862	3.88213	0.000742549	0.00713374	-0.820099	Mrpl45
A_55_P2736180	0.776771	7.92942	3.60398	0.00147757	0.0119727	-1.48372	Aprt
A_55_P2184339	0.776755	6.85857	3.80965	0.000888982	0.00823334	-0.994103	Mdga1
A_55_P2480051	0.77671	16.2126	4.3116	0.000254014	0.00318196	0.221873	Gm20594
A_51_P314153	0.77664	8.92113	2.85211	0.00896383	0.0456058	-3.19527	Nr2c2ap
A_52_P61774	0.776439	7.49083	4.24358	0.000301198	0.00361455	0.0558778	Cinp
A_66_P100197	0.77631	6.30626	3.16803	0.0042584	0.0261998	-2.49451	Gm34403
A_55_P2087066	0.775099	8.31967	3.26152	0.00340258	0.0220807	-2.28149	Slc25a10
A_52_P65703	0.775	7.79287	2.93921	0.00731801	0.0391765	-3.00528	Mfsd11
A_55_P1982733	0.774889	8.83124	4.47781	0.000167481	0.00234283	0.628335	Dnajc5
A_55_P2731956	0.774823	8.39437	3.81978	0.000866905	0.0080852	-0.969809	Hbegf
A_52_P463518	0.774698	7.42119	3.1363	0.00459352	0.0277621	-2.56627	Cd200r1
A_55_P2060567	0.774084	11.0611	4.43939	0.000184408	0.00251057	0.534303	Ddx39
A_66_P130960	0.773675	10.0665	4.45097	0.000179136	0.00245644	0.562624	Psmd11
A_51_P124719	0.77367	7.77309	4.29511	0.000264727	0.0032768	0.181612	Ccdc93
A_52_P455370	0.773397	5.78194	4.0333	0.000509537	0.00537553	-0.455201	A2m
A_55_P2133220	0.772847	7.41218	5.25022	2.43556e-05	0.00056949	2.51901	Arhgef39
A_52_P488437	0.772477	6.43406	3.29953	0.00310449	0.0206813	-2.19423	Plek2
A_66_P117190	0.772194	8.58104	4.91997	5.53806e-05	0.00103224	1.712	Calu
A_51_P137111	0.772189	6.52274	3.47109	0.00204647	0.0152495	-1.79623	Chek2
A_55_P1963454	0.771271	6.87106	4.52486	0.000148849	0.00212785	0.743585	Cenpq
A_55_P2028788	0.770997	9.63573	4.21816	0.000320986	0.00380387	-0.00607176	Slc39a11
A_55_P2156022	0.770798	5.90288	5.76363	6.89689e-06	0.000227249	3.76118	Fam132b
A_66_P127521	0.770579	6.24953	2.95208	0.0071008	0.0383384	-2.97699	Parpbp
A_52_P472888	0.769631	8.39269	3.22065	0.00375395	0.0238635	-2.37489	Malt1
A_51_P333349	0.768767	9.85002	3.76879	0.00098372	0.00888553	-1.09188	Tmem120a
A_52_P426016	0.768528	11.0229	3.71797	0.00111554	0.00978006	-1.21317	Impdh2
A_66_P133222	0.76804	9.21	4.80757	7.33364e-05	0.00128639	1.43656	Asns
A_51_P281593	0.76803	8.86843	4.73442	8.80619e-05	0.00146468	1.25724	Ppapdc1b
A_55_P1999633	0.767405	6.69077	3.65838	0.00129232	0.0108773	-1.35486	Cit
A_66_P122231	0.766452	12.1495	5.54518	1.17661e-05	0.000338489	3.23501	Slc25a5
A_51_P168395	0.765103	7.61334	3.443	0.00219165	0.0160616	-1.86183	Ttc30a1
A_52_P537941	0.764849	7.9321	3.8054	0.000898397	0.00829476	-1.00428	Asb13
A_55_P2123101	0.764474	12.5354	3.39884	0.00244047	0.0174199	-1.96465	Dos
A_55_P2177941	0.762429	11.1748	4.73895	8.70685e-05	0.00145395	1.26836	Tmem208
A_51_P111455	0.762378	7.80583	4.21518	0.000323389	0.00382582	-0.0133307	Wdr77
A_66_P121976	0.762318	6.96844	4.76206	8.21761e-05	0.00139836	1.32502	Slc4a11
A_55_P2009988	0.762113	9.46645	2.85751	0.00885234	0.0451426	-3.18357	Trib3
A_66_P127241	0.762084	7.91807	3.11961	0.00477988	0.0286148	-2.6039	Npm3
A_55_P2912887	0.761701	8.04973	3.74025	0.00105571	0.00938132	-1.16002	Mrps22
A_55_P2036459	0.761503	8.46886	3.49113	0.00194865	0.0147098	-1.74931	Med24
A_55_P2768695	0.761481	6.87574	2.88774	0.00825196	0.0428137	-3.11787	Gm16537
A_55_P2491404	0.761281	9.72481	4.56219	0.000135556	0.00198825	0.835043	Dpp7
A_51_P348624	0.760492	10.6491	4.09951	0.000431879	0.00477444	-0.29465	Timm10
A_55_P2857558	0.760409	7.76948	3.53046	0.00176985	0.0137073	-1.65703	Sass6
A_52_P975691	0.760075	7.00168	3.86015	0.000784227	0.00746537	-0.872922	Gm4371
A_51_P314277	0.759819	8.93323	3.0288	0.00592826	0.0335083	-2.80721	Parp1
A_66_P138250	0.759645	8.07599	4.42242	0.000192424	0.00258262	0.492758	Gm34534
A_51_P117618	0.759559	9.75185	3.35803	0.00269465	0.0187029	-2.05926	Ethe1
A_55_P1970866	0.759142	15.4266	4.5348	0.000145189	0.00208554	0.767921	Rplp0
A_55_P1993976	0.75832	9.61836	3.91336	0.000687043	0.00671159	-0.744908	Aimp2
A_66_P120156	0.758304	9.50496	3.51879	0.00182116	0.0140162	-1.68445	Sssca1
A_66_P139089	0.75821	8.31744	3.59779	0.00150024	0.0121328	-1.49835	Ftsj3
A_51_P237281	0.758018	10.9151	3.7316	0.00107856	0.00953198	-1.18067	Mrps18b
A_52_P426049	0.757673	7.46259	2.95309	0.007084	0.0382618	-2.97477	Lat2
A_66_P136839	0.757375	8.1396	3.92855	0.000661553	0.00651772	-0.708301	Irak1bp1
A_51_P271425	0.757122	8.24523	4.6749	0.000102211	0.001622	1.11132	Lhfpl4
A_51_P153224	0.756995	9.64235	3.20403	0.00390667	0.0245722	-2.41275	Zdhhc12
A_55_P2803022	0.756643	8.20769	4.32188	0.000247557	0.0031217	0.246972	Hoxb7
A_66_P132686	0.756614	9.33254	2.87358	0.00852807	0.0439077	-3.14867	Fxn
A_55_P2737862	0.756182	7.87978	3.3809	0.0025492	0.0179381	-2.00629	Sh3pxd2b
A_51_P142187	0.756113	10.9265	5.247	2.45509e-05	0.000572773	2.51116	Abhd11
A_51_P270519	0.755994	6.67801	4.56665	0.000134048	0.00197586	0.84598	Apitd1
A_66_P113216	0.755923	10.7389	4.33313	0.000240677	0.00305155	0.274454	Pdia3
A_52_P135276	0.755631	9.78138	3.56916	0.00160957	0.0127452	-1.56593	Gpr137
A_52_P506217	0.755524	8.51041	5.77971	6.63207e-06	0.00022132	3.79977	Rhod
A_55_P2079395	0.75505	6.81589	2.84013	0.00921593	0.0465731	-3.22118	4930579G24Rik
A_52_P136966	0.754737	8.70007	3.6499	0.00131962	0.0110426	-1.37498	Ift74
A_51_P299287	0.754479	9.11303	3.65757	0.0012949	0.0108902	-1.35679	Impa2
A_52_P671002	0.754336	7.23147	4.18166	0.000351687	0.00409327	-0.0949614	Zmynd19
A_55_P1978311	0.75421	12.6177	5.25418	2.41179e-05	0.000565199	2.52866	Erh
A_51_P504073	0.7541	9.4575	3.41982	0.00231898	0.0167841	-1.91585	Nuak2
A_55_P2174288	0.75381	9.00579	3.52563	0.00179091	0.0138396	-1.66839	Snap29
A_55_P1994355	0.753139	12.3762	3.41	0.00237512	0.017082	-1.93871	Ptges3
A_51_P149325	0.7528	11.1437	5.58005	1.08013e-05	0.000317746	3.31926	Psmd8
A_66_P103333	0.752001	12.6921	6.16499	2.61649e-06	0.000108493	4.71658	Ssr2
A_55_P2019457	0.751691	7.94641	3.65473	0.00130399	0.0109529	-1.36352	Eno2
A_55_P1978050	0.751543	8.12713	4.397	0.000205079	0.00270717	0.430588	Aven
A_55_P2740799	0.750843	8.04079	3.79025	0.000932777	0.00852165	-1.04055	Srprb
A_55_P2025746	0.750759	6.63303	3.51302	0.00184705	0.0141523	-1.69798	Adam5
A_66_P117725	0.749991	9.49234	3.60946	0.00145778	0.0118884	-1.47076	Nup37
A_52_P1061559	0.749405	10.0867	5.1142	3.4136e-05	0.000737796	2.18715	Pgk1
A_55_P1969341	0.749257	6.34736	4.45032	0.000179424	0.00245877	0.561055	Brip1
A_55_P2100209	0.749071	6.30339	4.41349	0.000196776	0.00262582	0.470925	Kif2c
A_66_P122652	0.748674	10.1706	3.74022	0.0010558	0.00938132	-1.1601	Pih1d1
A_55_P1986233	0.748524	6.93198	3.89309	0.000722576	0.00697869	-0.793716	Tubgcp4
A_51_P425847	0.747796	6.45605	5.10843	3.46293e-05	0.000741694	2.17305	Ulbp1
A_51_P286301	0.747682	7.38422	4.21997	0.000319535	0.00379463	-0.00166211	Bdkrb1
A_55_P2728432	0.747049	7.38575	3.85372	0.000796862	0.00754432	-0.888377	Sh2b2
A_52_P103391	0.74677	10.2834	4.00765	0.000543212	0.00562271	-0.517286	B4galt1
A_55_P2075195	0.744987	11.4149	2.85075	0.00899198	0.0457206	-3.1982	Cd302
A_51_P472003	0.744853	5.92801	3.34895	0.00275467	0.0189758	-2.08028	Ttc22
A_55_P2006708	0.744846	8.91248	3.1132	0.00485335	0.0289314	-2.61833	Bmp1
A_51_P264527	0.744429	7.88675	4.37733	0.000215444	0.00280144	0.382478	Fam69b
A_66_P138964	0.744302	10.5677	4.31723	0.000250456	0.00314495	0.235622	Gclm
A_52_P616404	0.744264	7.00707	4.45111	0.000179072	0.00245644	0.562976	Bard1
A_55_P2759032	0.744164	12.1341	5.74626	7.19498e-06	0.000235213	3.71949	Rcan1
A_52_P131836	0.743808	9.971	3.81909	0.000868402	0.00809306	-0.971476	Bysl
A_51_P403388	0.743402	8.95078	6.1994	2.40982e-06	0.000101744	4.79771	Cpt2
A_55_P2738832	0.743174	9.51087	2.84252	0.00916504	0.046392	-3.21601	Ehbp1l1
A_55_P1991219	0.742948	7.63723	3.10516	0.00494708	0.0293378	-2.63642	Stat3
A_55_P2068822	0.742946	8.87893	3.48663	0.00197023	0.0148386	-1.75986	Cdk20
A_55_P2848456	0.741991	9.74392	2.93615	0.00737058	0.039357	-3.012	Akt1s1
A_51_P112174	0.740903	7.45119	4.2272	0.0003138	0.00374098	0.0159676	Ahi1
A_55_P2325803	0.740668	7.72866	3.18825	0.00405722	0.0252345	-2.44863	Tnfrsf11a
A_55_P2481605	0.740472	7.13386	3.05384	0.00558761	0.0320255	-2.75141	6820408C15Rik
A_55_P2032750	0.740289	7.37333	4.67009	0.000103448	0.00163741	1.09954	Cpt1c
A_55_P2125561	0.739703	10.9011	5.32889	2.00471e-05	0.000490753	2.71051	Mrps36
A_55_P2084611	0.73968	6.85104	2.81771	0.00970623	0.0483965	-3.26956	B4galt6
A_55_P2041265	0.739402	8.51884	4.43775	0.000185169	0.00251702	0.530278	Utp6
A_66_P125683	0.739397	12.0792	3.1942	0.00399988	0.0250002	-2.43512	Muc1
A_55_P1975021	0.739396	6.81885	4.01853	0.000528659	0.00552783	-0.490945	Rad18
A_55_P2082439	0.739128	11.1358	4.31045	0.000254748	0.00318542	0.219059	D2Wsu81e
A_51_P378667	0.738837	10.4505	5.24462	2.46961e-05	0.000575515	2.50536	Wrap53
A_55_P2798499	0.738718	10.8975	4.65554	0.000107287	0.00167367	1.06386	Psmd13
A_51_P219325	0.738538	8.15833	3.40793	0.00238709	0.0171327	-1.94352	Ddx28
A_55_P2903199	0.738504	11.0705	3.57942	0.00156952	0.0125232	-1.54173	Serpinb9
A_52_P14485	0.738357	6.34168	4.23004	0.000311579	0.00371986	0.0228843	Gm11476
A_55_P2120493	0.737762	7.49672	4.32143	0.00024784	0.00312339	0.245857	Fanca
A_52_P28651	0.737358	10.1754	4.08483	0.000448016	0.00489229	-0.330283	Pvrl1
A_51_P345792	0.73642	8.91971	3.57041	0.00160465	0.0127158	-1.56299	Tmem180
A_52_P249937	0.735892	9.10856	2.85036	0.00900011	0.0457411	-3.19905	Metrnl
A_55_P2728573	0.735373	7.68577	4.09942	0.000431978	0.00477444	-0.294871	Adamts7
A_55_P2486134	0.734983	12.6401	4.66215	0.000105527	0.00165487	1.08006	Ssr4
A_51_P353183	0.734127	12.4736	3.56259	0.00163575	0.0128929	-1.58142	Prdx1
A_66_P109992	0.733296	9.65877	2.98074	0.00663897	0.0364584	-2.9138	Rsph9
A_55_P2480694	0.732036	6.51486	2.87255	0.00854849	0.0439803	-3.15091	Hist1h2bq
A_55_P2902743	0.731571	10.758	4.33212	0.00024129	0.00305747	0.271971	Azin1
A_51_P122238	0.731502	10.3543	3.68593	0.00120739	0.0103207	-1.28941	Uchl5
A_51_P296249	0.731061	8.07048	3.29275	0.00315579	0.0209152	-2.20983	Foxs1
A_51_P437938	0.730805	8.4927	3.20462	0.00390119	0.0245525	-2.41142	Coa5
A_55_P2093173	0.730463	9.88733	4.75	8.46949e-05	0.00142206	1.29544	LOC101055727
A_52_P103628	0.7302	14.0012	3.99348	0.000562745	0.00577901	-0.551546	LOC102637129
A_66_P117739	0.729996	7.83293	3.9832	0.000577363	0.00588854	-0.576409	Mlx
A_55_P2257381	0.729541	6.7085	4.92366	5.48737e-05	0.0010237	1.72102	E330011O21Rik
A_55_P2107182	0.728978	8.53315	3.55478	0.00166737	0.0130837	-1.5998	Gm6484
A_51_P335419	0.728773	7.71181	4.14465	0.000385801	0.0044043	-0.184999	Csl
A_55_P2055168	0.72856	8.22378	3.82206	0.000862024	0.00805161	-0.964353	Gm2016
A_52_P435561	0.728481	10.8926	4.71908	9.15082e-05	0.00150757	1.21964	Prr15l
A_52_P443104	0.727851	7.32043	4.49205	0.000161608	0.0022821	0.663209	Pdzd11
A_55_P2019751	0.727693	10.0893	3.16584	0.00428071	0.0262835	-2.49947	Paox
A_55_P2148288	0.727385	8.69903	3.13451	0.00461314	0.0278446	-2.5703	Tmem79
A_51_P488991	0.726749	7.05306	4.20267	0.000333676	0.00392747	-0.0438085	Oaf
A_55_P2838409	0.725765	8.49588	3.7622	0.000999894	0.00899299	-1.10762	Eprs
A_52_P273929	0.725685	10.4118	4.28058	0.00027454	0.00336235	0.146143	Mrpl17
A_51_P195573	0.725441	8.49167	2.96999	0.00680867	0.0371555	-2.93752	Dnmt1
A_66_P135519	0.725183	8.269	4.13558	0.000394648	0.00446618	-0.207039	Rpl7l1
A_52_P446816	0.724961	9.5171	2.99714	0.00638766	0.0354046	-2.87749	Ccdc78
A_55_P2100809	0.724901	8.47592	4.13765	0.00039261	0.00445521	-0.202007	Nif3l1
A_51_P462692	0.724492	9.7159	3.01792	0.00608247	0.0341578	-2.8314	Ptbp1
A_51_P479902	0.724362	9.0846	4.80724	7.33952e-05	0.00128639	1.43578	Mars
A_55_P2027136	0.723993	6.61289	3.17312	0.0042069	0.0259749	-2.48298	Hist1h3f
A_55_P2126880	0.72396	8.18182	3.89045	0.000727348	0.00701355	-0.800086	Safb2
A_51_P502132	0.723124	9.44178	3.24349	0.00355348	0.0228821	-2.32275	Mmp23
A_52_P674578	0.723122	8.93434	2.97688	0.00669936	0.0366742	-2.92231	Blmh
A_51_P291078	0.722962	7.53641	3.06201	0.00548052	0.0315853	-2.73315	Sel1l3
A_52_P103550	0.722928	8.39471	2.94051	0.00729572	0.0391024	-3.00242	Tfdp1
A_51_P188271	0.722746	10.5153	2.90362	0.00795229	0.0416945	-3.08323	Cd248
A_51_P345080	0.721898	10.7819	4.57707	0.000130596	0.00193884	0.871502	Kdelr2
A_51_P143142	0.721374	11.6047	4.24452	0.000300485	0.00361071	0.0581858	Mrpl12
A_66_P110282	0.720879	8.36197	3.53201	0.0017631	0.0136601	-1.65337	Rab25
A_66_P138445	0.720184	7.45411	3.49323	0.00193869	0.0146558	-1.7444	Veph1
A_65_P15215	0.720058	9.37598	4.57701	0.000130615	0.00193884	0.871356	Mrpl15
A_55_P2009952	0.71945	10.5433	4.1101	0.000420603	0.00468617	-0.268944	Me1
A_51_P193259	0.718775	9.50023	5.00722	4.45508e-05	0.000882128	1.92559	Nelfe
A_55_P2495532	0.718729	8.23369	3.35665	0.00270373	0.0187314	-2.06247	Gm166
A_51_P316981	0.71826	8.61772	3.42827	0.00227174	0.0164978	-1.89616	Lgals8
A_52_P633300	0.717916	5.83117	3.04446	0.0057129	0.0325824	-2.77232	Morc1
A_55_P2509373	0.717737	7.16791	3.31616	0.00298226	0.0200843	-2.15596	AI839979
A_51_P188073	0.71749	11.4743	4.04379	0.000496362	0.00528465	-0.429779	Dnajb11
A_55_P2336173	0.717424	7.03563	3.67849	0.00122979	0.0104607	-1.30712	Mirg
A_52_P75348	0.716566	6.22746	3.51674	0.0018303	0.0140658	-1.68925	Spdl1
A_55_P2831771	0.71606	11.0934	3.26449	0.00337834	0.0219645	-2.27469	Tspan11
A_52_P351418	0.716002	8.32438	3.22344	0.00372888	0.0237548	-2.36853	Sgsm3
A_51_P243709	0.715491	8.10651	3.42519	0.00228887	0.0165933	-1.90335	Tssc1
A_66_P137295	0.71505	11.0672	5.25312	2.41813e-05	0.000566048	2.52608	Pdap1
A_55_P2056186	0.714843	11.3717	4.0306	0.000512984	0.00540096	-0.461743	Siva1
A_51_P219721	0.714213	9.16832	5.0478	4.02675e-05	0.000827447	2.02486	Ola1
A_55_P1974467	0.714039	11.5392	4.13717	0.000393084	0.00445738	-0.20318	Ndufb6
A_55_P2134218	0.714017	7.08705	3.00897	0.00621216	0.0346992	-2.85127	Wdr31
A_51_P420236	0.713954	9.07335	2.93622	0.00736943	0.039357	-3.01185	Srrt
A_55_P2736580	0.713656	12.517	3.14796	0.00446748	0.0271577	-2.53992	Cyba
A_55_P1968035	0.713165	11.3594	4.06415	0.000471769	0.00509565	-0.38045	Lbhd1
A_52_P292853	0.713068	7.76758	3.29182	0.00316284	0.020933	-2.21196	Napepld
A_55_P1971854	0.712973	9.26567	5.09285	3.59972e-05	0.000761454	2.13499	Vcpkmt
A_51_P276943	0.712895	10.9213	3.0762	0.00529927	0.0308734	-2.7014	Gpc1
A_55_P2344598	0.712523	7.51523	3.68151	0.00122065	0.0104186	-1.29994	E330037I15Rik
A_55_P2199118	0.712222	8.15204	3.74758	0.00103676	0.00926325	-1.14255	Bend4
A_66_P128264	0.712049	6.41376	3.3079	0.00304237	0.0203886	-2.17498	Gm17455
A_52_P171724	0.710611	9.23046	4.323	0.000246862	0.00311483	0.249712	2310009B15Rik
A_52_P587642	0.71029	7.05399	3.21792	0.0037787	0.0239916	-2.38113	Ddx19a
A_51_P371255	0.710065	7.55402	3.97791	0.000585025	0.00595213	-0.58919	Rwdd2b
A_51_P155196	0.709438	8.56461	3.05725	0.00554264	0.0318027	-2.74378	Abtb2
A_66_P125455	0.708495	8.26932	4.78123	7.83287e-05	0.00134794	1.37201	Vkorc1l1
A_51_P440535	0.707561	8.35906	3.35756	0.00269777	0.0187184	-2.06036	Mlkl
A_55_P2865569	0.707415	9.08593	2.83284	0.00937284	0.0471741	-3.23695	Agtrap
A_55_P1978236	0.70737	10.7219	4.99565	4.58538e-05	0.000900539	1.89729	Mrps7
A_51_P417876	0.706578	7.12288	3.38026	0.00255314	0.0179537	-2.00776	Smyd5
A_51_P119923	0.706472	9.58813	4.0087	0.000541793	0.00561639	-0.51475	Pa2g4
A_55_P2785472	0.706393	11.2467	5.0437	4.06813e-05	0.000830749	2.01482	Ormdl2
A_52_P612803	0.705907	9.94402	3.93707	0.000647679	0.00642657	-0.687774	Ccng1
A_55_P2744980	0.705864	6.04644	4.60852	0.0001207	0.00182556	0.948584	4930444F02Rik
A_55_P2851873	0.705719	14.8805	2.86415	0.00871684	0.0445824	-3.16915	Ftl1
A_51_P165617	0.705648	11.6795	4.62845	0.000114821	0.00175832	0.997439	Tufm
A_55_P1975535	0.705055	11.1958	3.79744	0.000916307	0.00840825	-1.02335	Nutf2
A_55_P2883452	0.704892	6.76323	3.7283	0.00108739	0.00958676	-1.18854	Slc7a8
A_55_P2178203	0.704805	11.9507	5.57606	1.09074e-05	0.000320416	3.30963	Derl2
A_52_P464629	0.704446	8.16614	3.34226	0.00279964	0.0191764	-2.09572	Nme7
A_52_P583097	0.704337	6.34313	2.82405	0.00956502	0.0478193	-3.25589	C2cd4a
A_52_P504342	0.703427	7.63537	3.2076	0.00387344	0.0244369	-2.40464	Coa7
A_55_P2402307	0.703178	8.6024	4.01656	0.000531262	0.00555137	-0.49571	Mad2l2
A_65_P20781	0.703115	7.63728	2.837	0.009283	0.0468463	-3.22795	Vps8
A_55_P2031471	0.702709	7.83792	2.99407	0.00643406	0.0355787	-2.8843	Rufy4
A_51_P265869	0.702703	10.6002	4.75705	8.32133e-05	0.00141176	1.31273	Hspa9
A_55_P2119969	0.702549	7.89733	2.936	0.00737314	0.0393605	-3.01232	Bdh2
A_55_P2062024	0.700266	7.50621	3.76141	0.00100185	0.00899508	-1.1095	Tcp11
A_55_P1985433	0.699419	6.78248	4.74488	8.57867e-05	0.00143715	1.28289	Nrg1
A_65_P16680	0.699043	11.1625	3.70969	0.00113859	0.00990304	-1.23288	B4galt5
A_55_P1974845	0.69854	7.18337	3.15721	0.00436991	0.0267047	-2.51901	Pde1a
A_51_P317031	0.697852	8.855	3.98773	0.000570874	0.00583849	-0.565451	Ccdc109b
A_55_P1969396	0.697474	10.2217	3.37138	0.00260878	0.0182711	-2.02835	Tmem97
A_55_P2052081	0.697466	11.0129	3.66227	0.00127997	0.0107995	-1.34563	Eif1ad
A_51_P471672	0.696855	6.33525	2.9337	0.007413	0.0395227	-3.01738	Acbd7
A_55_P2724944	0.696355	10.6413	3.7345	0.00107084	0.00949028	-1.17374	Hmgn1
A_55_P2865397	0.695298	11.5424	3.60746	0.00146498	0.0119262	-1.47549	Nudt4
A_52_P70088	0.695296	8.57214	4.16379	0.000367765	0.00423316	-0.138443	Yipf6
A_51_P464387	0.69523	9.72018	3.66707	0.00126493	0.0106968	-1.33424	Hspb8
A_52_P579640	0.695185	9.00199	3.95769	0.000615246	0.00619314	-0.638005	Rrs1
A_52_P536015	0.695149	7.21267	4.21981	0.000319661	0.00379463	-0.00204424	Prmt7
A_55_P2090025	0.695109	6.67233	3.40686	0.00239329	0.0171628	-1.946	Mest
A_51_P402686	0.694939	6.07951	2.94325	0.00724914	0.0389377	-2.99641	Hoxb8
A_55_P2057979	0.69484	6.78628	3.0699	0.00537898	0.0311743	-2.71549	1700003M02Rik
A_51_P195958	0.694724	12.642	3.29183	0.00316276	0.020933	-2.21193	Phlda1
A_51_P492087	0.694645	9.67712	5.02404	4.27221e-05	0.000855139	1.96675	Pole3
A_52_P463271	0.694279	8.52047	4.34124	0.000235836	0.00300659	0.294265	Gmds
A_66_P138868	0.694225	8.18199	3.11312	0.00485434	0.0289314	-2.61852	Sirpb1a
A_55_P2071486	0.693995	9.07868	3.85412	0.000796073	0.00754028	-0.88742	Suv39h1
A_51_P247694	0.693337	7.92974	3.90213	0.000706523	0.00687312	-0.771973	Adgrg3
A_51_P187082	0.692405	11.5919	3.96372	0.000606077	0.00612449	-0.623453	G6pdx
A_65_P12363	0.691045	7.87112	3.93485	0.000651263	0.00644085	-0.693119	Shmt2
A_51_P475875	0.69052	9.85366	4.19926	0.000336535	0.0039522	-0.0521103	Lrwd1
A_51_P491075	0.690492	7.55408	2.91883	0.00767502	0.0405774	-3.04996	Cfap53
A_55_P2064299	0.690411	11.8561	3.35665	0.00270375	0.0187314	-2.06247	Msrb1
A_52_P244005	0.690364	6.27664	3.79083	0.000931441	0.00851317	-1.03916	Cd80
A_66_P111562	0.690361	11.9264	4.42292	0.000192182	0.00258103	0.493988	Ccnd1
A_51_P104747	0.68951	9.93029	4.06118	0.000475274	0.00512554	-0.387635	Gtf2h4
A_55_P2048022	0.689004	9.96653	4.032	0.000511191	0.00538753	-0.458346	Gm6578
A_51_P235580	0.688541	11.926	4.24849	0.000297514	0.00358892	0.067863	Dap3
A_52_P60374	0.688109	8.30868	2.94021	0.00730085	0.0391024	-3.00308	Otub1
A_52_P488200	0.687987	11.4746	4.14056	0.000389765	0.00444206	-0.194936	Get4
A_51_P399959	0.687162	7.78449	2.95829	0.0069981	0.0379115	-2.96331	Mier2
A_55_P2045755	0.686749	6.86705	3.60781	0.00146372	0.0119235	-1.47467	Plcxd2
A_52_P493806	0.686209	7.33928	3.10636	0.004933	0.0292627	-2.63372	2310034G01Rik
A_51_P450628	0.685591	9.34347	2.84399	0.00913392	0.0462618	-3.21283	Usp5
A_51_P429335	0.685212	6.32436	3.06175	0.00548387	0.0315953	-2.73372	Prss16
A_51_P297480	0.68456	8.44877	3.34335	0.00279227	0.0191385	-2.09321	Dph1
A_51_P109119	0.683968	7.45604	2.94854	0.00715992	0.0385479	-2.98478	Erich2
A_52_P385606	0.683824	10.1948	2.88109	0.00838064	0.0432983	-3.13236	Ckb
A_52_P493810	0.683603	8.31849	3.33098	0.00287718	0.0195981	-2.12177	Srpk1
A_55_P2739252	0.683472	9.53486	3.8969	0.000715761	0.00694511	-0.784546	Galnt10
A_55_P2910220	0.682925	9.33074	3.1227	0.00474486	0.0284787	-2.59695	Tbl3
A_51_P176505	0.682873	10.5391	4.34912	0.000231225	0.00296596	0.313523	Rps19bp1
A_52_P247788	0.682792	7.48824	4.0826	0.000450516	0.00491188	-0.335689	Ino80c
A_51_P268559	0.68242	10.4807	3.37718	0.00257231	0.0180703	-2.0149	Idh3a
A_66_P102538	0.68211	6.71245	3.65581	0.00130053	0.0109332	-1.36096	Gm38407
A_51_P114693	0.681899	10.3253	3.19256	0.00401561	0.0250459	-2.43885	Parm1
A_65_P09090	0.681832	7.92951	4.01331	0.000535595	0.00557709	-0.503589	Arih2
A_51_P486217	0.681782	7.42998	3.73069	0.00108099	0.00954942	-1.18284	Wnk4
A_52_P676063	0.681065	8.42658	3.9643	0.000605199	0.00612155	-0.622049	Tmem126b
A_55_P1982883	0.680525	9.31065	3.38232	0.00254043	0.0179136	-2.003	Gys1
A_55_P2763623	0.680234	15.5173	3.87212	0.000761256	0.00727993	-0.844169	Rpsa
A_55_P2728023	0.680228	8.50652	4.08936	0.000442975	0.00484232	-0.319293	Ipo5
A_65_P06446	0.679574	8.88906	2.99955	0.00635155	0.0352513	-2.87216	Tfrc
A_52_P123315	0.679152	10.058	3.01973	0.00605654	0.0340764	-2.82738	Ptrh2
A_55_P2740077	0.678908	8.00098	3.41604	0.00234046	0.0169027	-1.92466	Snx12
A_55_P2150633	0.678742	9.49644	3.26611	0.00336518	0.0219062	-2.27097	Gadd45gip1
A_52_P665335	0.678425	9.0219	3.22988	0.00367168	0.0234767	-2.35384	Fam207a
A_55_P2918556	0.677344	8.97458	5.18451	2.8666e-05	0.000640821	2.3588	Abcb8
A_51_P256945	0.677325	8.12031	3.17075	0.00423081	0.0260455	-2.48835	Opa3
A_51_P363634	0.677004	11.8747	3.09946	0.00501456	0.0296285	-2.64923	Snrpe
A_66_P116683	0.676668	6.17443	3.00988	0.00619892	0.0346439	-2.84926	D630010B17Rik
A_51_P349142	0.676659	12.5013	4.29313	0.000266047	0.0032834	0.176761	Fbl
A_51_P156934	0.67442	11.5705	3.6765	0.00123583	0.0105035	-1.31183	Dnajc15
A_55_P2147641	0.674082	10.5557	3.87755	0.000751038	0.00720203	-0.831097	Cstf1
A_52_P94845	0.673577	8.42116	3.50891	0.00186576	0.0142334	-1.70764	Nicn1
A_51_P506937	0.673553	10.9367	4.68113	0.000100627	0.00160173	1.12661	Mrps12
A_55_P2896795	0.6734	7.53443	3.36317	0.00266128	0.0185206	-2.04737	Sox21
A_66_P130532	0.673206	9.83858	3.22988	0.00367171	0.0234767	-2.35385	Ctsl
A_55_P2745054	0.673093	7.82242	3.99267	0.000563878	0.00578495	-0.553497	Vegfc
A_52_P407889	0.672777	8.65918	3.47465	0.00202875	0.0151558	-1.7879	Foxk2
A_66_P100496	0.672764	5.82435	3.74562	0.00104178	0.00929122	-1.14721	Speer4b
A_51_P496400	0.672731	9.16919	3.67555	0.00123872	0.0105238	-1.31408	Med9
A_55_P2802659	0.672644	8.44919	4.10476	0.000426254	0.00472641	-0.281911	Mrrf
A_55_P2142172	0.672589	8.08975	2.93489	0.00739231	0.0394326	-3.01476	Olfr1229
A_55_P2158448	0.672565	6.88941	2.86591	0.00868139	0.0444556	-3.16534	Gdf3
A_55_P2059382	0.67245	8.8482	3.3727	0.00260044	0.0182249	-2.02529	Arl6
A_55_P2186584	0.672388	6.62045	3.71958	0.00111109	0.00975341	-1.20932	Shmt1
A_55_P2806002	0.672052	10.747	2.90171	0.00798786	0.0418158	-3.08741	Il13ra1
A_51_P222657	0.672019	13.0326	3.47904	0.0020071	0.0150583	-1.77762	Tspo
A_51_P125467	0.67109	10.6958	3.83054	0.000844073	0.00791584	-0.944017	Igf2r
A_55_P1956418	0.670892	8.80742	2.94013	0.00730229	0.0391024	-3.00326	Efr3b
A_66_P127849	0.670799	6.45814	3.12238	0.00474842	0.0284919	-2.59766	Gm19510
A_52_P487436	0.67047	6.16415	3.72761	0.00108925	0.00959395	-1.19018	Nags
A_55_P2047812	0.670299	5.97781	3.38445	0.00252732	0.0178623	-1.99806	4933416C03Rik
A_55_P2845378	0.670043	10.3285	4.00708	0.000543987	0.00562794	-0.518669	Ssr1
A_66_P137230	0.669472	6.25427	3.99398	0.000562039	0.00577461	-0.550329	Clspn
A_55_P2741033	0.668998	8.11911	3.67858	0.0012295	0.0104607	-1.30689	Mark1
A_55_P2738017	0.668934	8.78305	3.31947	0.00295843	0.019971	-2.14832	Dpagt1
A_55_P2033767	0.668917	7.62173	3.89884	0.000712321	0.00691661	-0.779882	Esrp1
A_55_P1991244	0.668046	6.68705	3.50478	0.0018847	0.0143412	-1.71733	Chrna10
A_55_P2040838	0.66789	10.3863	3.14826	0.00446432	0.0271464	-2.53925	Gm14548
A_55_P2625296	0.667585	6.96546	2.91137	0.00780985	0.0411086	-3.06629	Asb1
A_55_P2734607	0.667311	8.31948	2.85934	0.00881475	0.045028	-3.1796	G3bp1
A_55_P2504246	0.667244	8.95493	3.36668	0.00263871	0.018425	-2.03924	Pctp
A_51_P509669	0.666389	8.65003	3.62455	0.00140466	0.0115707	-1.43507	Uap1l1
A_51_P204646	0.665923	6.79268	3.51289	0.00184767	0.0141523	-1.6983	Thg1l
A_65_P04472	0.665894	9.80274	4.10947	0.000421266	0.00468855	-0.270474	Atp6v1c1
A_55_P2727155	0.665095	11.1151	5.63418	9.46009e-06	0.000289593	3.44985	Prdx2
A_55_P2490819	0.664951	10.2784	3.2775	0.00327405	0.0214671	-2.24486	Rrbp1
A_51_P350277	0.664916	12.4505	4.0899	0.000442375	0.00484214	-0.317976	Tmem256
A_55_P2733577	0.664799	7.41184	3.41408	0.00235161	0.0169714	-1.9292	Gm16096
A_55_P2888017	0.663824	7.84314	2.90438	0.00793812	0.0416307	-3.08156	AU040320
A_51_P317191	0.663706	7.61778	3.39603	0.00245718	0.0175092	-1.97117	Eepd1
A_55_P1977149	0.663537	11.78	4.00141	0.000551723	0.00569104	-0.532364	Susd6
A_51_P246903	0.662857	12.846	3.80718	0.000894438	0.00827653	-1.00001	Rps27l
A_51_P105068	0.662298	8.13244	3.20258	0.00392027	0.0246428	-2.41605	Lypd6b
A_55_P2911113	0.662	10.054	4.49915	0.000158756	0.00224639	0.680609	Acp1
A_55_P1967105	0.661764	6.70309	3.80167	0.000906747	0.00835325	-1.01322	Adgrb2
A_55_P2154252	0.661056	6.82466	4.11207	0.000418536	0.00467063	-0.264158	Gfpt2
A_55_P2914891	0.660504	8.30882	3.09099	0.0051165	0.0300846	-2.66824	Wisp1
A_66_P102778	0.660372	8.58762	4.53903	0.000143655	0.00207351	0.778303	Mgat4a
A_52_P415116	0.659747	7.88134	3.19389	0.0040028	0.0250036	-2.43582	Trem1
A_55_P2114809	0.659665	9.66627	3.77234	0.000975115	0.00882342	-1.0834	Gtf2e2
A_55_P2113081	0.659488	10.9967	3.53356	0.00175645	0.0136187	-1.64975	Tmem132a
A_52_P354682	0.65906	8.88647	3.78373	0.000947981	0.00862996	-1.05616	Elovl7
A_51_P108901	0.658904	10.0625	3.4769	0.00201764	0.0151184	-1.78263	Ccdc86
A_66_P117396	0.658604	11.3813	4.55773	0.00013708	0.00200637	0.82411	Cops5
A_55_P2141724	0.658604	6.93737	4.2101	0.000327526	0.00386663	-0.0257042	Gm13275
A_51_P323291	0.658206	10.8449	3.1844	0.00409485	0.0254261	-2.45738	Trim28
A_55_P1984640	0.658144	8.07405	3.70857	0.00114173	0.00992212	-1.23554	Ube2f
A_51_P252677	0.65789	11.6933	2.86957	0.00860797	0.0441555	-3.1574	1110007C09Rik
A_55_P2507781	0.657552	7.37799	3.32151	0.00294386	0.0199222	-2.14361	1700084J12Rik
A_52_P188401	0.657257	7.47368	4.05465	0.000483093	0.00518306	-0.403476	Heatr5a
A_51_P210474	0.656558	10.4729	4.60851	0.000120701	0.00182556	0.948578	Mrpl18
A_52_P582394	0.656149	8.80063	3.64981	0.0013199	0.0110426	-1.37519	Mrps11
A_52_P36928	0.656121	7.956	3.71313	0.00112894	0.00986025	-1.22468	Morn2
A_55_P2754974	0.656104	10.0391	4.39791	0.000204612	0.00270289	0.432813	Mrpl16
A_55_P2731616	0.655899	7.24862	3.46072	0.00209895	0.0155682	-1.82047	Tbc1d7
A_52_P187787	0.655132	9.84309	4.65307	0.000107953	0.00168279	1.05781	Stoml2
A_51_P314019	0.654362	10.1663	3.08639	0.00517266	0.0303221	-2.67856	Banf1
A_51_P220993	0.653842	9.24981	3.14001	0.00455303	0.0275813	-2.55789	Pfn1
A_55_P2044104	0.653655	9.87286	3.76671	0.000988788	0.00891234	-1.09684	Fgfr1op
A_52_P555723	0.653072	10.5245	4.09246	0.000439555	0.00483025	-0.311764	Ywhag
A_55_P2075469	0.652467	6.06722	3.19925	0.00395171	0.0247923	-2.42363	Baalc
A_51_P197259	0.651929	12.4107	3.48941	0.00195687	0.0147611	-1.75334	Cct7
A_51_P417313	0.651914	9.58424	4.08958	0.000442727	0.00484214	-0.318749	Taf9
A_55_P2404484	0.651826	8.39788	3.95319	0.000622184	0.00623889	-0.64887	1700001L05Rik
A_55_P2003931	0.65092	11.4879	4.61037	0.00012014	0.00182104	0.953136	Anp32b
A_55_P2009091	0.650755	9.0495	3.05179	0.00561472	0.0321455	-2.75597	Mad1l1
A_55_P1996742	0.650417	9.15304	5.0342	4.16547e-05	0.00084268	1.9916	Rbm14
A_51_P187901	0.65007	9.45557	3.13004	0.00466253	0.0280654	-2.58038	Nop56
A_66_P139399	0.649122	10.9675	4.14891	0.000381709	0.00436954	-0.17463	Ap1s1
A_52_P82247	0.648673	11.5275	3.00194	0.00631588	0.0350906	-2.86686	Cycs
A_51_P406008	0.648607	8.28404	2.83384	0.00935116	0.0470962	-3.23478	Hgh1
A_51_P429366	0.648488	9.16486	3.38411	0.00252939	0.0178623	-1.99884	Hes6
A_55_P2079579	0.648303	10.732	3.42698	0.0022789	0.0165276	-1.89917	Pira7
A_55_P2081950	0.647991	7.29827	3.23037	0.00366737	0.0234767	-2.35272	9430015G10Rik
A_51_P176425	0.647059	11.2231	3.22145	0.00374679	0.0238325	-2.37308	Txnl1
A_55_P2080658	0.646935	9.28591	2.93216	0.00743967	0.0396244	-3.02075	Gli1
A_65_P20167	0.645907	6.81531	3.39736	0.00244923	0.0174704	-1.96807	Hyou1
A_51_P122723	0.645783	11.7401	3.273	0.00330978	0.0216334	-2.25518	Grpel1
A_55_P2729548	0.64538	7.06775	3.60187	0.00148526	0.0120303	-1.48871	Atad2
A_55_P2258261	0.645258	6.87803	3.49798	0.0019163	0.0145178	-1.73326	1810008I18Rik
A_51_P452779	0.645178	12.0966	3.60922	0.00145866	0.0118887	-1.47134	Pygl
A_66_P111235	0.64456	5.89723	3.2238	0.00372574	0.0237481	-2.36772	5430427N15Rik
A_66_P121765	0.644461	8.33633	3.73187	0.00107783	0.00952956	-1.18001	Pycard
A_52_P536796	0.644419	6.2933	3.52101	0.00181127	0.0139504	-1.67923	Hpgds
A_52_P576442	0.643968	10.6645	2.98764	0.00653217	0.0359856	-2.89854	Dap
A_55_P2735835	0.643884	8.81385	3.08692	0.00516622	0.0303014	-2.67738	Wdr74
A_51_P219970	0.643026	7.34858	3.57068	0.00160356	0.0127146	-1.56234	Cela1
A_51_P227108	0.642277	8.71475	3.22693	0.00369779	0.0236	-2.36057	Bri3bp
A_55_P1961531	0.642243	6.94501	3.13348	0.00462447	0.0278926	-2.57262	Tmem194
A_51_P268234	0.640915	8.98245	3.79957	0.000911464	0.00837592	-1.01823	Il34
A_55_P1982986	0.640787	8.37539	3.54712	0.00169901	0.0132813	-1.61784	1810043G02Rik
A_66_P139155	0.640728	8.70047	3.12141	0.00475945	0.0285171	-2.59985	Dtymk
A_51_P459070	0.640534	7.91593	3.41531	0.00234459	0.0169266	-1.92634	Aplf
A_55_P2726272	0.640392	9.24409	3.08228	0.00522338	0.0305336	-2.68777	LOC102641139
A_51_P300726	0.64011	9.75699	4.72715	8.96791e-05	0.00148497	1.23941	Sigmar1
A_51_P511707	0.639397	8.03864	3.16461	0.00429329	0.0263291	-2.50225	Ntpcr
A_51_P329356	0.639365	9.30314	3.19906	0.00395355	0.0247923	-2.42407	Mcts2
A_51_P425962	0.639095	7.61413	3.0926	0.00509692	0.0299962	-2.66462	Khdrbs3
A_51_P506674	0.638311	8.54336	3.66697	0.00126523	0.0106968	-1.33448	Rpp38
A_55_P1970810	0.63775	10.218	3.23428	0.00363302	0.0233294	-2.34378	Agpat2
A_55_P2483227	0.637658	7.99751	4.05018	0.000488513	0.00522304	-0.414308	Cdca7
A_66_P110490	0.637052	8.34475	4.73344	8.82773e-05	0.00146709	1.25485	Polr3h
A_51_P495730	0.636809	6.11992	3.00077	0.00633339	0.0351692	-2.86946	1700049L16Rik
A_52_P571715	0.63639	6.16833	4.40794	0.000199534	0.00265075	0.457341	Troap
A_65_P12904	0.636217	12.7302	3.28863	0.00318727	0.0210636	-2.21928	Lmna
A_55_P2482418	0.636072	7.96735	4.34472	0.000233787	0.00299147	0.302776	Ece2
A_51_P362959	0.635998	8.29919	2.82888	0.00945903	0.0474649	-3.24549	Fbxo36
A_51_P122521	0.635888	8.68617	3.03614	0.00582637	0.0331119	-2.79087	Nup50
A_55_P2483108	0.635583	10.1361	3.70805	0.00114322	0.00993091	-1.2368	Lztr1
A_52_P168449	0.63552	8.8552	3.13928	0.00456102	0.0276217	-2.55955	Mapk11
A_55_P2143494	0.635261	6.06221	3.62584	0.00140019	0.011543	-1.432	Doc2b
A_55_P2934468	0.63514	6.53257	3.79951	0.000911605	0.00837592	-1.01838	Pira6
A_51_P464234	0.635101	12.2472	4.17766	0.000355219	0.00412269	-0.104682	Fkbp2
A_51_P107433	0.634274	10.5931	3.6932	0.00118593	0.0101873	-1.27213	Mrpl34
A_52_P430274	0.63423	9.3459	3.273	0.00330977	0.0216334	-2.25518	Dnaaf5
A_55_P2170076	0.633107	11.0272	3.61694	0.00143121	0.0117476	-1.45307	LOC105247169
A_52_P430628	0.632967	9.96017	3.32431	0.00292404	0.0198331	-2.13717	Rabggtb
A_66_P109800	0.632613	11.0255	4.10792	0.000422899	0.0047	-0.274235	Gcsh
A_55_P2128085	0.632578	9.80975	4.1874	0.000346671	0.00404124	-0.0809843	LOC102641654
A_55_P2730741	0.632403	6.98364	3.55053	0.00168485	0.013196	-1.60981	Cep152
A_51_P272123	0.631819	10.7155	4.03725	0.000504534	0.00533587	-0.445626	Ndufa10
A_55_P1998539	0.631353	8.89814	3.53696	0.00174185	0.013531	-1.64174	C1qtnf1
A_52_P604613	0.631293	9.30471	3.90956	0.000693568	0.00676919	-0.754059	S1pr2
A_55_P2736465	0.630687	9.02989	3.07854	0.00526999	0.0307716	-2.69617	1700112E06Rik
A_55_P2745077	0.630376	6.9867	3.43762	0.00222062	0.0162283	-1.87439	Ildr2
A_51_P339232	0.63031	9.11326	3.45003	0.00215441	0.0158836	-1.84543	Snta1
A_55_P2109702	0.630298	7.00938	3.34855	0.00275733	0.0189843	-2.0812	Shb
A_55_P2738599	0.630164	6.92768	4.04194	0.000498667	0.00529178	-0.434274	Lig3
A_55_P1980061	0.630057	7.62832	3.94105	0.000641282	0.00637826	-0.678159	Tmem189
A_52_P684402	0.629883	7.58735	2.96561	0.00687898	0.0374608	-2.94718	Ptdss2
A_55_P2326517	0.62948	10.7497	4.16898	0.000363018	0.00418776	-0.125807	Ube2i
A_66_P133498	0.629324	7.63194	3.17271	0.00421096	0.0259923	-2.48389	Pdcd6ip
A_55_P2044659	0.629104	5.94414	3.31943	0.00295874	0.019971	-2.14842	Gm10532
A_65_P14154	0.628587	10.7727	5.27332	2.30013e-05	0.00054392	2.57528	Sac3d1
A_55_P2742226	0.628505	6.93732	3.51417	0.00184185	0.0141237	-1.69528	Psmg2
A_51_P115326	0.628453	12.3084	3.12182	0.00475481	0.0285056	-2.59893	Surf4
A_51_P314161	0.627261	7.42539	3.82281	0.000860419	0.00804382	-0.962553	Qtrt1
A_55_P2125912	0.626617	10.9858	3.65356	0.00130776	0.0109674	-1.3663	Cct6a
A_52_P375803	0.626356	9.01174	4.24541	0.000299821	0.0036087	0.0603394	Tmem183a
A_52_P665767	0.626089	9.33947	4.0028	0.000549825	0.00567646	-0.529023	Cox18
A_55_P1953646	0.624845	5.8165	3.30233	0.00308357	0.0205805	-2.18779	Nkx6-1
A_51_P299795	0.62391	6.08872	4.24448	0.00030052	0.00361071	0.058071	Piwil4
A_55_P2737264	0.62285	7.44948	3.16508	0.00428849	0.026312	-2.50119	Eef1e1
A_52_P409731	0.622141	6.89892	3.2324	0.00364951	0.0233993	-2.34809	Scamp5
A_51_P393761	0.620942	11.1747	3.05328	0.00559504	0.0320592	-2.75266	Ndufs2
A_66_P130863	0.620834	6.53049	3.60654	0.00146831	0.0119411	-1.47768	Rnf185
A_66_P125660	0.619741	7.70788	2.9424	0.00726353	0.0389849	-2.99827	Nde1
A_55_P2911223	0.619733	10.2888	4.43808	0.000185016	0.00251702	0.531087	Hdgf
A_55_P2042823	0.619718	8.62699	3.05895	0.00552041	0.0317345	-2.73999	Sh3bp2
A_55_P2146515	0.618471	7.20187	3.44874	0.0021612	0.0159143	-1.84844	Tmem102
A_55_P2155421	0.618299	13.9515	3.42934	0.00226587	0.0164609	-1.89369	Sec61g
A_55_P1979708	0.618246	9.80575	3.25576	0.00345006	0.0223333	-2.29467	Ubap1
A_51_P211491	0.618009	9.18472	3.05839	0.00552771	0.0317345	-2.74124	Gusb
A_51_P373187	0.617958	9.12136	4.40126	0.000202903	0.00268865	0.441001	Crls1
A_55_P2619332	0.617929	8.43084	2.94695	0.00718666	0.0386719	-2.98828	Ezh2
A_51_P223458	0.61755	8.38982	3.77343	0.000972467	0.00880328	-1.08078	Polr3d
A_51_P210928	0.617339	9.66189	3.94846	0.000629556	0.00630186	-0.660281	Tsta3
A_51_P490171	0.617332	10.51	2.8803	0.0083959	0.0433556	-3.13406	Nubp2
A_51_P314679	0.616378	9.48257	3.09626	0.00505288	0.0297958	-2.65642	Rrn3
A_51_P395727	0.616327	9.3501	4.66146	0.000105708	0.00165647	1.07838	Scamp4
A_52_P759266	0.616219	5.8608	3.18443	0.00409452	0.0254261	-2.45731	Gm6787
A_55_P2769911	0.616009	10.969	3.19587	0.0039839	0.0249302	-2.43133	Nxt1
A_55_P2765122	0.615341	12.7073	3.31945	0.00295856	0.019971	-2.14836	Prelid1
A_55_P2079860	0.615252	8.321	3.53572	0.00174717	0.0135619	-1.64467	Asap3
A_52_P563617	0.614996	11.2477	4.39434	0.000206453	0.00271672	0.42407	Ssbp4
A_55_P2728048	0.614867	7.8867	2.86834	0.0086325	0.0442487	-3.16006	Bphl
A_55_P2809213	0.614358	6.09094	3.24758	0.00351871	0.0227142	-2.3134	Gm41724
A_55_P2744092	0.614146	7.00662	3.06121	0.00549092	0.0316103	-2.73494	Pld6
A_51_P437045	0.614018	5.88465	3.17434	0.00419465	0.0259223	-2.48022	Cldn2
A_51_P229129	0.613608	6.09951	3.01274	0.0061572	0.0345124	-2.8429	Olfr1218
A_55_P1971159	0.613535	9.2981	3.30502	0.00306364	0.0204737	-2.18161	Gm5469
A_66_P109175	0.613379	8.2154	3.69908	0.00116882	0.0100903	-1.25814	Farsb
A_55_P1961034	0.612134	7.16435	2.81957	0.00966462	0.0482352	-3.26556	Gm13272
A_55_P2486899	0.612108	7.75065	3.36121	0.002674	0.0185906	-2.05192	Spata24
A_52_P637762	0.611965	6.72726	3.10125	0.00499331	0.0295615	-2.64521	Entpd6
A_55_P2098539	0.611807	8.9974	3.0978	0.00503434	0.0297201	-2.65295	Itgb3bp
A_55_P2741025	0.611561	8.12479	3.37431	0.0025903	0.0181783	-2.02156	Fkbp1b
A_55_P1964965	0.611527	8.69398	3.91856	0.000678209	0.00664622	-0.732379	Gm1673
A_51_P181523	0.611484	10.8578	2.94395	0.00723731	0.0388842	-2.99487	Tmem214
A_55_P1976490	0.611383	10.2227	3.18491	0.00408983	0.0254101	-2.45622	Lman2l
A_51_P233815	0.610554	10.3598	3.31482	0.00299192	0.0201187	-2.15904	Tmem126a
A_52_P669964	0.609552	7.11096	3.98987	0.000567831	0.00581692	-0.56027	Cchcr1
A_55_P2081616	0.609486	9.21838	3.0625	0.00547419	0.0315575	-2.73206	Timeless
A_66_P140947	0.609307	6.81497	3.5816	0.00156113	0.0124705	-1.53658	Casp3
A_51_P243304	0.609204	10.6855	3.07555	0.0053075	0.0309039	-2.70286	Galk1
A_55_P2159949	0.608485	7.85373	3.7154	0.00112264	0.00982989	-1.21928	Polr1e
A_52_P342443	0.608288	8.26192	3.99579	0.000559517	0.0057572	-0.545967	Fblim1
A_55_P2040362	0.608014	12.3695	3.94022	0.000642611	0.00638235	-0.680164	Bola2
A_51_P308019	0.607569	8.71317	4.64006	0.000111529	0.00171926	1.02591	Bnip1
A_51_P252410	0.606429	11.7695	4.09189	0.000440186	0.00483208	-0.313157	Cope
A_51_P414115	0.606218	10.6836	3.90326	0.000704524	0.00685686	-0.76923	Naprt
A_51_P249051	0.606076	9.80231	3.91841	0.000678463	0.00664622	-0.73274	Pycr2
A_55_P2138529	0.605535	10.7687	3.57542	0.001585	0.0126033	-1.55116	Mrpl40
A_55_P2817319	0.604879	11.5118	3.7214	0.00110611	0.00971787	-1.20499	Hnrnpc
A_55_P2124553	0.604792	6.86781	3.02566	0.0059724	0.0337121	-2.8142	Cep41
A_52_P577388	0.604531	8.27764	3.63305	0.00137556	0.0113804	-1.41493	Epdr1
A_51_P128147	0.604371	7.53268	2.84793	0.00905105	0.0459425	-3.20432	Chmp1a
A_51_P232142	0.604341	7.45642	3.07265	0.00534409	0.0310046	-2.70935	Thumpd3
A_51_P235123	0.604318	9.5765	3.19054	0.00403506	0.0251296	-2.44343	Nfkbie
A_51_P400107	0.604239	14.0902	4.04716	0.000492204	0.0052511	-0.421613	Furin
A_55_P2176520	0.603244	6.02454	3.07298	0.0053399	0.0310043	-2.70861	D130079A08Rik
A_55_P2148321	0.603013	6.33764	3.43025	0.00226082	0.0164357	-1.89156	Gm15401
A_55_P2137586	0.602887	6.86487	2.87137	0.00857206	0.044054	-3.15349	Nphp4
A_66_P136099	0.602122	9.91289	4.07397	0.00046034	0.00499808	-0.356636	Coasy
A_55_P2121543	0.601974	15.9805	2.82882	0.00946022	0.0474649	-3.24561	Rps20
A_55_P2931918	0.601946	10.6591	3.38521	0.00252267	0.017844	-1.9963	Rfk
A_55_P2738407	0.600844	8.02965	3.77891	0.000959365	0.00871493	-1.06768	Pcnp
A_55_P2739832	0.600773	9.10234	3.51789	0.00182517	0.0140419	-1.68656	Tars2
A_51_P479052	0.599902	10.7855	3.59506	0.00151033	0.0121908	-1.50479	Tars
A_55_P2737772	0.599488	6.72133	3.76637	0.000989617	0.00891596	-1.09765	Zc3h12a
A_55_P2905331	0.599333	10.6383	3.87568	0.000754537	0.00722893	-0.835593	Pold2
A_52_P217240	0.598777	8.431	2.9016	0.00798983	0.0418158	-3.08764	Ppme1
A_55_P2013113	0.598772	11.0171	3.66051	0.00128553	0.0108377	-1.3498	Bak1
A_55_P2151685	0.598222	10.3271	3.09111	0.00511507	0.0300846	-2.66798	Pira11
A_55_P2115225	0.598067	7.27182	3.41198	0.00236368	0.0170291	-1.9341	Fap
A_55_P2041075	0.597982	12.6433	3.60981	0.00145653	0.0118859	-1.46993	Ccnd3
A_66_P114412	0.597906	8.57653	3.81451	0.000878314	0.00815991	-0.982441	Pgm3
A_51_P431554	0.596423	9.36931	4.74071	8.6686e-05	0.00144989	1.27267	Ten1
A_52_P294253	0.596216	8.00607	3.39306	0.00247495	0.0176058	-1.97806	Zfp41
A_66_P132232	0.595999	9.62995	3.11036	0.00488631	0.0290684	-2.62473	Ercc1
A_55_P2055042	0.595677	11.8344	4.04162	0.000499067	0.00529178	-0.435052	Uqcc2
A_55_P2206254	0.595665	7.03947	3.29238	0.00315861	0.0209273	-2.21069	BC049715
A_55_P2727679	0.59547	11.2949	3.51968	0.00181717	0.0139907	-1.68235	Mrpl42
A_55_P2908213	0.595264	8.71375	3.33834	0.00282639	0.0193465	-2.10479	Ilf3
A_51_P466162	0.594204	11.4792	3.35593	0.00270843	0.0187486	-2.06412	C1qbp
A_55_P2810180	0.594097	9.73452	3.72615	0.00109319	0.00962459	-1.19366	Ubxn8
A_55_P1957618	0.593786	11.4006	3.16074	0.00433318	0.0265151	-2.51101	Ak2
A_51_P357341	0.593653	12.7517	4.15631	0.000374713	0.0042998	-0.156645	Clic1
A_66_P119439	0.593199	7.93029	3.73342	0.00107372	0.00950531	-1.17633	Ftsj1
A_55_P1995497	0.592983	9.77445	3.14296	0.00452112	0.0274199	-2.55123	Atad3a
A_55_P2797167	0.590067	11.2681	2.81126	0.00985176	0.0490753	-3.28344	Ndrg1
A_55_P2870994	0.589845	11.4142	4.16482	0.000366817	0.00422457	-0.135932	Rfc2
A_51_P267354	0.589365	8.8115	3.27833	0.0032675	0.0214376	-2.24295	Lrfn3
A_51_P430552	0.589043	10.5359	3.20346	0.00391208	0.0245988	-2.41406	G6pc3
A_51_P376149	0.588881	10.4541	4.13776	0.000392498	0.00445521	-0.201729	N6amt2
A_51_P232705	0.588621	8.88073	3.36394	0.00265633	0.0185109	-2.04559	Commd9
A_51_P416408	0.58838	10.918	3.69713	0.00117447	0.0101181	-1.26279	Tmc4
A_51_P209818	0.587974	5.90928	3.80008	0.000910328	0.00837526	-1.01702	Prtn3
A_55_P2109585	0.586883	7.29502	3.36502	0.00264938	0.0184809	-2.04309	Plekha7
A_52_P504268	0.585674	8.26968	2.82404	0.00956524	0.0478193	-3.25591	B3galnt1
A_51_P335900	0.584705	13.7478	4.6375	0.000112248	0.0017278	1.01962	Cox5a
A_51_P222453	0.584636	8.38298	3.37408	0.00259174	0.0181823	-2.02209	Tmem254a
A_51_P384718	0.583092	7.0273	3.33717	0.00283439	0.0193699	-2.10749	Efna4
A_55_P2007196	0.582805	15.7831	3.51103	0.00185609	0.0141982	-1.70266	Aldoa
A_55_P2160322	0.582398	6.81605	3.56502	0.00162602	0.0128511	-1.57569	Anapc15
A_55_P2933889	0.582369	11.2548	3.54624	0.00170266	0.0132938	-1.6199	Slmo2
A_55_P2805021	0.58212	7.84407	3.38092	0.00254906	0.0179381	-2.00623	Nmur2
A_52_P130912	0.581986	6.45335	3.35143	0.00273815	0.0188999	-2.07454	Pcdh7
A_52_P313217	0.581709	6.41498	3.09267	0.00509616	0.0299962	-2.66448	Adgrd1
A_65_P06382	0.580997	8.75185	3.08448	0.00519624	0.0304159	-2.68285	Hat1
A_55_P2601461	0.580225	9.66544	3.7969	0.000917527	0.00841181	-1.02463	Ppp2r2d
A_66_P139383	-0.580451	9.63282	-3.6933	0.00118562	0.0101873	-1.27188	Gm15614
A_55_P2135331	-0.580758	10.2059	-3.40357	0.00241253	0.0172619	-1.95365	Evl
A_52_P303904	-0.580859	9.36679	-3.58893	0.00153326	0.0123122	-1.51927	Card6
A_66_P117289	-0.580978	8.50039	-2.87414	0.008517	0.0438735	-3.14746	Cdk13
A_55_P2119962	-0.581017	10.0268	-3.71937	0.00111168	0.00975441	-1.20983	1110034G24Rik
A_55_P2182736	-0.581174	13.1231	-3.37344	0.00259579	0.0182045	-2.02358	Limd2
A_51_P488730	-0.582041	8.42879	-3.00246	0.00630823	0.0350575	-2.86572	Zfp612
A_55_P2127844	-0.582438	7.99883	-3.56361	0.00163162	0.0128718	-1.579	Bcas3
A_55_P2103324	-0.582753	9.89238	-3.64322	0.00134153	0.0111832	-1.39083	Mknk2
A_51_P332917	-0.583591	6.08422	-3.14729	0.00447461	0.0271852	-2.54144	Enpp3
A_55_P2076631	-0.583594	10.8579	-3.15119	0.00443324	0.0269968	-2.53264	Gypc
A_55_P2197134	-0.58398	6.94414	-3.14646	0.00448357	0.0272217	-2.54333	A930018M24Rik
A_51_P268953	-0.58418	8.53166	-2.99197	0.00646598	0.0356964	-2.88896	Tmem64
A_66_P115996	-0.584353	10.6085	-4.05609	0.000481352	0.00516704	-0.399973	Ccbl1
A_55_P2505285	-0.585013	7.91022	-3.09234	0.00510016	0.0300068	-2.66522	Cobll1
A_66_P132117	-0.585236	8.91257	-3.38914	0.00249866	0.0177381	-1.98716	Fbrsl1
A_55_P1996963	-0.58525	10.9217	-3.48631	0.00197175	0.0148386	-1.7606	Mtcl1
A_52_P1149693	-0.58542	6.70186	-3.03552	0.0058349	0.0331423	-2.79224	A930006K02Rik
A_55_P1973965	-0.585494	10.4912	-2.99249	0.00645799	0.0356617	-2.8878	Ppp1r13b
A_52_P58283	-0.585688	5.7567	-2.99369	0.00643987	0.0355902	-2.88515	Kcna5
A_55_P2350372	-0.585956	7.41175	-2.90568	0.00791415	0.0415259	-3.07872	Gm14858
A_66_P115310	-0.586946	9.97369	-3.58791	0.0015371	0.012321	-1.52167	Tbrg3
A_65_P10455	-0.587176	11.6083	-3.61285	0.00144567	0.0118198	-1.46274	Taok1
A_66_P136003	-0.587837	7.8603	-3.22989	0.00367157	0.0234767	-2.35381	Fam63b
A_51_P300572	-0.587956	9.47896	-3.43088	0.00225738	0.0164269	-1.8901	Slc30a1
A_55_P2938792	-0.588101	11.6434	-3.34504	0.00278089	0.0190855	-2.08931	Tacc1
A_52_P21506	-0.588411	11.7115	-3.64436	0.00133777	0.0111652	-1.38813	Ctnna1
A_55_P2000638	-0.588491	9.69325	-3.3288	0.00289239	0.019644	-2.1268	Stag2
A_52_P548000	-0.588512	6.65933	-2.95691	0.00702081	0.0379951	-2.96635	Tmem175
A_55_P2730263	-0.588985	7.55621	-3.19282	0.00401309	0.0250459	-2.43825	Ssbp2
A_55_P2109337	-0.588985	10.5048	-3.38612	0.0025171	0.0178166	-1.99419	Gba2
A_51_P424518	-0.58982	8.01904	-2.9383	0.00733366	0.0392202	-3.00729	Nin
A_55_P2053206	-0.590173	7.65095	-3.8037	0.000902186	0.00832238	-1.00835	Kdm4c
A_51_P232708	-0.590647	9.09031	-3.3162	0.00298196	0.0200843	-2.15587	Npff
A_52_P407755	-0.590817	8.8241	-2.95131	0.00711352	0.0383773	-2.97868	Gpcpd1
A_55_P2930911	-0.591572	8.75824	-3.63752	0.00136048	0.0113005	-1.40433	Baz2b
A_51_P248857	-0.591692	7.57457	-3.43106	0.00225636	0.0164261	-1.88966	Fam212a
A_52_P337948	-0.591813	6.9979	-3.66314	0.00127723	0.0107807	-1.34356	Tnik
A_55_P2761420	-0.592642	8.15927	-2.8853	0.00829891	0.0430145	-3.12318	Mex3b
A_55_P2065294	-0.592912	6.37437	-3.2663	0.00336362	0.0219029	-2.27054	Scn3a
A_55_P1953998	-0.593052	9.73327	-2.9866	0.00654811	0.0360544	-2.90084	Pbx1
A_55_P1983754	-0.59307	9.33147	-3.55874	0.00165126	0.0129817	-1.59048	Pcp4l1
A_51_P218975	-0.593963	8.26206	-3.11379	0.00484652	0.0289141	-2.617	Kcns3
A_55_P2073526	-0.594344	11.0585	-3.2536	0.00346808	0.0224291	-2.29962	H2-Ke6
A_51_P455353	-0.594546	8.15062	-3.39967	0.00243552	0.0173965	-1.96271	Gulp1
A_51_P265576	-0.594601	8.5585	-3.08316	0.0052125	0.0304957	-2.68581	Rbm18
A_55_P2044724	-0.594647	8.487	-2.88393	0.00832539	0.0430982	-3.12617	Zfp869
A_51_P334804	-0.594915	6.124	-4.20504	0.000331699	0.00390641	-0.0380262	Pnpla5
A_51_P208845	-0.595274	8.10125	-3.30364	0.00307387	0.0205289	-2.18479	Egflam
A_52_P477431	-0.59533	11.5322	-3.34764	0.00276338	0.0190145	-2.08329	Mnt
A_51_P353895	-0.595339	5.99339	-3.26827	0.00334768	0.0218451	-2.26602	Sult1c2
A_55_P2503365	-0.59573	6.21421	-3.27386	0.00330294	0.0216089	-2.25321	Bhlhe41
A_55_P2729693	-0.595879	7.91473	-2.95091	0.00712024	0.0384037	-2.97956	Adamts10
A_51_P453246	-0.596113	12.3328	-3.5872	0.00153978	0.012333	-1.52335	Uqcc3
A_55_P2735465	-0.596167	7.95459	-2.90757	0.00787945	0.0414063	-3.07461	Map3k2
A_51_P175555	-0.596199	12.0125	-3.47184	0.0020427	0.0152323	-1.79446	Pelo
A_55_P2123942	-0.596618	9.98801	-3.4648	0.00207814	0.0154523	-1.81093	Lmbrd1
A_55_P1996046	-0.597012	8.73751	-4.04932	0.000489559	0.00522823	-0.416384	Zfp931
A_51_P286996	-0.597371	11.0189	-3.01224	0.00616449	0.0345326	-2.84402	Fxyd1
A_51_P502892	-0.597796	11.853	-3.06932	0.00538637	0.0311892	-2.71679	Nfic
A_52_P387334	-0.59817	15.4768	-3.65432	0.00130531	0.0109556	-1.36449	Dcc
A_55_P2345776	-0.598224	7.06843	-3.02252	0.00601682	0.0339261	-2.82118	N4bp2l1
A_55_P2729573	-0.598298	7.14001	-3.17126	0.00422561	0.0260365	-2.48719	Btbd7
A_55_P1983016	-0.59835	8.4198	-3.32345	0.00293012	0.0198498	-2.13915	Gm3556
A_51_P241943	-0.598559	12.9127	-3.84787	0.000808523	0.00764085	-0.902424	Sap30l
A_66_P103147	-0.59979	5.93589	-3.1831	0.00410758	0.0254824	-2.46033	Gpr21
A_66_P131876	-0.60019	7.82578	-3.0221	0.00602286	0.033951	-2.82212	Synrg
A_55_P2508714	-0.600767	9.53728	-3.67662	0.00123547	0.0105035	-1.31156	Gm16796
A_55_P2293351	-0.600923	10.4441	-2.98176	0.00662309	0.0363903	-2.91154	Slc2a4rg-ps
A_55_P2251082	-0.601164	9.1447	-2.96837	0.00683465	0.0372778	-2.9411	Qk
A_55_P2169059	-0.601966	7.73591	-3.83305	0.000838819	0.00788074	-0.937982	Strada
A_55_P2419483	-0.602626	7.29309	-3.16509	0.0042884	0.026312	-2.50117	4732460I02Rik
A_55_P2001683	-0.602684	12.4042	-3.44171	0.00219858	0.0160954	-1.86485	Atp5g1
A_66_P132885	-0.602994	9.92588	-3.1986	0.0039579	0.0248121	-2.42511	Snx25
A_52_P278853	-0.602996	7.15679	-3.72808	0.00108797	0.00958676	-1.18905	Trim34a
A_51_P270807	-0.603202	5.93371	-2.84005	0.00921771	0.0465731	-3.22136	Tnfrsf17
A_55_P2499244	-0.603242	9.83585	-3.38404	0.00252986	0.0178623	-1.99901	Fam210b
A_52_P44765	-0.604095	10.2618	-3.75797	0.00101042	0.0090642	-1.11772	Ppp2r5a
A_51_P268167	-0.604241	8.37204	-2.88268	0.00834958	0.0431591	-3.12888	Fam208a
A_65_P08731	-0.604243	7.6579	-3.27864	0.00326509	0.0214353	-2.24225	Fut8
A_52_P558988	-0.604363	6.77202	-3.4061	0.00239776	0.0171797	-1.94778	Gpr155
A_55_P1981155	-0.604501	11.7191	-3.13497	0.00460807	0.0278259	-2.56926	Phldb1
A_51_P134452	-0.605123	7.96361	-2.8197	0.00966176	0.0482352	-3.26528	Lpar3
A_66_P113281	-0.605395	8.93614	-3.00749	0.00623395	0.0347652	-2.85457	Prcp
A_65_P16739	-0.605401	6.55492	-2.871	0.00857948	0.0440636	-3.1543	Nova1
A_55_P2000515	-0.605463	9.64511	-3.3569	0.0027021	0.0187314	-2.06189	Peli1
A_55_P2740577	-0.60563	13.54	-4.56903	0.000133251	0.00196829	0.851811	Itm2c
A_55_P2278093	-0.605725	6.0254	-2.89824	0.00805254	0.042047	-3.09496	AI480461
A_52_P194316	-0.606127	9.50917	-3.21766	0.00378104	0.0239991	-2.38172	Atp13a3
A_55_P2751878	-0.606402	11.1176	-4.36851	0.000220258	0.00285514	0.360917	Gm28515
A_55_P2801261	-0.606875	5.90869	-2.96321	0.00691795	0.0376141	-2.95249	LOC102641067
A_55_P2115836	-0.607001	7.71557	-3.05916	0.00551768	0.0317293	-2.73952	Acnat1
A_66_P104222	-0.607135	10.9955	-3.95892	0.000613375	0.0061798	-0.635052	Vamp5
A_51_P466829	-0.607388	10.9248	-3.10956	0.00489559	0.0291153	-2.62652	Fam109a
A_51_P271665	-0.607531	9.73297	-3.29137	0.00316633	0.0209452	-2.21301	Rev3l
A_55_P2092904	-0.60813	8.63135	-3.74814	0.0010353	0.00925561	-1.14119	Ddb2
A_65_P09032	-0.60906	9.76078	-3.80407	0.000901361	0.00831844	-1.00746	Rab43
A_55_P2714030	-0.609207	13.4714	-3.05964	0.00551138	0.0317031	-2.73845	Ccdc25
A_52_P421947	-0.609576	10.1013	-3.61249	0.00144697	0.0118258	-1.4636	Mtss1
A_51_P220049	-0.609939	6.77365	-3.3632	0.00266112	0.0185206	-2.04731	Zfp119a
A_55_P2806049	-0.610041	11.6271	-3.42944	0.00226531	0.0164609	-1.89345	Acadm
A_51_P313803	-0.610721	8.82879	-2.80539	0.00998611	0.049602	-3.29607	Zufsp
A_55_P2037146	-0.611064	6.13252	-3.42445	0.00229301	0.0166176	-1.90508	Igfbpl1
A_66_P116405	-0.611537	11.221	-4.71251	9.3025e-05	0.00152533	1.20353	Surf1
A_55_P2503485	-0.613455	10.9887	-3.66361	0.00127575	0.0107726	-1.34245	Zyx
A_52_P150273	-0.613623	7.33414	-3.0858	0.00517993	0.0303422	-2.67988	2610027K06Rik
A_52_P510503	-0.613959	7.41876	-3.569	0.00161019	0.0127452	-1.5663	Cdc40
A_66_P117865	-0.61468	9.42706	-3.67224	0.00124887	0.0105971	-1.32195	Lhfp
A_55_P2736440	-0.614749	9.30684	-3.07763	0.00528131	0.0308029	-2.69819	Gm36151
A_66_P102303	-0.615444	9.65911	-3.35948	0.0026852	0.0186497	-2.0559	Gpt
A_51_P330044	-0.61564	7.01742	-3.65396	0.00130647	0.010961	-1.36535	Cyp2j9
A_55_P2026982	-0.615905	7.55054	-3.3683	0.00262838	0.0183714	-2.03549	Tdrp
A_55_P2011802	-0.61719	9.31871	-3.72068	0.00110807	0.00973098	-1.2067	Pdk2
A_51_P221014	-0.617204	11.8648	-4.75505	8.36301e-05	0.00141351	1.30783	Cd47
A_52_P204606	-0.617747	7.34861	-4.47446	0.000168892	0.0023549	0.620143	Nfat5
A_55_P2875899	-0.618004	13.0592	-3.95875	0.000613625	0.0061798	-0.635448	Tmem59
A_55_P2059640	-0.618056	10.314	-2.84097	0.00919805	0.0465076	-3.21937	Abhd14b
A_66_P108170	-0.61824	6.32826	-3.49555	0.00192771	0.0145834	-1.73896	Dgkeos
A_52_P116973	-0.618949	10.0754	-4.12207	0.000408208	0.00457988	-0.239877	Zfp663
A_51_P479408	-0.61931	10.0686	-3.7686	0.000984187	0.00888553	-1.09234	Hyal1
A_51_P483220	-0.619543	10.4401	-3.25857	0.00342684	0.0222037	-2.28825	Impact
A_55_P1956557	-0.619975	8.56912	-3.28721	0.00319826	0.0211095	-2.22256	Rab3a
A_55_P2205650	-0.620231	7.19888	-3.32221	0.00293892	0.0198952	-2.14201	2610507I01Rik
A_51_P482043	-0.620271	9.25031	-4.05056	0.00048805	0.00522304	-0.413386	Epm2aip1
A_55_P2082658	-0.620744	7.64022	-2.86444	0.00871097	0.0445634	-3.16852	Gm31105
A_55_P2154107	-0.620891	14.3877	-2.9207	0.0076417	0.0404333	-3.04589	Gcm1
A_55_P2002466	-0.621322	10.4161	-3.60655	0.00146825	0.0119411	-1.47764	Zfp747
A_66_P128736	-0.621753	10.5345	-3.91484	0.000684527	0.00669348	-0.741357	Rnf144b
A_51_P255373	-0.622356	8.28317	-3.05071	0.00562907	0.0322012	-2.75838	2810013P06Rik
A_65_P14558	-0.622675	9.07843	-3.58576	0.00154527	0.0123675	-1.52677	2310067E19Rik
A_51_P386270	-0.622729	7.21818	-3.19486	0.00399348	0.0249751	-2.4336	Cyp2d12
A_55_P2493533	-0.623054	9.36719	-3.71001	0.00113767	0.00990304	-1.23211	Mtmr1
A_52_P518434	-0.623253	7.79468	-3.68219	0.00121861	0.0104081	-1.29832	Hmbox1
A_55_P2740942	-0.623822	7.35356	-3.07752	0.00528273	0.0308029	-2.69845	Epor
A_55_P2925714	-0.623961	10.0486	-3.69691	0.0011751	0.0101193	-1.2633	Fbxo11
A_55_P2086682	-0.624157	11.1035	-3.63677	0.001363	0.0113124	-1.40611	Nfib
A_52_P318653	-0.624188	8.51898	-3.69266	0.0011875	0.0101966	-1.27341	Cytip
A_51_P371152	-0.624234	8.42228	-2.89717	0.00807271	0.0421247	-3.09731	Sos2
A_51_P392033	-0.624366	6.70537	-4.70979	9.36612e-05	0.00153051	1.19686	Crebrf
A_55_P2135276	-0.624879	6.32331	-3.46406	0.00208188	0.0154691	-1.81265	Mcoln3
A_55_P2121613	-0.625175	10.583	-4.16943	0.000362613	0.0041854	-0.12472	Sox4
A_51_P373142	-0.625338	6.24099	-3.44774	0.00216648	0.0159402	-1.85078	AI854703
A_52_P354823	-0.626047	10.5791	-2.80139	0.0100785	0.049954	-3.30465	Irf8
A_51_P472393	-0.626081	5.91336	-2.8897	0.00821439	0.0426612	-3.1136	4930426D05Rik
A_55_P2111790	-0.626831	8.79231	-3.13114	0.00465037	0.0280002	-2.57791	Gem
A_52_P231737	-0.626922	8.74998	-3.30753	0.00304511	0.0203891	-2.17584	Actl6a
A_52_P15495	-0.627737	8.77771	-3.67161	0.00125082	0.0105971	-1.32344	Pvrl3
A_51_P436447	-0.628659	9.8752	-3.67167	0.00125066	0.0105971	-1.32332	Zfp871
A_55_P2292801	-0.629284	6.79355	-3.26659	0.00336131	0.0219015	-2.26988	D430004P15Rik
A_51_P157270	-0.629293	7.46217	-4.39125	0.000208059	0.00273338	0.41651	Plekhd1
A_52_P515769	-0.62941	8.87608	-3.68142	0.00122092	0.0104186	-1.30015	Pcdh12
A_52_P454994	-0.629523	8.26392	-3.72191	0.0011047	0.00971362	-1.20376	Pi4ka
A_51_P457492	-0.629925	12.3287	-3.87212	0.000761252	0.00727993	-0.844164	Tmem223
A_52_P371154	-0.630215	8.75709	-3.21237	0.00382935	0.024232	-2.39377	Sgms1
A_65_P01126	-0.630238	7.30057	-3.06821	0.00540066	0.0312546	-2.71929	Mef2c
A_66_P100196	-0.63034	7.27309	-2.95773	0.0070073	0.0379417	-2.96454	Gm20611
A_52_P394835	-0.630902	8.85584	-3.28043	0.003251	0.0213633	-2.23813	Nipbl
A_55_P2354531	-0.631231	7.84778	-3.38199	0.00254246	0.0179149	-2.00376	2610029K11Rik
A_55_P2488674	-0.63136	9.23157	-3.35008	0.00274712	0.0189402	-2.07766	Hivep2
A_52_P361993	-0.631687	9.30621	-4.46306	0.000173787	0.00240203	0.592235	Zc2hc1a
A_55_P2055477	-0.632141	9.27425	-2.87214	0.00855673	0.0440118	-3.15181	Scaf11
A_55_P2729758	-0.632404	8.9294	-4.47879	0.000167071	0.00233866	0.630732	Lrig3
A_51_P376912	-0.63246	7.4357	-3.13858	0.00456862	0.0276539	-2.56112	Zfp783
A_51_P141932	-0.632566	12.0445	-3.18239	0.00411456	0.0255181	-2.46194	Anks1
[truncated: 1,459 more rows]

## Sheet: PBS_CuOCOOH_2.5-PBS
ProbeID	logFC	AveExpr	t-statistic	P.Value	adj.P.Val	B-statistic	GeneSymbol
A_66_P106131	4.33478	14.6334	4.8182	7.14127e-05	0.030037	1.69039	Saa3
A_52_P318673	3.89767	11.7815	5.66575	8.75714e-06	0.0140013	3.55673	Saa1
A_51_P436652	3.76272	10.1401	5.31194	2.0905e-05	0.0181673	2.78557	Ccl7
A_55_P1990032	3.65019	9.25864	5.04637	4.04117e-05	0.0244199	2.19875	Cxcl5
A_51_P286737	3.53962	11.9178	5.04077	4.09789e-05	0.0244199	2.18632	Ccl2
A_51_P224164	3.29877	11.8882	5.63686	9.3982e-06	0.0140013	3.49429	Slc26a4
A_55_P2811679	2.78438	9.86388	4.88343	6.06707e-05	0.0281202	1.83606	Cxcl1
A_51_P358765	2.27662	13.3158	6.10137	3.04757e-06	0.00768956	4.48571	Spp1
A_51_P185660	2.22036	12.1623	6.73	6.89321e-07	0.00632665	5.77917	Ccl9
A_52_P700056	2.17315	12.2669	6.48854	1.21334e-06	0.00632665	5.28936	Wfdc17
A_51_P114462	2.0506	10.3188	4.58651	0.000127542	0.0396427	1.17149	Ccl17
A_51_P270949	1.87774	10.008	5.665	8.77305e-06	0.0140013	3.55513	Hist1h1b
A_51_P164014	1.82683	9.68532	6.27462	2.01399e-06	0.00768956	4.84803	Cenpe
A_55_P2173982	1.80286	10.455	6.52131	1.12324e-06	0.00632665	5.35637	Rrm2
A_66_P108267	1.78311	9.02586	4.46536	0.000172788	0.0451773	0.899524	Foxn4
A_51_P125135	1.78061	9.28422	5.97154	4.16582e-06	0.00868865	4.21144	Cdca5
A_51_P230103	1.7415	9.81769	6.2036	2.38573e-06	0.00768956	4.70003	Birc5
A_51_P253803	1.7158	11.0853	7.22299	2.2229e-07	0.00463631	6.75044	Mki67
A_51_P246317	1.69902	13.2859	4.89337	5.9183e-05	0.0280541	1.85824	Mt2
A_51_P451151	1.63954	9.56311	4.89421	5.90603e-05	0.0280541	1.86009	Ube2c
A_55_P2804638	1.62307	11.5247	4.96523	4.94669e-05	0.0261108	2.01836	Cd14
A_55_P2929773	1.58433	9.29796	5.16743	2.99073e-05	0.0201218	2.46699	Ccna2
A_55_P2797234	1.58183	8.81974	5.44996	1.48699e-05	0.0162412	3.088	Ckap2
A_55_P2007088	1.57619	10.696	4.92477	5.4721e-05	0.0271742	1.92824	Rnf128
A_52_P416756	1.57058	11.5454	5.1832	2.87594e-05	0.0199945	2.50184	D17H6S56E-5
A_51_P383032	1.55552	10.2361	4.64611	0.000109853	0.0368827	1.30516	Clec4d
A_55_P2099961	1.54028	14.7942	5.19644	2.78294e-05	0.0199945	2.5311	Hist1h2ag
A_55_P2103706	1.51381	8.80084	4.77524	7.95124e-05	0.0318921	1.59434	Gm5593
A_66_P100853	1.46176	14.8204	5.37156	1.80415e-05	0.016656	2.91643	Hist1h2ao
A_55_P2056496	1.45754	9.74098	6.06597	3.31812e-06	0.00768956	4.41115	Tk1
A_55_P2084631	1.44176	14.5641	5.02122	4.3024e-05	0.0249264	2.14288	Hist1h2an
A_55_P2742860	1.4173	9.15467	5.28125	2.25542e-05	0.0188165	2.71807	Cenpn
A_55_P2757433	1.4072	8.91282	5.0576	3.92971e-05	0.0244199	2.22369	Hmox1
A_51_P255699	1.40668	9.38905	4.45926	0.00017545	0.0451773	0.885825	Mmp3
A_51_P150912	1.4066	10.2273	5.41139	1.63525e-05	0.0162412	3.00368	Aurka
A_52_P628067	1.38572	8.7803	4.85142	6.57215e-05	0.0285574	1.76461	Cdca3
A_55_P1965154	1.3672	9.08385	5.50555	1.2969e-05	0.0162412	3.20924	Spc25
A_51_P457528	1.35506	10.931	4.96033	5.00759e-05	0.0261108	2.00744	Ccnb2
A_51_P105078	1.32298	13.8572	4.98622	4.69448e-05	0.0257665	2.06507	S100a4
A_55_P2824234	1.29991	8.58476	4.80696	7.34472e-05	0.030037	1.66528	Fam64a
A_55_P1957459	1.26686	12.5329	4.51606	0.00015217	0.0423176	1.01336	Lilrb4
A_55_P2063336	1.2453	8.35433	5.47596	1.3948e-05	0.0162412	3.14474	4930427A07Rik
A_55_P2646533	1.22145	8.15069	5.44517	1.50466e-05	0.0162412	3.07752	Cenpf
A_52_P139650	1.20608	7.51435	5.60247	1.02237e-05	0.0142158	3.41983	Ska1
A_55_P2004801	1.20388	9.4135	6.13924	2.78297e-06	0.00768956	4.56527	Tacc3
A_51_P240453	1.19975	8.46173	5.4276	1.5712e-05	0.0162412	3.03913	Nusap1
A_66_P134542	1.19453	9.81923	4.678	0.000101419	0.0350004	1.37664	Anln
A_55_P2115955	1.19326	7.3204	4.61782	0.00011792	0.038429	1.24172	Raet1e
A_55_P2796457	1.19064	10.0912	5.71632	7.73979e-06	0.0140013	3.66582	Asf1b
A_51_P465281	1.18096	14.0911	4.73482	8.79738e-05	0.0327655	1.50389	Lgals1
A_51_P230098	1.17365	8.09731	4.405	0.000201013	0.0499109	0.763944	Pbk
A_66_P120837	1.16294	8.07785	4.75592	8.34489e-05	0.0327655	1.55112	Top2a
A_51_P369200	1.15727	8.2936	4.54249	0.000142417	0.0406904	1.07269	Tpx2
A_51_P492830	1.13791	7.4949	4.54853	0.000140275	0.040635	1.08627	Cenph
A_55_P2172274	1.11538	8.37271	4.53397	0.00014549	0.0410065	1.05357	Smc2
A_66_P120074	1.10976	7.89828	5.3643	1.83674e-05	0.016656	2.90053	Uhrf1
A_65_P08033	1.10644	8.32743	5.00787	4.44784e-05	0.0250726	2.11322	Kif22
A_51_P141413	1.09159	7.61798	4.49537	0.000160269	0.0434122	0.966907	Clec10a
A_51_P489268	1.06714	7.7201	4.43106	0.0001883	0.0478949	0.82249	Ncapg
A_66_P111660	1.0653	10.9928	4.94693	5.17779e-05	0.0263398	1.9776	Mt1
A_51_P487999	1.06436	7.68029	4.45945	0.000175369	0.0451773	0.886239	Sgol1
A_55_P2171116	1.05927	14.1565	4.57093	0.000132619	0.0397717	1.13653	Lgals3
A_51_P212682	1.05183	7.84984	4.86316	6.3822e-05	0.0283599	1.79082	Mcm10
A_51_P227004	1.04904	9.30383	4.58121	0.000129247	0.0396427	1.15959	Cks1b
A_55_P2171493	1.04467	7.96406	4.74636	8.54698e-05	0.0327655	1.52972	BC030867
A_52_P381303	1.03539	8.21428	5.24763	2.45122e-05	0.0193664	2.64404	Gins2
A_51_P491987	1.01823	9.83055	4.5551	0.000137987	0.0405351	1.101	Ripk3
A_51_P208680	0.993384	8.35125	4.73889	8.70812e-05	0.0327655	1.51301	Chtf18
A_55_P2054342	0.993268	7.0351	4.6743	0.000102365	0.0350004	1.36834	2810408I11Rik
A_51_P133612	0.986491	10.229	4.6405	0.000111407	0.0368827	1.29258	Cdt1
A_55_P2143923	0.974513	7.24021	4.70178	9.55586e-05	0.0343632	1.42991	Slc13a2
A_51_P109508	0.967035	8.44466	5.09679	3.56466e-05	0.0232338	2.3106	Havcr2
A_51_P264227	0.948272	8.65103	5.19997	2.7587e-05	0.0199945	2.53889	Gpr160
A_65_P10248	0.924636	8.84705	4.86263	6.39072e-05	0.0283599	1.78963	Cks2
A_55_P1988228	0.898984	7.20519	4.6809	0.000100688	0.0350004	1.38312	Aspm
A_51_P360492	0.89233	9.1993	4.81039	7.28198e-05	0.030037	1.67295	Mcm6
A_52_P613528	0.891225	9.23241	4.51001	0.000154495	0.0423986	0.999782	Clec4b1
A_51_P317031	0.86151	8.855	4.59685	0.00012428	0.0392745	1.19468	Ccdc109b
A_55_P2028054	0.859973	10.5963	4.70203	9.54973e-05	0.0343632	1.43048	Incenp
A_55_P2912261	0.753603	10.3793	4.48671	0.000163783	0.0437953	0.947477	Cd44
A_51_P384318	0.745654	11.6041	4.60352	0.000122219	0.0392173	1.20966	C1ra
A_52_P242194	0.745458	7.03156	4.41724	0.000194936	0.0489853	0.791453	Tube1
A_55_P2146577	-0.813148	6.6539	-4.56834	0.000133481	0.0397717	1.13073	Gm13570
A_51_P154867	-1.04426	9.79369	-5.23855	2.50703e-05	0.0193664	2.62401	Pllp

## Sheet: PBS_CuOCOOH_10-PBS
ProbeID	logFC	AveExpr	t-statistic	P.Value	adj.P.Val	B-statistic	GeneSymbol
A_66_P106131	5.81255	14.6334	6.46288	1.28899e-06	0.000358693	5.49089	Saa3
A_52_P318673	5.0447	11.7815	7.33548	1.72454e-07	0.000109384	7.38851	Saa1
A_55_P2734867	4.82214	9.1383	6.51323	1.14481e-06	0.000341104	5.60324	Orm1
A_52_P87713	4.81973	12.9188	7.45164	1.32922e-07	0.000101588	7.63282	Timp1
A_51_P436652	4.77881	10.1401	6.74857	6.60182e-07	0.000250353	6.12393	Ccl7
A_55_P1990032	4.55098	9.25864	6.29376	1.92427e-06	0.000472171	5.11108	Cxcl5
A_51_P286737	4.50341	11.9178	6.4154	1.44199e-06	0.000385585	5.38462	Ccl2
A_51_P358765	4.46396	13.3158	11.9674	2.03623e-11	4.24697e-07	15.5862	Spp1
A_51_P141546	4.42024	8.47499	6.18629	2.48654e-06	0.000585475	4.86784	Orm2
A_55_P2070869	4.00942	14.1602	6.98536	3.82077e-07	0.000186284	6.64008	Lcn2
A_55_P2744077	3.71037	8.99413	5.11458	3.4104e-05	0.00382424	2.37589	Ccl4
A_55_P2811679	3.62115	9.86388	6.3531	1.67126e-06	0.000424867	5.24476	Cxcl1
A_51_P224164	3.31647	11.8882	5.66894	8.68914e-06	0.00139407	3.67835	Slc26a4
A_51_P346938	3.30833	13.9121	7.9607	4.33725e-08	6.95861e-05	8.67954	Lrg1
A_52_P82741	3.29655	11.6852	3.57666	0.00158021	0.0401484	-1.26257	Hspa1a
A_51_P123625	3.2753	8.70006	3.75437	0.00101947	0.0313153	-0.850286	Irg1
A_55_P2491758	3.18116	9.34402	4.8212	7.08791e-05	0.00605871	1.67895	Fxyd4
A_51_P159453	3.07685	10.8787	6.76455	6.36119e-07	0.000250353	6.15901	Serpina3n
A_51_P140710	3.07464	8.76347	5.91607	4.76351e-06	0.000903205	4.25021	Ccl3
A_51_P378789	3.02291	9.93389	5.01009	4.42339e-05	0.00454477	2.12809	Cxcl13
A_51_P303160	3.02123	10.2455	4.58334	0.000128559	0.0089978	1.11216	Arg1
A_51_P246317	2.99827	13.2859	8.6382	1.03073e-08	3.58298e-05	10.0114	Mt2
A_51_P428360	2.97181	8.51015	5.56037	1.13356e-05	0.00173856	3.42522	Retnlb
A_55_P2017929	2.78856	14.4569	7.33054	1.74385e-07	0.000109384	7.37806	Clu
A_55_P2807418	2.73574	8.88031	7.30513	1.84651e-07	0.000109384	7.32433	Rgs16
A_51_P451151	2.7224	9.56311	8.12929	3.01607e-08	5.24218e-05	9.01751	Ube2c
A_52_P249514	2.57884	9.85146	4.89838	5.84477e-05	0.00534668	1.86263	Ccl12
A_52_P700056	2.5644	12.2669	7.65922	8.38409e-08	7.9485e-05	8.06437	Wfdc17
A_51_P270949	2.56279	10.008	7.73429	7.10702e-08	7.41156e-05	8.21884	Hist1h1b
A_51_P114462	2.56227	10.3188	5.73282	7.43459e-06	0.00125678	3.82676	Ccl17
A_51_P309307	2.53116	8.69755	5.24612	2.46047e-05	0.00300105	2.68698	Bcl2l15
A_51_P166886	2.51052	8.42101	3.8484	0.000807458	0.0266474	-0.630388	Saa2
A_51_P185660	2.50526	12.1623	7.59603	9.64103e-08	8.74273e-05	7.93368	Ccl9
A_55_P2103706	2.46325	8.80084	7.77271	6.53256e-08	7.41156e-05	8.29757	Gm5593
A_55_P2804638	2.43882	11.5247	7.46318	1.29542e-07	0.000101588	7.65697	Cd14
A_51_P112966	2.42994	10.8906	4.84255	6.71948e-05	0.00586394	1.72979	Ch25h
A_55_P2144686	2.40016	7.38134	4.23596	0.000306996	0.0149462	0.285016	Dmbt1
A_55_P2797234	2.38465	8.81974	8.21866	2.49153e-08	5.086e-05	9.19493	Ckap2
A_51_P253803	2.35947	11.0853	9.93586	7.76929e-10	8.1022e-06	12.3695	Mki67
A_51_P230103	2.3475	9.81769	8.36504	1.82629e-08	4.76136e-05	9.48287	Birc5
A_55_P2729165	2.34641	10.5723	7.86492	5.34053e-08	6.96171e-05	8.4856	Cdc20
A_66_P108267	2.34238	9.02586	5.86784	5.35393e-06	0.000997026	4.1391	Foxn4
A_52_P416756	2.33175	11.5454	7.69768	7.70284e-08	7.65039e-05	8.14361	D17H6S56E-5
A_52_P355169	2.3187	7.45191	7.74206	6.98676e-08	7.41156e-05	8.23479	Tnc
A_51_P362066	2.31808	15.3644	5.13445	3.24602e-05	0.00371333	2.42297	Chil1
A_55_P2732096	2.31521	7.33215	5.69343	8.18449e-06	0.00135479	3.7353	Chl1
A_52_P420466	2.29061	12.244	6.06575	3.31988e-06	0.000721279	4.59336	Hist1h2ab
A_55_P2724194	2.27736	8.35109	4.71421	9.26311e-05	0.00723598	1.42409	Ccna1
A_55_P2173982	2.26181	10.455	8.18408	2.68236e-08	5.086e-05	9.12643	Rrm2
A_55_P2048607	2.26076	16.1349	8.89201	6.1115e-09	3.18669e-05	10.4924	Hp
A_55_P2766382	2.25599	11.1003	6.93948	4.2455e-07	0.000193205	6.54069	Sfn
A_55_P2929773	2.22871	9.29796	7.27151	1.99198e-07	0.000109384	7.25309	Ccna2
A_51_P150912	2.21522	10.2273	8.52507	1.30469e-08	3.88743e-05	9.79391	Aurka
A_51_P125135	2.2054	9.28422	7.39856	1.49685e-07	0.000107654	7.52142	Cdca5
A_51_P279437	2.18624	8.77694	6.0039	3.85291e-06	0.000795646	4.45188	Mfsd2a
A_51_P172292	2.17551	11.232	5.25301	2.41882e-05	0.00300105	2.70324	Itih4
A_55_P2017347	2.14975	7.07495	6.26501	2.06061e-06	0.000495536	5.04614	Krtap11-1
A_51_P316673	2.1467	7.01731	4.4705	0.000170578	0.0103665	0.843179	2210407C18Rik
A_55_P2137049	2.14669	8.95052	3.97904	0.000583367	0.0215424	-0.323216	AA467197
A_52_P232813	2.1447	7.00018	3.7458	0.00104132	0.0317938	-0.870271	Cxcl3
A_51_P344566	2.12133	10.0204	6.7095	7.23008e-07	0.000264557	6.03802	Plk1
A_51_P164014	2.11937	9.68532	7.28179	1.94629e-07	0.000109384	7.27489	Cenpe
A_51_P239750	2.11601	8.01701	6.97309	3.92985e-07	0.000186284	6.61354	Inhba
A_66_P100853	2.11278	14.8204	7.76643	6.62313e-08	7.41156e-05	8.28471	Hist1h2ao
A_55_P2014124	2.10282	8.45025	6.44258	1.35228e-06	0.000371112	5.44548	Gjb3
A_55_P2111907	2.09767	10.4857	5.61767	9.85022e-06	0.00153318	3.55895	Noxo1
A_51_P383032	2.06983	10.2361	6.18431	2.49831e-06	0.000585475	4.86335	Clec4d
A_52_P127130	2.03106	7.84751	6.72572	6.96213e-07	0.000259302	6.07371	Msr1
A_55_P2099961	2.02658	14.7942	6.83931	5.34907e-07	0.000227685	6.32267	Hist1h2ag
A_55_P2824234	1.96568	8.58476	7.2713	1.9929e-07	0.000109384	7.25266	Fam64a
A_52_P628067	1.9644	8.7803	6.87961	4.87347e-07	0.000216268	6.41055	Cdca3
A_55_P2083963	1.95585	7.18548	5.47562	1.39598e-05	0.00200306	3.22691	Phgr1
A_51_P240453	1.94083	8.46173	8.78305	7.64086e-09	3.18731e-05	10.2871	Nusap1
A_51_P217463	1.93732	6.5411	5.24682	2.45619e-05	0.00300105	2.68864	Cxcl2
A_52_P417890	1.9345	7.7305	4.09783	0.000433702	0.0181936	-0.0425786	Il1r2
A_51_P291501	1.92817	10.0936	5.70557	7.94556e-06	0.00132576	3.7635	Ccno
A_52_P627816	1.91325	7.94548	4.71552	9.23279e-05	0.00723598	1.42721	Tgm1
A_51_P303079	1.90725	8.71301	6.403	1.4849e-06	0.000392034	5.35683	Tmem54
A_55_P2084631	1.89675	14.5641	6.60794	9.16578e-07	0.000292858	5.81368	Hist1h2an
A_55_P2056496	1.88955	9.74098	7.86646	5.32259e-08	6.96171e-05	8.48873	Tk1
A_51_P255699	1.87975	9.38905	5.96087	4.27455e-06	0.000841078	4.35318	Mmp3
A_55_P2044932	1.87765	7.63092	3.56069	0.00164337	0.0411473	-1.29936	Gpr84
A_51_P409694	1.86761	8.07745	5.82613	5.92425e-06	0.00107445	4.04282	Psrc1
A_55_P1957459	1.86729	12.5329	6.65865	8.14057e-07	0.000278341	5.92588	Lilrb4
A_66_P134542	1.86544	9.81923	7.3078	1.83543e-07	0.000109384	7.32999	Anln
A_51_P369200	1.8575	8.2936	7.2934	1.89597e-07	0.000109384	7.29951	Tpx2
A_51_P282557	1.85499	8.21217	4.31885	0.000249443	0.0132047	0.482075	C3ar1
A_55_P1965154	1.84702	9.08385	7.44015	1.36379e-07	0.000101588	7.60874	Spc25
A_51_P457528	1.84638	10.931	6.76104	6.41325e-07	0.000250353	6.15131	Ccnb2
A_55_P2013760	1.83753	8.52822	6.62762	8.75302e-07	0.000292858	5.85727	Slc39a14
A_51_P230098	1.82574	8.09731	6.85467	5.16244e-07	0.000224319	6.35619	Pbk
A_55_P2824451	1.82025	8.95418	5.4312	1.55732e-05	0.00209555	3.12273	Fam167a
A_51_P450033	1.81111	8.38405	5.85347	5.54376e-06	0.00102324	4.10596	Cdk1
A_55_P2738634	1.78579	9.30599	5.21746	2.64157e-05	0.0031483	2.61931	Spc24
A_66_P116441	1.77965	10.4503	5.12914	3.28914e-05	0.00372835	2.41039	Ms4a6d
A_55_P2757433	1.77703	8.91282	6.3889	1.5353e-06	0.000400273	5.32519	Hmox1
A_52_P304128	1.76627	8.27896	3.43903	0.00221296	0.0497881	-1.57826	Mmp14
A_52_P139650	1.76369	7.51435	8.19535	2.61855e-08	5.086e-05	9.14878	Ska1
A_51_P143893	1.75834	8.22899	4.92424	5.47945e-05	0.0052142	1.92412	Steap4
A_66_P138911	1.75784	11.1674	3.56247	0.00163623	0.0410671	-1.29528	Cfb
A_55_P2113964	1.7535	8.15728	5.67101	8.64514e-06	0.00139407	3.68318	Nuf2
A_55_P2614900	1.74902	10.1828	5.77222	6.75408e-06	0.00116955	3.91811	Il33
A_55_P2004801	1.74597	9.4135	8.90657	5.93243e-09	3.18669e-05	10.5197	Tacc3
A_55_P2013336	1.73731	7.82577	5.68557	8.34311e-06	0.00137017	3.71703	Melk
A_51_P484158	1.73279	8.14668	5.00581	4.47074e-05	0.00457089	2.11794	Steap1
A_51_P465281	1.72988	14.0911	6.93788	4.26112e-07	0.000193205	6.53723	Lgals1
A_52_P413034	1.72802	9.38651	6.48708	1.21752e-06	0.000352693	5.54492	Itga7
A_66_P120837	1.70544	8.07785	6.97679	3.89662e-07	0.000186284	6.62155	Top2a
A_51_P108226	1.70294	10.1563	3.69788	0.0011723	0.0340935	-0.981851	Wfdc21
A_52_P374897	1.70276	8.70539	5.46856	1.42043e-05	0.00200306	3.21037	Arg2
A_55_P1974193	1.70275	8.95847	6.56931	1.00344e-06	0.000307776	5.72801	Ptges
A_51_P204402	1.70067	8.12099	4.86935	6.28433e-05	0.00557754	1.79356	Shcbp1
A_51_P294235	1.68641	10.2751	5.89627	4.99751e-06	0.000939037	4.20461	Cxcl17
A_55_P2646533	1.68105	8.15069	7.49646	1.20276e-07	0.000101588	7.72653	Cenpf
A_55_P2733612	1.67936	7.04701	4.17026	0.000361861	0.0163329	0.129059	Il6
A_51_P419226	1.67729	10.6025	5.5357	1.2043e-05	0.00178918	3.36758	S100a14
A_55_P2744883	1.67593	7.4546	4.42706	0.000190198	0.011064	0.739691	Tnip3
A_55_P2035018	1.67206	11.9423	6.69425	7.49168e-07	0.000269403	6.00442	Clec4n
A_51_P172155	1.65725	8.84733	5.06326	3.87481e-05	0.00410238	2.25425	Hal
A_55_P2096947	1.65097	6.2749	3.72222	0.00110387	0.032613	-0.925219	Ereg
A_55_P2796457	1.64403	10.0912	7.89562	4.99529e-08	6.96171e-05	8.54791	Asf1b
A_66_P134428	1.64029	7.35919	4.52453	0.000148972	0.0097708	0.971965	Sfrp1
A_55_P2742860	1.62855	9.15467	6.07041	3.28287e-06	0.000721279	4.60401	Cenpn
A_55_P2106424	1.62373	13.8915	3.73859	0.00106007	0.031916	-0.88708	Gapdh
A_51_P510891	1.62213	8.31299	4.20518	0.000331587	0.0155764	0.211915	Afp
A_52_P223239	1.62212	7.15474	4.75495	8.36512e-05	0.00682843	1.52118	Rptoros
A_55_P2007601	1.61028	16.6841	7.32582	1.76247e-07	0.000109384	7.36809	Sftpd
A_51_P239984	1.60899	8.19793	4.64618	0.000109834	0.00823266	1.26194	Exo1
A_66_P129538	1.60022	9.54526	6.4788	1.24152e-06	0.000354716	5.52644	Gale
A_51_P174961	1.59497	10.8409	4.3918	0.000207771	0.0117758	0.65571	F10
A_55_P1983268	1.5826	8.68997	3.69741	0.00117366	0.0340935	-0.982946	4930444P10Rik
A_55_P2746459	1.58181	9.47465	4.94487	5.20451e-05	0.00509627	1.97316	Thbs1
A_51_P133137	1.57058	8.59254	4.86127	6.41251e-05	0.00564328	1.77433	Kif20a
A_55_P1972381	1.56663	6.41028	4.92294	5.49718e-05	0.0052142	1.92104	Gjb4
A_66_P111660	1.55827	10.9928	7.23849	2.14629e-07	0.000114782	7.18297	Mt1
A_51_P408946	1.55262	8.83636	5.96676	4.21415e-06	0.000841078	4.3667	Ccne1
A_51_P228658	1.54993	12.1903	5.65802	8.92417e-06	0.00142085	3.65294	Isyna1
A_66_P120074	1.54706	7.89828	7.48056	1.24614e-07	0.000101588	7.69333	Uhrf1
A_51_P239203	1.54502	10.2814	6.0836	3.18045e-06	0.000714039	4.63412	Mapk13
A_51_P381821	1.54129	7.44218	4.28208	0.000273514	0.0140509	0.394615	Fst
A_51_P155142	1.53724	7.69732	5.67101	8.64526e-06	0.00139407	3.68317	Cdca8
A_52_P527800	1.5269	11.7738	4.23289	0.000309364	0.0149708	0.277727	Emilin2
A_66_P128986	1.52688	7.61049	5.56034	1.13364e-05	0.00173856	3.42515	Cdc25c
A_51_P358012	1.52236	8.57318	3.7794	0.000958187	0.0299624	-0.79185	Serpina3m
A_51_P487999	1.52227	7.68029	6.38007	1.56778e-06	0.000403693	5.30535	Sgol1
A_51_P130095	1.51872	9.72562	4.55759	0.000137129	0.00934672	1.05076	Fcgr2b
A_51_P317141	1.51687	7.97969	3.74116	0.00105334	0.0319055	-0.881084	Col2a1
A_51_P481398	1.51284	7.04899	5.94309	4.46223e-06	0.000861747	4.31233	Kif11
A_51_P227004	1.51209	9.30383	6.60551	9.21802e-07	0.000292858	5.80831	Cks1b
A_51_P102789	1.51149	11.4431	3.92739	0.00066348	0.0231408	-0.444885	C1qc
A_55_P2720213	1.50921	7.02086	4.71484	9.24844e-05	0.00723598	1.4256	Raet1a
A_51_P351860	1.50843	10.5439	3.94874	0.000629125	0.0224686	-0.394625	C1qb
A_51_P456870	1.50533	10.2503	4.44167	0.000183361	0.0108339	0.774487	Foxj1
A_51_P201785	1.50008	9.52569	3.65689	0.00129706	0.0359744	-1.07701	Morn5
A_51_P251357	1.49855	11.6912	4.16853	0.000363427	0.0163362	0.124964	Ctps
A_51_P454008	1.49645	11.0598	4.19969	0.000336171	0.0157209	0.198893	Lbp
A_51_P490509	1.49638	7.49685	6.13091	2.83908e-06	0.00065071	4.74196	Bub1b
A_51_P365019	1.49414	11.9946	6.59682	9.40763e-07	0.000292858	5.78904	Gclc
A_52_P431159	1.49404	8.03369	4.19244	0.000342331	0.0158667	0.181671	Il1rn
A_51_P275268	1.48814	6.70487	5.13296	3.25809e-05	0.00371333	2.41943	4933421I07Rik
A_55_P2009673	1.48185	8.27898	5.94928	4.39591e-06	0.000856874	4.32656	Ppp1r14d
A_55_P1967330	1.47909	12.3346	3.79882	0.000913165	0.0291991	-0.746468	Gm5069
A_52_P56397	1.47532	7.4543	5.54322	1.18229e-05	0.00178918	3.38514	Aunip
A_51_P460954	1.47076	14.8078	4.95296	5.10045e-05	0.00506572	1.9924	Ccl6
A_51_P325836	1.46209	7.27828	3.46298	0.00208739	0.0479384	-1.52358	Hpx
A_51_P280446	1.45918	10.1098	4.74125	8.657e-05	0.00697139	1.48852	Sdf2l1
A_55_P2831060	1.4581	7.73768	5.42558	1.57907e-05	0.00209775	3.10952	Tnfrsf9
A_51_P120717	1.45079	10.5816	6.17866	2.5323e-06	0.000586846	4.85053	Lmnb1
A_51_P398366	1.44952	9.85396	6.00571	3.83616e-06	0.000795646	4.45602	Tyms
A_51_P262925	1.44831	6.85701	4.07789	0.000455851	0.0187899	-0.0897607	1700018F24Rik
A_51_P190111	1.44679	10.0232	5.18276	2.87907e-05	0.00337352	2.53727	Mcm5
A_51_P362176	1.43885	6.40922	4.32021	0.000248596	0.0131933	0.485307	Fgg
A_66_P101068	1.4324	8.27919	5.23116	2.55337e-05	0.00307836	2.65166	Sapcd2
A_55_P2085412	1.43107	7.87397	5.30552	2.12394e-05	0.00271774	2.82711	Ankle1
A_51_P181451	1.42831	11.3829	4.07202	0.000462586	0.0190138	-0.103651	C1qa
A_51_P479352	1.42441	8.61559	3.76532	0.000992203	0.0307038	-0.824735	Klhdc9
A_52_P381303	1.41764	8.21428	7.18733	2.41001e-07	0.000125664	7.074	Gins2
A_51_P212754	1.41653	13.5286	4.10107	0.000430204	0.0181268	-0.0349074	Tgfbi
A_55_P2139385	1.41551	13.8099	3.96559	0.000603253	0.02192	-0.354919	Gm12070
A_55_P2118520	1.41119	12.612	4.2116	0.000326303	0.0153975	0.227153	Col1a1
A_51_P401501	1.40614	8.60232	4.41267	0.000197183	0.0112985	0.705412	Tmem213
A_55_P2136832	1.40022	12.8243	3.77004	0.000980679	0.0304829	-0.813724	Gm6981
A_55_P2002642	1.39634	8.57598	3.46963	0.00205379	0.0476484	-1.50838	Ccdc67
A_51_P483180	1.39578	10.059	4.28489	0.000271592	0.0139866	0.401308	Snx7
A_55_P2736520	1.39554	6.70818	4.70106	9.57295e-05	0.00731367	1.39277	Ckap2l
A_55_P2133405	1.39503	11.5361	4.35834	0.000225942	0.01252	0.576057	Dmkn
A_52_P491849	1.38718	8.59407	3.88713	0.000733366	0.0248309	-0.539508	Trp53
A_55_P1958857	1.38105	9.98954	6.46261	1.28983e-06	0.000358693	5.49028	Nek6
A_51_P258098	1.37959	12.2879	4.9864	4.69238e-05	0.00472797	2.07185	Tmem176a
A_55_P2740937	1.37924	7.25305	3.61702	0.00143094	0.0378745	-1.16937	Tnf
A_55_P2171493	1.37819	7.96406	6.26371	2.06701e-06	0.000495536	5.0432	BC030867
A_51_P438865	1.37623	9.1512	3.85504	0.000794246	0.0263688	-0.614815	Pmf1
A_51_P213359	1.37569	6.6798	3.98654	0.000572568	0.0213385	-0.305542	Has2
A_55_P2007088	1.36527	10.696	4.26713	0.000283945	0.0143396	0.359087	Rnf128
A_55_P2063336	1.3639	8.35433	5.99943	3.89465e-06	0.000796264	4.44164	4930427A07Rik
A_55_P1997141	1.35858	9.16085	5.83147	5.84791e-06	0.00106991	4.05516	Mybl2
A_55_P2195202	1.34538	5.93579	4.38925	0.000209104	0.0118192	0.649632	1700016K05Rik
A_55_P1997534	1.34417	7.22602	4.82302	7.05576e-05	0.00605605	1.68328	Gm4871
A_55_P2183208	1.34206	9.59721	3.66019	0.00128656	0.0358261	-1.06937	Prl2c1
A_55_P2810220	1.34198	8.29629	5.44886	1.49102e-05	0.00204594	3.16417	Espl1
A_52_P221067	1.33837	6.66194	3.55132	0.0016816	0.0418035	-1.32095	Serpina3j
A_51_P291460	1.33497	13.0711	3.69181	0.00118999	0.0341893	-0.995953	Gm6498
A_52_P1147844	1.3323	7.83826	4.13806	0.000392208	0.0172658	0.0527147	Casc5
A_51_P128987	1.33196	12.509	5.09436	3.58624e-05	0.00397683	2.32799	Akr1b8
A_51_P210395	1.32586	10.4903	5.46723	1.42509e-05	0.00200306	3.20725	Glrx
A_66_P121737	1.3215	10.5327	4.25429	0.000293222	0.0145613	0.328576	Hist1h3c
A_51_P351363	1.32125	8.52153	5.46289	1.4404e-05	0.00200306	3.19707	Tyms-ps
A_51_P492830	1.31898	7.4949	5.27403	2.29612e-05	0.00290244	2.75284	Cenph
A_55_P2908509	1.31743	9.87858	4.7924	7.61711e-05	0.00640605	1.61038	Sod2
A_65_P08033	1.3169	8.32743	5.96239	4.25892e-06	0.000841078	4.35666	Kif22
A_51_P267783	1.31567	6.95208	4.92459	5.47467e-05	0.0052142	1.92495	Il11
A_51_P257743	1.31437	6.29124	5.50758	1.29046e-05	0.00188758	3.30177	Dnajc22
A_51_P171616	1.31296	6.23612	3.89202	0.00072451	0.0246913	-0.528031	Wnt10a
A_51_P212682	1.31007	7.84984	6.05912	3.37323e-06	0.000725315	4.57822	Mcm10
A_55_P2010038	1.30725	7.70124	3.60344	0.00147955	0.0386204	-1.20076	Tnfsf9
A_55_P2106394	1.30601	9.4898	5.18836	2.83934e-05	0.00334577	2.55051	Knstrn
A_55_P1966774	1.30344	8.76449	3.48959	0.00195602	0.0460979	-1.46269	Serpina3i
A_55_P2282421	1.30148	6.1422	4.58751	0.000127223	0.0089343	1.12209	4933432I03Rik
A_55_P1972605	1.29957	9.71913	3.79837	0.000914187	0.0291991	-0.747523	Adora3
A_51_P430014	1.29193	7.44093	3.99004	0.0005676	0.0212539	-0.297298	Ptafr
A_51_P426270	1.29086	15.4449	4.38415	0.000211791	0.011898	0.6375	Mgp
A_51_P245633	1.28872	7.81447	3.78023	0.000956241	0.0299624	-0.789933	Muc4
A_51_P421140	1.28262	12.8504	4.60604	0.00012145	0.00870477	1.16627	Tubb6
A_51_P461429	1.28122	8.63489	4.53777	0.000144111	0.00957234	1.00352	Cyp7b1
A_55_P1953387	1.28037	14.2859	3.80672	0.000895449	0.0288216	-0.727989	Fabp5
A_51_P208680	1.27476	8.35125	6.08315	3.18385e-06	0.000714039	4.6331	Chtf18
A_51_P381618	1.27245	7.41577	4.60125	0.000122918	0.00874983	1.15484	Pla1a
A_55_P2347756	1.27157	9.02051	3.67093	0.00125295	0.0351719	-1.04446	AU040972
A_66_P114478	1.26898	6.84785	4.85823	6.46126e-05	0.00566229	1.76711	Ccnb1
A_52_P588881	1.2658	6.99414	4.42551	0.000190938	0.011064	0.735998	Iqgap3
A_55_P2727494	1.26557	7.62444	4.76794	8.09757e-05	0.00667554	1.55213	Cdkn3
A_52_P578732	1.25666	7.61602	4.25577	0.00029214	0.0145484	0.332085	Ccr5
A_51_P196973	1.2552	8.97235	5.01817	4.33519e-05	0.00447619	2.14728	Chaf1a
A_51_P360492	1.25214	9.1993	6.75226	6.54538e-07	0.000250353	6.13204	Mcm6
A_55_P1955778	1.24017	6.58363	4.58005	0.000129622	0.00904192	1.10431	Adamts4
A_55_P2084965	1.23693	8.04448	4.25655	0.000291568	0.0145484	0.333945	Klk13
A_55_P2842699	1.2335	10.3471	5.53598	1.20349e-05	0.00178918	3.36821	Sdc1
A_51_P105078	1.23146	13.8572	4.64281	0.000110763	0.00823333	1.25393	S100a4
A_55_P2595257	1.23041	11.7474	6.0068	3.82612e-06	0.000795646	4.45851	Vmp1
A_51_P480241	1.22871	7.80636	4.06188	0.000474448	0.0192878	-0.127628	Elf3
A_52_P371108	1.22422	7.57245	5.06023	3.90412e-05	0.00411254	2.24707	Cdc6
A_51_P408071	1.22335	7.59994	4.78046	7.84807e-05	0.00654749	1.58193	Kntc1
A_55_P2156855	1.22285	7.60093	4.70314	9.52332e-05	0.0073025	1.39772	Car13
A_55_P2743309	1.21936	10.51	3.7532	0.00102244	0.0313603	-0.853026	Fn1
A_52_P520466	1.2132	6.95156	6.67069	7.91492e-07	0.000278341	5.95246	Kif18b
A_55_P2106956	1.20967	15.5398	4.54721	0.000140742	0.00944387	1.02602	Gm5523
A_55_P2143923	1.20263	7.24021	5.80429	6.24714e-06	0.00110421	3.99234	Slc13a2
A_66_P113216	1.20183	10.7389	6.43494	1.37689e-06	0.000372958	5.4284	Pdia3
A_55_P2911063	1.19989	9.08503	5.24727	2.45343e-05	0.00300105	2.68971	Lox
A_52_P368057	1.19923	6.34681	4.38232	0.000212769	0.011898	0.633123	Slc7a11
A_51_P315904	1.19537	12.5719	4.93721	5.30488e-05	0.0051655	1.95496	Gadd45g
A_55_P2084656	1.19157	15.436	5.06898	3.82002e-05	0.00407766	2.26782	Hist1h2ah
A_51_P491987	1.18922	9.83055	5.32173	2.04051e-05	0.00262709	2.86529	Ripk3
A_51_P489268	1.18583	7.7201	4.92549	5.46227e-05	0.0052142	1.92711	Ncapg
A_55_P1984830	1.18263	7.55036	7.006	3.64413e-07	0.00018538	6.68469	Fgl1
A_55_P1960735	1.1825	7.85529	4.18143	0.000351885	0.0161726	0.155566	Gdf15
A_55_P2096967	1.18025	8.48494	4.231	0.000310833	0.0149724	0.273231	Gjb1
A_52_P49601	1.17628	16.6934	4.52648	0.000148248	0.0097708	0.9766	Fth1
A_55_P2188817	1.17603	7.17063	4.53457	0.000145271	0.00961876	0.995896	4921507G05Rik
A_55_P2633444	1.17581	7.49526	6.50565	1.1654e-06	0.00034235	5.58635	Zwilch
A_51_P501018	1.17573	7.81409	3.97262	0.000592778	0.0217286	-0.338353	Nek2
A_52_P419455	1.16995	8.82714	4.88704	6.01261e-05	0.00542879	1.83566	Adora2b
A_66_P103201	1.16874	7.31136	6.61698	8.97369e-07	0.000292858	5.83372	Aurkb
A_55_P2171406	1.16808	9.25661	6.02019	3.70459e-06	0.000788434	4.48919	Tm7sf2
A_66_P129188	1.16639	15.0919	5.42693	1.5738e-05	0.00209775	3.1127	Hist2h2ac
A_55_P2757442	1.16507	8.75779	4.08131	0.000451969	0.0186668	-0.0816606	Marcksl1
A_51_P328300	1.1603	10.072	3.53395	0.00175476	0.0430684	-1.3609	Pdia4
A_51_P114910	1.1574	12.7643	5.08953	3.62957e-05	0.00398431	2.31655	Cstb
A_51_P401263	1.15739	6.68686	4.23305	0.000309239	0.0149708	0.278108	Eme1
A_52_P59654	1.15492	7.13164	5.81788	6.04427e-06	0.00108677	4.02374	Plk4
A_55_P2065991	1.1533	12.8042	6.546	1.0599e-06	0.000320382	5.67619	S100a11
A_55_P2814119	1.15325	10.665	3.43775	0.00221991	0.0498394	-1.5812	Cfp
A_55_P2084652	1.15262	15.4934	4.89552	5.88672e-05	0.00536154	1.85582	Hist1h2ak
A_55_P2739535	1.15076	11.6325	4.32696	0.000244427	0.0131299	0.501365	Prmt1
A_55_P2008599	1.15004	11.4877	4.41746	0.000194831	0.0112565	0.716813	Pcx
A_55_P2603307	1.1498	7.03702	4.34726	0.000232305	0.0127479	0.549677	Ect2
A_51_P474643	1.14963	12.163	6.8207	5.58453e-07	0.000232953	6.28199	Kpna2
A_51_P486810	1.14926	11.6972	3.88278	0.00074134	0.0250196	-0.549722	Gpx2
A_51_P474459	1.1492	12.2799	4.71977	9.13496e-05	0.00721696	1.43736	Socs3
A_51_P150763	1.14896	9.11984	3.98414	0.000575998	0.0213385	-0.311192	Ropn1l
A_55_P2911825	1.14855	8.32937	5.22725	2.57826e-05	0.00309051	2.64242	Aldh18a1
A_51_P202074	1.14407	8.93414	5.73076	7.47189e-06	0.00125678	3.822	Ncapd2
A_51_P195034	1.13113	6.3843	4.70619	9.45098e-05	0.00728168	1.40498	Esco2
A_55_P2625988	1.13013	8.42871	3.90102	0.000708475	0.0242638	-0.506889	Gatm
A_55_P2736570	1.12691	11.0583	3.75069	0.00102881	0.0315094	-0.858882	Pim1
A_51_P245989	1.12533	9.0089	3.66867	0.00125994	0.0353207	-1.0497	Ccr2
A_65_P10248	1.1251	8.84705	5.91877	4.73248e-06	0.000903205	4.25643	Cks2
A_55_P2915747	1.12234	7.46828	3.81624	0.000874548	0.0283237	-0.70571	1700003E16Rik
A_51_P355943	1.11801	9.4661	4.49538	0.000160262	0.0101035	0.902493	Mvd
A_51_P517843	1.1158	9.77483	3.78519	0.000944553	0.029828	-0.778337	Glipr2
A_51_P169445	1.11337	7.13542	3.64173	0.00134646	0.0366142	-1.11216	Ccdc89
A_66_P125683	1.10995	12.0792	4.47884	0.00016705	0.0103082	0.863051	Muc1
A_51_P254805	1.10857	7.14187	4.90922	5.6888e-05	0.00526364	1.8884	Kif4
A_51_P230873	1.10661	8.54144	4.26423	0.000286018	0.0144094	0.352182	Mad2l1
A_51_P131408	1.09734	11.0645	5.23536	2.52694e-05	0.0030642	2.66158	Tnfrsf12a
A_55_P2033250	1.09494	10.4569	3.93669	0.000648288	0.0228016	-0.422991	Fdft1
A_55_P2053258	1.09211	10.8819	4.55412	0.000138327	0.00937216	1.04248	Poc1a
A_51_P453043	1.09051	10.2201	3.86324	0.000778244	0.0259062	-0.595598	Aacs
A_55_P2127702	1.08611	6.84386	4.50405	0.000156821	0.010064	0.923138	Racgap1
A_66_P108052	1.08279	8.58161	4.501	0.000158022	0.0100791	0.915878	Aifm3
A_51_P242166	1.08252	11.4761	5.63881	9.35335e-06	0.0014779	3.60823	Lap3
A_51_P505172	1.07969	9.79912	4.59164	0.000125914	0.00887224	1.13193	Tcf19
A_51_P424810	1.07954	8.2616	4.69274	9.7746e-05	0.00744047	1.37293	Ncapg2
A_55_P2084666	1.07865	15.4116	4.54699	0.000140818	0.00944387	1.02551	Hist1h2af
A_55_P2115955	1.07797	7.3204	4.17301	0.000359377	0.0162946	0.135589	Raet1e
A_51_P328613	1.07728	11.2089	4.51466	0.000152706	0.00992206	0.948425	Fcgr3
A_51_P240801	1.07718	11.394	3.98617	0.000573095	0.0213385	-0.306412	Tmem173
A_52_P218058	1.07683	7.1529	4.93571	5.32475e-05	0.0051655	1.9514	Clec5a
A_52_P190647	1.07272	7.32885	4.59474	0.000124938	0.0088333	1.13934	Mxd3
A_55_P2127174	1.0675	16.8066	3.8331	0.000838719	0.027505	-0.666239	Zfp628
A_51_P361830	1.067	7.91906	4.67635	0.000101841	0.00769599	1.33386	Lgi2
A_51_P405773	1.06661	15.3986	4.45608	0.000176854	0.01054	0.808829	Hist1h2aa
A_55_P2912261	1.06592	10.3793	6.34822	1.69075e-06	0.000424867	5.23377	Cd44
A_55_P2066116	1.06482	11.6212	4.00323	0.000549235	0.0210228	-0.266181	Bcl3
A_55_P2501751	1.0637	7.57362	3.65391	0.00130665	0.0360963	-1.08394	Vcan
A_55_P2013840	1.06122	10.6496	4.80526	7.37595e-05	0.00623723	1.64102	Krt42
A_55_P1981681	1.06044	6.35476	4.57426	0.000131518	0.00910079	1.0905	Syt8
A_55_P2731276	1.05673	7.09096	3.49505	0.00193008	0.0457972	-1.45018	Coro2a
A_55_P2008327	1.05615	12.9935	3.92113	0.00067389	0.023371	-0.459599	Eno1b
A_52_P609024	1.05267	8.3407	4.56461	0.000134738	0.00924416	1.06749	Cenpw
A_55_P2927484	1.05205	10.5202	4.49519	0.000160342	0.0101035	0.902023	Fen1
A_55_P2739297	1.04594	8.87346	3.70576	0.00114969	0.0336786	-0.96352	Mpi
A_55_P2076941	1.04569	7.09335	4.78544	7.75088e-05	0.00649237	1.5938	Lrr1
A_51_P432180	1.04363	9.75762	3.46876	0.00205816	0.0476736	-1.51037	Slc16a6
A_66_P137336	1.04153	7.87348	5.38217	1.75749e-05	0.00227677	3.00754	Clip4
A_55_P1984035	1.03173	10.4863	4.75418	8.38125e-05	0.00682843	1.51934	Litaf
A_55_P2171116	1.03133	14.1565	4.4518	0.000178761	0.0106134	0.798636	Lgals3
A_55_P1960291	1.02922	10.4718	5.08337	3.68564e-05	0.00400372	2.30194	Tjp3
A_55_P1973563	1.02863	6.90242	4.02634	0.000518465	0.0202502	-0.21162	5730559C18Rik
A_55_P2028054	1.02809	10.5963	5.62308	9.7206e-06	0.00152438	3.57157	Incenp
A_52_P354373	1.02738	8.56526	3.90543	0.000700739	0.0241177	-0.496516	1190002F15Rik
A_66_P121459	1.02611	9.1877	4.63058	0.000114208	0.00829981	1.22478	Cenpa
A_55_P2054342	1.02568	7.0351	4.82839	6.96156e-05	0.00602478	1.69608	2810408I11Rik
A_55_P2325663	1.02449	7.29238	3.69188	0.00118979	0.0341893	-0.99579	Cers3
A_51_P277792	1.02062	11.0814	5.39769	1.69147e-05	0.00220493	3.04402	Ctsh
A_55_P2746820	1.01847	9.63474	4.30201	0.00026019	0.013567	0.442024	Creb3l1
A_55_P2733267	1.01796	8.095	4.48718	0.000163591	0.0102463	0.882948	Micall2
A_51_P158210	1.01749	8.68834	4.27081	0.000281342	0.0143188	0.36783	Mcm2
A_55_P2172274	1.01685	8.37271	4.13482	0.000395393	0.0173458	0.0450487	Smc2
A_55_P2736794	1.01393	10.2558	4.24418	0.000300744	0.0147633	0.30454	Wdr1
A_65_P03497	1.00805	11.9858	4.14604	0.000384461	0.0170248	0.0716256	Acot7
A_55_P2109717	1.00774	7.52552	3.82502	0.000855716	0.027887	-0.685171	Kif20b
A_52_P228551	1.00677	6.40876	3.92	0.000675788	0.0233746	-0.462256	Gpr176
A_55_P2054300	1.00437	8.18938	5.77034	6.78502e-06	0.00116955	3.91376	Alg8
A_66_P118644	1.00334	9.56501	4.19477	0.000340338	0.0158094	0.18721	Basp1
A_51_P369252	1.00323	6.461	3.58237	0.00155818	0.0398759	-1.24939	Ddias
A_66_P128079	1.00206	13.4214	4.76938	8.06855e-05	0.00667554	1.55555	Krt8
A_55_P2365902	1.00131	6.32229	4.43996	0.000184144	0.0108494	0.770432	C130033p17rik
A_55_P2746348	1.00054	13.976	5.10365	3.50437e-05	0.0039086	2.34999	Pdpn
A_51_P116932	1.00004	7.97443	3.49226	0.00194329	0.0460025	-1.45657	Lad1
A_55_P2072656	0.998951	11.0545	4.81744	7.15472e-05	0.00609086	1.67002	Ckmt1
A_55_P2733417	0.997631	8.55366	3.56161	0.00163969	0.0411045	-1.29726	Gm41666
A_51_P171075	0.995762	7.97705	3.46522	0.00207601	0.0477599	-1.51846	Csf2
A_51_P386810	0.995418	10.117	3.94879	0.000629043	0.0224686	-0.394502	Gmppb
A_55_P2743882	0.995346	8.1566	6.06879	3.29567e-06	0.000721279	4.60031	Pola1
A_55_P1982171	0.995106	14.3753	5.80775	6.19481e-06	0.00110421	4.00034	H2afz
A_55_P1984003	0.98821	7.95171	4.86237	6.39478e-05	0.00564328	1.77697	Desi1
A_55_P1988228	0.987099	7.20519	5.14137	3.19072e-05	0.00367673	2.43934	Aspm
A_51_P139848	0.980291	12.3649	5.17315	2.94856e-05	0.00341656	2.51455	Wbp5
A_51_P416408	0.977224	10.918	5.73562	7.384e-06	0.00125678	3.83326	Tmc4
A_55_P2020461	0.976463	11.3671	5.08741	3.64876e-05	0.00398441	2.31152	Hmgn2
A_55_P2851873	0.97634	14.8805	3.70122	0.00116265	0.0339534	-0.974072	Ftl1
A_55_P2085181	0.975333	10.3285	4.3823	0.000212779	0.011898	0.633079	Chaf1b
A_52_P147803	0.97495	8.82479	4.52006	0.000150652	0.00981922	0.961301	Syne4
A_55_P2146254	0.974948	12.3043	3.63706	0.00136203	0.0367636	-1.12297	Ifitm1
A_65_P19522	0.974454	8.67647	4.08916	0.000443195	0.0184138	-0.0630919	Rfc4
A_51_P324934	0.973387	10.6649	5.53393	1.20954e-05	0.00178918	3.36344	Mcm3
A_52_P404329	0.972428	6.20532	4.18798	0.000346167	0.0159735	0.171102	Saa4
A_55_P2159234	0.972049	8.78576	3.96266	0.000607685	0.0220426	-0.361841	Tatdn2
A_55_P2000833	0.970814	7.1822	4.06711	0.000468291	0.0191138	-0.115259	E2f8
A_55_P2017826	0.970291	7.19717	3.55563	0.00166391	0.0415122	-1.31102	Myb
A_51_P355151	0.96937	8.51319	4.92217	5.50777e-05	0.0052142	1.9192	Camk2n2
A_55_P2004511	0.969276	9.2398	3.89065	0.00072698	0.0247183	-0.531247	Cd300lf
A_52_P811723	0.966983	11.2882	4.31118	0.000254284	0.0133929	0.463824	Ostc
A_55_P2035320	0.966622	9.32769	3.75981	0.00100584	0.0310338	-0.837603	Nfil3
A_55_P1956517	0.965593	11.0816	6.29404	1.92299e-06	0.000472171	5.11171	Polr2l
A_55_P2035667	0.964121	7.71648	4.63319	0.000113466	0.0082747	1.23098	Gyk
A_66_P121495	0.963169	8.39735	5.05589	3.94646e-05	0.00413624	2.23679	Psat1
A_55_P2792294	0.958218	8.09223	3.6586	0.00129161	0.0359187	-1.07305	Cyp51
A_51_P207153	0.955617	10.8016	4.10744	0.000423412	0.0179165	-0.0198305	1110008P14Rik
A_55_P1964440	0.954649	6.40682	3.46514	0.00207643	0.0477599	-1.51865	Cd164l2
A_55_P1966804	0.952562	12.3734	3.97508	0.000589154	0.0216719	-0.332553	Fdps
A_55_P2031501	0.952248	10.3143	5.46284	1.44057e-05	0.00200306	3.19696	Hnrnpa3
A_51_P464530	0.945984	7.90443	4.42545	0.000190968	0.011064	0.735848	Sept5
A_55_P2909315	0.941607	7.77311	4.57346	0.000131782	0.00910079	1.0886	Dhfr
A_55_P2739517	0.936406	7.09814	5.50641	1.29417e-05	0.00188758	3.29904	Trip13
A_52_P151320	0.935079	9.93717	4.06036	0.000476253	0.0192878	-0.131223	Tnfaip8l1
A_55_P2108837	0.932947	12.7793	3.81972	0.000867045	0.0281244	-0.69758	Tuba1c
A_51_P347961	0.931579	14.3609	3.4973	0.00191951	0.0456777	-1.44504	Npc2
A_55_P2811143	0.929656	10.7711	3.72803	0.00108811	0.0323266	-0.911676	Actn1
A_51_P404992	0.925272	6.19338	3.47648	0.00201972	0.0471388	-1.49272	Efhc2
A_55_P2133315	0.922775	7.05715	5.1897	2.82991e-05	0.00334577	2.55368	Steap2
A_55_P2078780	0.922702	6.93063	3.60478	0.00147468	0.0386204	-1.19766	Etv4
A_55_P2640309	0.919716	8.5624	4.38322	0.000212287	0.011898	0.63528	Nop58
A_51_P464182	0.918901	6.94617	4.83192	6.9005e-05	0.00599682	1.70447	Mat1a
A_52_P212684	0.911027	6.52851	4.9576	5.04178e-05	0.00503141	2.00342	Stil
A_51_P382152	0.910119	10.0301	4.13435	0.000395867	0.0173458	0.0439131	Procr
A_66_P104422	0.909594	7.30647	3.74746	0.00103707	0.0317156	-0.866411	Ckap4
A_51_P279100	0.908474	9.87298	5.53954	1.19302e-05	0.00178918	3.37654	Ptgs1
A_52_P1125218	0.907947	9.64374	3.58145	0.00156172	0.0399176	-1.25152	Dda1
A_55_P2808493	0.906632	6.51071	4.91019	5.67504e-05	0.00526364	1.89071	Ska3
A_51_P165087	0.903335	10.2362	4.04847	0.000490602	0.0195292	-0.159329	Snai1
A_55_P2000224	0.902708	14.7342	5.41158	1.63449e-05	0.00214406	3.07666	Cd63
A_52_P110052	0.902223	7.11049	3.71971	0.00111073	0.032721	-0.931054	Ackr1
A_55_P2317665	0.901762	9.09365	3.55002	0.00168696	0.0418868	-1.32393	E2f1
A_55_P2109263	0.90158	11.8947	3.643	0.00134224	0.0365471	-1.10921	Ppp1r14b
A_51_P502872	0.901555	11.307	4.18079	0.000352451	0.0161726	0.154043	2200002D01Rik
A_51_P355122	0.900162	9.13339	3.57814	0.00157447	0.0401452	-1.25916	Tnni2
A_51_P195573	0.899689	8.49167	3.44052	0.00220493	0.049717	-1.57486	Dnmt1
A_55_P2100120	0.896218	11.4942	3.6527	0.00131055	0.0361562	-1.08674	Nme1
A_51_P502082	0.894901	10.2319	4.72646	8.98339e-05	0.0071788	1.45328	Rrm1
A_55_P2091928	0.893653	7.20301	4.06049	0.000476092	0.0192878	-0.130903	Raet1b
A_52_P472888	0.891416	8.39269	3.48434	0.00198127	0.0464985	-1.47471	Malt1
A_66_P135169	0.890642	9.53199	3.67633	0.00123636	0.034894	-1.03192	Apex1
A_51_P191649	0.88924	7.12309	3.88281	0.00074129	0.0250196	-0.549658	Ndc80
A_55_P1994939	0.887755	11.5807	4.04767	0.000491578	0.0195292	-0.161212	Hmgb2
A_51_P209334	0.884882	11.3267	4.70697	9.43246e-05	0.00728168	1.40685	Tctex1d2
A_52_P642488	0.881462	8.56334	4.76373	8.18343e-05	0.00671976	1.54209	Kcnk1
A_55_P2019457	0.880053	7.94641	3.99673	0.000558211	0.0211064	-0.281518	Eno2
A_55_P2912968	0.879437	11.3213	3.58255	0.00155748	0.0398759	-1.24897	Tuba3a
A_66_P134349	0.878137	8.96871	4.11765	0.000412744	0.0177203	0.00434911	Ceacam1
A_55_P2131438	0.876735	15.2371	4.59617	0.000124492	0.00883174	1.14274	Hist2h2aa2
A_51_P223709	0.875462	7.20159	4.41564	0.000195719	0.0112765	0.712494	Pask
A_55_P2106175	0.874313	10.7927	4.03495	0.000507442	0.0200449	-0.191279	Gch1
A_51_P241995	0.873928	7.03168	5.28071	2.25844e-05	0.00287221	2.76861	Col5a3
A_52_P366462	0.872885	5.99562	3.72778	0.00108879	0.0323266	-0.912264	Pyy
A_55_P2504985	0.872048	10.9859	3.693	0.00118649	0.0341893	-0.993178	Col5a1
A_51_P227392	0.871937	9.15144	3.79575	0.000920153	0.0292555	-0.753658	Rhou
A_55_P2804604	0.87093	8.54054	3.63982	0.0013528	0.0366909	-1.11658	Ehf
A_55_P2735115	0.86969	8.14961	3.79888	0.000913031	0.0291991	-0.746329	Mettl1
A_52_P322421	0.86941	8.99769	4.73962	8.69227e-05	0.00697287	1.48465	Mpzl2
A_51_P384673	0.869301	9.0694	3.47727	0.00201583	0.0471388	-1.49091	Lrrc59
A_66_P121976	0.868511	6.96844	5.06773	3.83191e-05	0.00407766	2.26486	Slc4a11
A_51_P187082	0.864953	11.5919	4.62503	0.000115808	0.00838685	1.21154	G6pdx
A_55_P2155216	0.863972	6.64549	3.87869	0.000748928	0.0251132	-0.55934	Ankrd34a
A_51_P195958	0.863599	12.642	3.82223	0.000861653	0.027993	-0.691694	Phlda1
A_66_P123218	0.862869	11.9066	4.8785	6.14233e-05	0.00549831	1.81533	Pmepa1
A_52_P473966	0.861349	9.09818	3.73014	0.00108245	0.0323266	-0.90676	Kdelr3
A_55_P2081966	0.860787	5.99175	3.74528	0.00104267	0.0317938	-0.87149	Slc22a20
A_55_P2161545	0.860601	8.84125	4.47166	0.000170082	0.0103665	0.84595	Ddx21
A_52_P669128	0.860354	6.46014	3.44915	0.00215905	0.0490003	-1.55518	Slc5a1
A_55_P2013143	0.859952	9.04211	4.68093	0.00010068	0.00763592	1.34478	Esrp2
A_55_P2749790	0.858415	7.45991	4.06499	0.000470783	0.019178	-0.120284	Foxm1
A_66_P130541	0.857972	7.08617	4.54328	0.000142135	0.00947126	1.01665	Traip
A_55_P2740574	0.857891	10.5718	4.64223	0.000110925	0.00823333	1.25254	Txnrd1
A_55_P2110081	0.853144	10.628	4.82399	7.03853e-05	0.00605605	1.68561	Cisd3
A_55_P2723699	0.852612	10.1772	3.64429	0.001338	0.0364793	-1.10624	Nfkb2
A_55_P2803258	0.850094	6.92173	4.11748	0.000412911	0.0177203	0.00396648	Mis18bp1
A_51_P273538	0.848367	8.67323	3.64088	0.00134926	0.0366426	-1.11412	Syce2
A_52_P282762	0.847595	11.3254	3.4331	0.00224519	0.0499705	-1.59179	Myd88
A_55_P2727056	0.847375	6.51453	5.45601	1.46502e-05	0.00202357	3.18093	Diap3
A_55_P2505920	0.846838	7.96138	3.45115	0.00214856	0.0488153	-1.55062	Nnmt
A_51_P168632	0.846372	9.71859	3.68685	0.00120467	0.0344713	-1.00749	Prim1
A_51_P353183	0.845962	12.4736	3.83463	0.000835532	0.0274436	-0.662646	Prdx1
A_65_P14340	0.845287	8.84674	4.45604	0.00017687	0.01054	0.808744	Rbm47
A_51_P416419	0.844063	13.0513	3.79388	0.000924414	0.0293463	-0.758015	Calr
A_55_P1979833	0.843251	6.38932	4.20696	0.00033011	0.015542	0.216149	Cited1
A_55_P2116496	0.842631	15.0911	4.63329	0.000113436	0.0082747	1.23124	Tuba1b
A_55_P2135656	0.83985	7.10651	4.12354	0.000406705	0.0176722	0.0183162	Slco1a5
A_51_P133612	0.838799	10.229	3.94703	0.0006318	0.0224924	-0.398636	Cdt1
A_51_P470242	0.836109	12.4395	6.60174	9.29971e-07	0.000292858	5.79996	Rasl2-9
A_52_P28651	0.83556	10.1754	4.32367	0.00024645	0.0131299	0.49354	Pvrl1
A_51_P483617	0.82657	11.028	3.93761	0.000646803	0.0227878	-0.420823	0610040J01Rik
A_55_P2116924	0.826383	13.7993	4.91607	5.59228e-05	0.00525397	1.9047	Dbi
A_51_P303749	0.824163	7.8236	4.46956	0.000170977	0.0103665	0.840959	Depdc1b
A_66_P111562	0.821141	11.9264	4.91394	5.62205e-05	0.00525826	1.89964	Ccnd1
A_51_P359262	0.819006	9.54818	4.77832	7.89013e-05	0.00655635	1.57684	Sec11c
A_51_P264227	0.81585	8.65103	4.47528	0.000168547	0.0103486	0.854567	Gpr160
A_51_P292030	0.812542	10.2239	4.47492	0.000168698	0.0103486	0.85372	Nus1
A_51_P374900	0.809746	7.18354	3.62608	0.00139938	0.0373712	-1.14841	P2ry13
A_52_P69707	0.809046	8.26572	4.2556	0.000292266	0.0145484	0.331674	Ergic1
A_55_P2733552	0.808487	7.91711	3.5321	0.00176272	0.043133	-1.36515	Cd33
A_51_P235123	0.806837	9.5765	3.97891	0.000583568	0.0215424	-0.323542	Nfkbie
A_51_P158876	0.806176	11.6235	4.57278	0.000132006	0.00910079	1.08698	Dctpp1
A_52_P392467	0.804451	9.73354	3.90286	0.000705234	0.0241925	-0.502557	Bzw2
A_52_P182478	0.802639	13.6195	4.90818	5.70352e-05	0.00526364	1.88594	Rps2
A_66_P111154	0.801792	9.00011	4.63818	0.000112056	0.0082747	1.24288	1700066B19Rik
A_55_P2031272	0.798727	7.32097	3.61523	0.00143723	0.0379929	-1.17349	Lhx3
A_52_P242194	0.796309	7.03156	4.7201	9.12737e-05	0.00721696	1.43815	Tube1
A_55_P2138878	0.793896	9.49084	4.08956	0.000442758	0.0184138	-0.0621571	Lrfn4
A_55_P2045066	0.793485	13.5349	3.46774	0.0020633	0.0477097	-1.51271	Eif5a
A_51_P499020	0.791263	9.35967	3.63822	0.00135814	0.0367476	-1.12029	Fbp2
A_55_P2149615	0.789578	11.2465	4.89012	5.96666e-05	0.00541073	1.84297	Ngfrap1
A_52_P163795	0.78799	13.5334	3.9611	0.00061005	0.0220648	-0.365514	Tubb5
A_51_P286373	0.787027	9.55472	4.27571	0.000277911	0.0142162	0.379476	Ttll12
A_51_P504314	0.784752	8.78727	3.82367	0.000858576	0.0279365	-0.688319	Prpf38b
A_55_P2744644	0.782619	8.22942	4.17848	0.000354496	0.0161788	0.148557	Relb
A_51_P317031	0.78187	8.855	4.17326	0.000359152	0.0162946	0.136184	Ccdc109b
A_51_P376138	0.779266	6.70233	4.60416	0.000122025	0.00871603	1.16178	Acsm1
A_51_P393958	0.777506	8.94729	4.32608	0.00024497	0.0131299	0.499261	Fbxo5
A_66_P100721	0.777039	9.03132	4.5445	0.0001417	0.00947126	1.01957	Lig1
A_51_P269728	0.776375	11.822	4.46515	0.000172881	0.0103913	0.830429	Psmb5
A_55_P2109585	0.775669	7.29502	4.15424	0.000376657	0.0168221	0.0910654	Plekha7
A_51_P293688	0.774366	9.76339	3.6738	0.00124408	0.0350172	-1.03778	Rab32
A_51_P508838	0.771988	7.1793	3.55655	0.00166015	0.041468	-1.3089	Kcne4
A_52_P637730	0.770994	11.0227	4.19819	0.000337439	0.0157449	0.195323	Ubl4
A_51_P208769	0.770792	9.39937	4.56263	0.000135407	0.00925962	1.06278	Metrn
A_55_P2035951	0.770556	10.3168	4.08491	0.000447927	0.0185365	-0.0731503	Haus8
A_55_P2000658	0.770545	7.64478	3.95205	0.000623953	0.0224686	-0.386821	Gm15645
A_52_P244005	0.768627	6.27664	3.94231	0.000639279	0.0225991	-0.409763	Cd80
A_66_P138445	0.767182	7.45411	3.47586	0.00202279	0.0471388	-1.49414	Veph1
A_52_P426016	0.765209	11.0229	3.45784	0.00211375	0.0482581	-1.53533	Impdh2
A_55_P2098558	0.764846	12.6981	4.22463	0.000315827	0.0151083	0.258109	Slc39a1
A_66_P108019	0.762183	9.47174	3.61794	0.00142768	0.0378363	-1.16723	Heatr1
A_55_P1994997	0.760766	6.53224	3.48704	0.00196827	0.0463343	-1.46854	Arhgap11a
A_51_P151586	0.75904	8.02444	3.43342	0.00224344	0.0499705	-1.59106	Gsg2
A_52_P410685	0.758537	12.3536	4.01232	0.000536918	0.0207185	-0.244717	Krt7
A_55_P2181508	0.758163	14.4589	4.49689	0.00015966	0.0101035	0.906075	Gm10653
A_51_P513530	0.758058	6.93251	3.95609	0.000617709	0.0222899	-0.377311	Spag5
A_55_P2491753	0.755894	8.28123	4.39228	0.000207523	0.0117758	0.656844	Enkd1
A_55_P2257381	0.753422	6.7085	4.74958	8.47825e-05	0.00688058	1.50839	E330011O21Rik
A_55_P2734562	0.752489	7.83903	4.04909	0.000489847	0.0195292	-0.157872	Blm
A_52_P134639	0.751733	8.10355	4.87486	6.19845e-05	0.00552484	1.80667	Tgoln2
A_55_P1975535	0.751585	11.1958	3.78116	0.000954031	0.0299624	-0.787752	Nutf2
A_51_P109508	0.749155	8.44466	3.94973	0.000627575	0.0224686	-0.392293	Havcr2
A_55_P1989921	0.74887	12.9454	4.74394	8.59884e-05	0.0069514	1.49494	Eml2
A_66_P113471	0.747263	5.83324	4.42699	0.000190233	0.011064	0.739514	Cerkl
A_55_P2747136	0.745483	8.45316	3.51634	0.00183209	0.044278	-1.40134	Ptger4
A_55_P1988083	0.743328	6.85789	4.5539	0.000138401	0.00937216	1.04198	Prc1
A_55_P2023181	0.742448	7.33168	3.77948	0.000958009	0.0299624	-0.791675	Lsm2
A_52_P54261	0.741817	7.27638	4.03195	0.000511258	0.0201195	-0.198371	Tmem56
A_55_P2074924	0.740403	8.94585	4.04978	0.000489004	0.0195292	-0.15624	Ppp1r13l
A_65_P12904	0.739556	12.7302	3.57076	0.00160325	0.040532	-1.27616	Lmna
A_51_P281593	0.737964	8.86843	4.24916	0.000297019	0.0146799	0.316367	Ppapdc1b
A_55_P2064676	0.736457	6.75807	4.28531	0.00027131	0.0139866	0.402296	Gas2l3
A_55_P2047812	0.7348	5.97781	3.46551	0.00207454	0.0477599	-1.5178	4933416C03Rik
A_52_P230909	0.73256	6.73482	3.47233	0.0020403	0.047441	-1.50221	Tmem138
A_55_P1963454	0.730418	6.87106	4.00267	0.000550003	0.0210228	-0.267502	Cenpq
A_55_P2052623	0.729013	10.1924	3.99656	0.000558444	0.0211064	-0.281912	Pgap2
A_51_P326499	0.724113	6.45037	3.53465	0.00175173	0.0430684	-1.35928	Chek1
A_51_P396351	0.717831	12.4073	4.05409	0.000483768	0.0194411	-0.146048	Pcna
A_55_P2147081	0.716555	6.60274	3.51906	0.00181995	0.044138	-1.39511	Tnfaip6
A_52_P70088	0.71353	8.57214	3.99126	0.000565865	0.0212271	-0.294401	Yipf6
A_55_P2071486	0.711886	9.07868	3.69282	0.00118703	0.0341893	-0.993603	Suv39h1
A_51_P515623	0.709654	8.65073	3.45979	0.00210373	0.0481113	-1.53088	Qpctl
A_51_P393699	0.706237	9.96557	4.48235	0.000165587	0.0103082	0.871416	Hacd1
A_51_P108031	0.705277	9.87547	4.17951	0.000353584	0.0161726	0.150998	Plb1
A_52_P418644	0.702444	12.2541	5.07636	3.75049e-05	0.00405306	2.28532	Plp2
A_51_P315085	0.701164	8.39338	3.64541	0.00133429	0.0364793	-1.10363	Mia3
A_55_P2028415	0.701075	10.0525	4.34508	0.000233577	0.0127479	0.544489	Hacd2
A_51_P309501	0.697141	8.54246	3.73021	0.00108226	0.0323266	-0.9066	Praf2
A_52_P212293	0.695764	10.8036	3.6954	0.00117948	0.0341893	-0.9876	Set
A_66_P136978	0.688663	5.88547	3.4315	0.00225396	0.0499705	-1.59544	Gm11413
A_52_P238044	0.687318	8.59894	3.62314	0.00140954	0.0374507	-1.1552	Psmc3ip
A_55_P2491289	0.686855	6.31141	3.58666	0.00154185	0.0397477	-1.2395	Ttk
A_66_P135305	0.682304	9.09552	3.64848	0.00132426	0.036438	-1.09653	March5
A_66_P138964	0.681295	10.5677	3.69123	0.00119171	0.0341893	-0.997312	Gclm
A_51_P187579	0.67973	6.62081	3.69158	0.00119066	0.0341893	-0.99648	Gm31711
A_51_P123405	0.679098	6.69059	3.4744	0.00202997	0.0472535	-1.49746	Bub1
A_51_P228171	0.678311	6.64242	3.50585	0.00187977	0.0451165	-1.42543	Cenpp
A_51_P156934	0.677042	11.5705	3.44746	0.00216797	0.0490958	-1.55903	Dnajc15
A_55_P2803316	0.674461	6.64134	3.53199	0.00176319	0.043133	-1.36539	Neil3
A_52_P354785	0.668129	9.37385	4.26955	0.000282235	0.0143188	0.364821	Gspt1
A_55_P2125912	0.666952	10.9858	3.63235	0.00137792	0.03694	-1.13388	Cct6a
A_51_P116088	0.664885	10.4033	4.30999	0.000255043	0.0133991	0.460994	Rexo2
A_51_P342669	0.66162	12.026	4.43084	0.000188403	0.011064	0.748699	Pgam1
A_55_P2011937	0.657654	7.33701	4.11914	0.000411203	0.0177199	0.00789414	Fignl1
A_51_P123134	0.657104	6.50506	4.00031	0.000553239	0.0210228	-0.273052	Ercc6l
A_55_P2056774	0.654274	7.02723	3.44497	0.00218114	0.049287	-1.5647	Hsd17b14
A_51_P252784	0.654099	10.4705	3.43861	0.00221525	0.0497881	-1.57923	Fam216a
A_55_P2175767	0.652411	8.72753	3.60372	0.00147853	0.0386204	-1.2001	Rangrf
A_66_P102778	0.651031	8.58762	4.17981	0.000353321	0.0161726	0.151706	Mgat4a
A_52_P293120	0.646026	9.81834	3.4685	0.00205945	0.0476736	-1.51096	Prrg3
A_51_P321807	0.643859	9.02265	3.47656	0.00201931	0.0471388	-1.49253	4930519F09Rik
A_55_P2091681	0.642506	9.54731	3.68604	0.00120708	0.0344713	-1.00937	Nudt1
A_55_P2026218	0.641856	8.45468	3.5837	0.00155308	0.0398759	-1.24631	Igsf8
A_51_P353925	0.641217	7.963	3.49177	0.00194562	0.0460025	-1.4577	Zfp809
A_51_P357341	0.640614	12.7517	4.18939	0.000344949	0.0159525	0.174447	Clic1
A_55_P2148243	0.63725	8.27092	3.84698	0.000810317	0.0266995	-0.633724	Wdr12
A_65_P09090	0.63674	7.92951	3.50079	0.00190315	0.0455208	-1.43702	Arih2
A_51_P155361	0.633605	11.3426	4.05916	0.000477686	0.0193083	-0.134068	Hmbs
A_55_P2168301	0.632763	9.16934	3.58513	0.00154764	0.0398016	-1.24302	Slc46a1
A_51_P503866	0.630058	9.48684	3.60096	0.00148858	0.0387123	-1.20647	Edem1
A_51_P356762	0.62845	11.3222	3.45454	0.00213085	0.0484659	-1.54287	Mcm4
A_52_P507802	0.618755	7.70324	3.78486	0.00094531	0.029828	-0.779093	Lpar1
A_55_P2006762	0.615659	10.0449	4.03335	0.000509476	0.0200872	-0.195066	Bzw1
A_66_P116098	0.615177	9.04243	3.74231	0.00105036	0.0319055	-0.878412	Ptpn2
A_55_P2737772	0.613953	6.72133	3.60294	0.00148134	0.0386204	-1.20189	Zc3h12a
A_55_P2733682	0.608251	9.60699	4.64511	0.000110127	0.00823266	1.25941	Ubqln1
A_55_P2050439	0.607072	6.53078	3.52375	0.00179916	0.0438376	-1.38433	Dlgap5
A_55_P1998761	0.606934	10.3538	4.26188	0.000287706	0.0144595	0.346599	Adck4
A_51_P271425	0.60678	8.24523	3.49959	0.00190878	0.0455997	-1.43978	Lhfpl4
A_51_P173197	0.597339	8.82669	3.54561	0.00170532	0.0421421	-1.33409	Gorasp2
A_55_P1978311	0.596364	12.6177	3.88064	0.000745293	0.0250719	-0.554745	Erh
A_55_P2079324	0.594306	8.99855	3.52961	0.00177351	0.0433139	-1.37087	Sephs2
A_51_P193259	0.593658	9.50023	3.86295	0.000778789	0.0259062	-0.59626	Nelfe
A_52_P41668	0.592329	9.31118	3.59155	0.00152344	0.0394222	-1.22821	Eif4g2
A_51_P152826	0.588845	9.30434	4.04838	0.000490713	0.0195292	-0.159544	Golt1b
A_51_P400107	0.588711	14.0902	3.68318	0.00121563	0.0345426	-1.01601	Furin
A_55_P1971448	0.587451	11.9313	4.02753	0.000516921	0.0202502	-0.208797	Snrpd1
A_66_P122231	0.587414	12.1495	3.96967	0.00059716	0.0218508	-0.345317	Slc25a5
A_51_P347312	0.585715	9.59941	3.74092	0.00105398	0.0319055	-0.881655	Ogfrl1
A_55_P2129437	0.585646	9.61753	4.01668	0.00053111	0.0205937	-0.234426	Ppap2c
A_55_P2016959	0.583922	14.5346	4.04244	0.000498047	0.0197486	-0.173588	Nme2
A_51_P114616	0.581045	9.74273	3.58281	0.00155649	0.0398759	-1.24837	Batf
A_55_P2060101	-0.587583	11.1802	-3.45764	0.00211478	0.0482581	-1.53578	Tprgl
A_55_P1983006	-0.591394	12.7614	-3.76784	0.000986034	0.0306037	-0.818856	Hdac5
A_55_P2483617	-0.595011	12.5177	-3.78678	0.000940824	0.0297766	-0.774608	Guk1
A_55_P2214884	-0.60372	8.38487	-4.34984	0.00023081	0.0127019	0.555807	Snhg20
A_55_P2141306	-0.605492	8.35577	-4.10736	0.000423494	0.0179165	-0.0200135	Synj2bp
A_55_P2069875	-0.60777	10.2874	-3.47624	0.00202089	0.0471388	-1.49326	Trim44
A_52_P535255	-0.608137	11.0161	-3.87938	0.000747632	0.0251101	-0.557704	Syf2
A_55_P2739341	-0.612803	12.2603	-3.5211	0.00181087	0.0440202	-1.39042	Aldh2
A_51_P157270	-0.613768	7.46217	-4.00054	0.000552931	0.0210228	-0.272526	Plekhd1
A_66_P108791	-0.615544	6.28254	-3.50824	0.00186881	0.044957	-1.41995	Camk4
A_55_P1957922	-0.624112	9.95503	-3.78034	0.000955973	0.0299624	-0.789669	Arrdc2
A_55_P2315457	-0.625122	8.76218	-3.64527	0.00133477	0.0364793	-1.10396	Gripap1
A_55_P1996046	-0.629056	8.73751	-3.98536	0.000574256	0.0213385	-0.308326	Zfp931
A_55_P2072631	-0.631576	8.8417	-3.93372	0.000653106	0.0229209	-0.429989	Prr5l
A_52_P234159	-0.634467	7.79166	-3.80925	0.000889857	0.0287302	-0.72208	Tnrc6b
A_66_P126794	-0.634901	6.79013	-3.70098	0.00116334	0.0339534	-0.974628	Gm16499
A_55_P1954633	-0.635927	8.72215	-3.7413	0.001053	0.0319055	-0.880775	Ssh2
A_52_P510503	-0.644895	7.41876	-3.50167	0.00189907	0.0454752	-1.435	Cdc40
A_55_P2020438	-0.645756	6.01358	-3.54084	0.00172537	0.0425366	-1.34505	Elavl2
A_65_P08291	-0.651366	10.7782	-3.84474	0.000814837	0.0268061	-0.638975	Gpalpp1
A_66_P103269	-0.655572	10.186	-3.94257	0.00063886	0.0225991	-0.409143	2810001A02Rik
A_55_P2043982	-0.656862	7.51133	-3.49682	0.00192175	0.0456777	-1.44613	Mtm1
A_51_P199567	-0.659804	9.29721	-3.68148	0.00122074	0.0346407	-1.01996	Med26
A_51_P101075	-0.661853	13.3059	-4.35771	0.000226304	0.01252	0.574535	Cnppd1
A_55_P2152872	-0.662215	10.5597	-3.51505	0.00183789	0.0443171	-1.40431	Fgfrl1
A_55_P2121176	-0.662543	6.71454	-4.01586	0.000532195	0.0205937	-0.236358	Efcc1
A_55_P2020371	-0.662694	5.97616	-3.48653	0.00197069	0.0463389	-1.46969	Gm11543
A_51_P381506	-0.662727	12.5488	-3.43188	0.00225186	0.0499705	-1.59456	Eva1b
A_55_P2753683	-0.665877	12.8474	-4.26906	0.000282578	0.0143188	0.363667	Pfdn5
A_66_P139841	-0.666451	10.0525	-4.80469	7.38647e-05	0.00623723	1.63966	Tbc1d16
A_51_P393078	-0.666916	8.50352	-3.7723	0.000975195	0.0303935	-0.808438	Tigd2
A_51_P111595	-0.670381	7.40829	-4.52234	0.000149794	0.00979391	0.966732	Dstyk
A_55_P2734622	-0.67556	7.55983	-3.63691	0.00136253	0.0367636	-1.12332	Ebf1
A_66_P126719	-0.675583	10.4035	-4.2457	0.000299604	0.0147633	0.308143	Rdm1
A_51_P268673	-0.677018	8.6675	-4.07157	0.000463107	0.0190138	-0.104716	2210016H18Rik
A_55_P1977766	-0.677302	9.03252	-3.4399	0.00220829	0.0497389	-1.57628	Ttc14
A_55_P2728217	-0.678307	8.50043	-3.59265	0.0015193	0.0393707	-1.22566	Slc7a10
A_66_P132890	-0.678649	9.08926	-3.5491	0.00169076	0.0419	-1.32604	B930049P21Rik
A_55_P2935181	-0.679532	7.85641	-4.05737	0.000479826	0.0193573	-0.138301	Cblb
A_51_P119588	-0.679562	7.44729	-4.13788	0.000392386	0.0172658	0.052285	Toporsos
A_55_P2726560	-0.682963	10.4707	-4.02695	0.000517674	0.0202502	-0.210175	Kcnq1ot1
A_55_P2143896	-0.683156	6.2069	-4.13848	0.000391792	0.0172658	0.0537211	Slc17a2
A_55_P2935425	-0.684521	6.27356	-3.43635	0.00222749	0.049902	-1.58438	Ppp1r14c
A_55_P2072000	-0.685959	9.82215	-3.79928	0.000912122	0.0291991	-0.74539	Pcmtd1
A_55_P1996087	-0.689742	11.8082	-3.70593	0.00114921	0.0336786	-0.963127	Gm14326
A_55_P2058831	-0.692102	7.44825	-3.73942	0.00105789	0.031916	-0.885141	Fancc
A_55_P2732286	-0.697156	9.03247	-4.12127	0.000409023	0.0177028	0.0129307	Fbxo21
A_55_P2609901	-0.697429	6.91248	-3.59258	0.00151956	0.0393707	-1.22582	Ncald
A_55_P2362601	-0.697542	8.17452	-4.05045	0.000488186	0.0195292	-0.154656	D4Ertd681e
A_55_P1967391	-0.699578	8.72423	-3.48974	0.00195532	0.0460979	-1.46236	Antxr1
A_66_P105409	-0.701708	5.95899	-3.80596	0.000897154	0.028832	-0.729784	A130033P14
A_55_P2002466	-0.703593	10.4161	-3.81484	0.000877602	0.0283785	-0.708999	Zfp747
A_55_P2729001	-0.705808	8.5882	-4.02469	0.000520595	0.0202821	-0.215501	Utrn
A_55_P2727993	-0.705896	10.159	-4.28618	0.000270717	0.0139866	0.40437	Tle4
A_55_P2040534	-0.705972	9.89023	-3.73845	0.00106045	0.031916	-0.88742	Btbd9
A_55_P2491813	-0.708248	10.4549	-3.76613	0.000990213	0.0306878	-0.822843	Phactr1
A_51_P142515	-0.708399	10.76	-3.65602	0.00129987	0.0360046	-1.07905	Antxr2
A_55_P1970017	-0.71107	11.5743	-4.0404	0.000500585	0.0198116	-0.1784	Zer1
A_52_P335984	-0.71272	7.7557	-3.52499	0.0017937	0.0437559	-1.38149	Syne1
A_55_P2121456	-0.713216	9.44601	-3.63129	0.00138154	0.0369895	-1.13635	Fam43a
A_55_P1982234	-0.713506	6.56398	-3.96086	0.000610414	0.0220648	-0.366077	Zfp708
A_55_P2807466	-0.721336	11.29	-4.23843	0.000305106	0.014938	0.290875	Paqr7
A_55_P2001903	-0.727992	9.05396	-3.75783	0.00101078	0.03114	-0.842216	Smim4
A_55_P2733222	-0.731917	7.97125	-3.46662	0.00206891	0.0477599	-1.51525	Il15
A_55_P2154027	-0.73224	9.16968	-3.59503	0.00151044	0.0392319	-1.22017	Ptgis
A_55_P2151071	-0.733483	13.7781	-4.09124	0.000440903	0.0184138	-0.0581786	Cox7a2l
A_51_P494037	-0.733531	7.03722	-3.94241	0.000639114	0.0225991	-0.409518	Dgkg
A_52_P257919	-0.73401	10.1238	-4.2354	0.000307424	0.0149462	0.283695	Soga1
A_66_P102765	-0.735027	9.57224	-3.49371	0.0019364	0.045895	-1.45325	Col4a4
A_55_P2935056	-0.73511	9.90495	-3.49915	0.00191083	0.0455997	-1.44079	Clic5
A_55_P2506360	-0.735258	11.3004	-3.63814	0.00135841	0.0367476	-1.12047	Use1
A_55_P2503340	-0.740294	9.7782	-3.72219	0.00110394	0.032613	-0.925275	Lmo2
A_66_P100440	-0.744965	11.2294	-4.30031	0.000261306	0.0135912	0.437961	Vezf1
A_51_P202801	-0.746371	10.3472	-3.53747	0.0017397	0.0428394	-1.35282	Abcb9
A_55_P2136154	-0.747619	9.95167	-3.4315	0.00225394	0.0499705	-1.59543	Heca
A_55_P2798354	-0.747765	8.17758	-3.94607	0.000633313	0.0225026	-0.400898	Meis2
A_55_P2734167	-0.748705	10.3683	-4.90168	5.79687e-05	0.00532623	1.87047	Trp53bp2
A_55_P1955227	-0.755399	13.9786	-4.23132	0.000310583	0.0149724	0.273993	Rabac1
A_51_P134253	-0.755751	9.18644	-3.67535	0.00123935	0.0349313	-1.0342	Gramd4
A_51_P286172	-0.756238	12.6282	-4.23544	0.000307397	0.0149462	0.283779	Lzts2
A_65_P12292	-0.75881	12.0952	-4.94737	5.1721e-05	0.00508842	1.97911	Itprip
A_51_P106779	-0.759194	7.06229	-3.51851	0.00182239	0.0441459	-1.39637	Cttnbp2
A_52_P50090	-0.761722	10.9339	-3.7291	0.00108525	0.0323266	-0.909194	Srsf5
A_66_P116267	-0.763299	8.80279	-3.98439	0.00057565	0.0213385	-0.310621	Maml2
A_55_P2211164	-0.767337	11.1669	-3.70077	0.00116396	0.0339534	-0.97513	5330406M23Rik
A_51_P466829	-0.768876	10.9248	-3.67679	0.00123495	0.034894	-1.03085	Fam109a
A_51_P151516	-0.768886	8.08923	-3.734	0.00107216	0.0322221	-0.89777	B230208H11Rik
A_55_P1981836	-0.769515	12.2996	-3.5318	0.00176403	0.043133	-1.36584	Ccm2l
A_55_P2066559	-0.771105	8.28741	-3.43174	0.00225267	0.0499705	-1.5949	Endou
A_51_P451346	-0.772254	12.8023	-4.08793	0.000444565	0.018434	-0.0660136	Klf6
A_66_P116299	-0.773011	9.81187	-3.60801	0.001463	0.0385763	-1.19019	Pias1
A_55_P2151609	-0.773032	10.1786	-4.03086	0.000512648	0.0201361	-0.20094	Sorl1
A_55_P2008634	-0.773391	7.25501	-3.88178	0.000743198	0.0250418	-0.552086	Pcdhb10
A_51_P502859	-0.774738	7.24058	-3.84922	0.000805815	0.0266353	-0.628465	Dgkh
A_52_P279379	-0.776152	7.25762	-4.7087	9.39167e-05	0.00728168	1.41097	Zcchc11
A_51_P312035	-0.784841	7.87164	-3.82975	0.000845727	0.0276913	-0.674091	Cd300e
A_51_P331288	-0.785048	6.33429	-3.66156	0.00128221	0.0357565	-1.06618	Akr1b7
A_55_P2175494	-0.786766	8.77979	-3.6456	0.00133369	0.0364793	-1.1032	Gm20492
A_55_P2052919	-0.78684	6.48319	-3.50182	0.0018984	0.0454752	-1.43467	Morf4l1-ps1
A_55_P2520123	-0.790984	8.56	-4.27545	0.000278094	0.0142162	0.378849	Zfp329
A_55_P2012815	-0.79249	9.0174	-3.89416	0.000720666	0.0246005	-0.523007	Acvr2b
A_55_P2123942	-0.793125	9.98801	-4.30232	0.000259991	0.013567	0.442753	Lmbrd1
A_55_P1983016	-0.794876	8.4198	-4.12394	0.000406299	0.0176722	0.0192634	Gm3556
A_52_P591166	-0.795053	12.5108	-3.64671	0.00133002	0.0364793	-1.10062	Dpysl2
A_52_P476029	-0.796183	9.52909	-3.54474	0.00170895	0.0421816	-1.33608	Nol4l
A_51_P268929	-0.796693	7.24993	-4.28894	0.000268853	0.0139489	0.41093	Aox3
A_52_P169764	-0.799041	7.06921	-4.1102	0.000420492	0.0178619	-0.0132741	E030046B03Rik
A_51_P455807	-0.801291	10.3543	-4.35901	0.000225564	0.01252	0.577646	Ehd4
A_51_P518600	-0.801899	10.7381	-4.17034	0.000361786	0.0163329	0.129256	Atp6v1c2
A_55_P2802921	-0.802083	8.96483	-4.09909	0.000432339	0.01818	-0.0395982	Rasgrp3
A_55_P2810325	-0.802671	12.6543	-3.67977	0.00122589	0.0347397	-1.02392	Dgkz
A_51_P452280	-0.803048	8.71966	-4.24407	0.000300829	0.0147633	0.304271	Cmc4
A_55_P2066453	-0.803309	9.36959	-3.53385	0.0017552	0.0430684	-1.36113	Gm10115
A_55_P2292801	-0.803841	6.79355	-3.8976	0.000714523	0.0244308	-0.51492	D430004P15Rik
A_55_P2054027	-0.807488	7.27677	-3.49692	0.00192126	0.0456777	-1.44589	Chst5
A_55_P2018457	-0.808739	12.7016	-3.92369	0.000669615	0.0233158	-0.453584	Hdac7
A_55_P2745190	-0.809076	9.52874	-3.76141	0.00100186	0.0309569	-0.833869	Pparg
A_55_P2350372	-0.81076	7.41175	-3.75539	0.00101691	0.0312827	-0.847916	Gm14858
A_51_P216108	-0.811334	6.6758	-3.94694	0.000631947	0.0224924	-0.398857	Rps6kl1
A_66_P115034	-0.811679	6.92734	-3.82507	0.00085561	0.027887	-0.685054	Bend5
A_55_P2368355	-0.812295	11.0705	-3.9919	0.000564964	0.0212271	-0.292893	2610319H10Rik
A_52_P288050	-0.812591	11.8269	-3.57926	0.00157013	0.0400834	-1.25656	Fbln5
A_55_P2029013	-0.814562	8.53159	-3.68458	0.00121144	0.0345179	-1.01276	Bpifb5
A_55_P2018929	-0.814616	11.217	-3.93943	0.000643881	0.0227232	-0.416543	Spns2
A_51_P189272	-0.816263	10.1275	-3.50728	0.00187321	0.045011	-1.42215	Tmcc3
A_55_P1964228	-0.8179	8.14353	-4.22873	0.000312605	0.015023	0.267838	Elac1
A_55_P2735390	-0.822489	8.10885	-3.85239	0.000799489	0.0264681	-0.621025	Scn7a
A_66_P114451	-0.827085	9.15566	-4.61234	0.00011955	0.00862787	1.18128	Adgrg6
A_55_P2040653	-0.827121	6.74608	-3.6241	0.00140621	0.0374507	-1.15298	Gm10824
A_51_P252243	-0.827804	7.64168	-3.96852	0.000598871	0.0218543	-0.348024	Tshb
A_51_P260265	-0.830778	6.18297	-4.00098	0.000552327	0.0210228	-0.271491	Hoxd4
A_52_P639025	-0.836228	7.77266	-3.60397	0.0014776	0.0386204	-1.19951	Tmem57
A_52_P87955	-0.83664	8.33973	-5.17355	2.94567e-05	0.00341656	2.51548	Kat2b
A_55_P2915339	-0.836987	7.7339	-4.19667	0.000338721	0.0157694	0.191725	Cdkn2aip
A_52_P445239	-0.841685	7.49063	-3.72748	0.00108959	0.0323266	-0.912957	Plp1
A_55_P2802854	-0.842129	10.4339	-3.51677	0.00183017	0.044278	-1.40036	Sspn
A_55_P2373987	-0.849421	8.50229	-3.64968	0.00132033	0.036378	-1.09374	A730009E18Rik
A_55_P1974452	-0.849577	10.9207	-3.88961	0.000728857	0.0247183	-0.533683	Lime1
A_51_P372576	-0.849779	10.1743	-4.11315	0.000417406	0.0178033	-0.00629318	Arap3
A_51_P209782	-0.853683	6.19286	-4.46749	0.000171866	0.0103902	0.836027	Cyp2c44
A_55_P2728068	-0.855838	12.4538	-3.49136	0.00194756	0.0460025	-1.45863	Nr3c1
A_55_P2123566	-0.857497	10.9405	-4.14955	0.000381097	0.0169479	0.0799548	Sipa1l2
A_55_P1984307	-0.860197	9.83268	-4.46961	0.000170956	0.0103665	0.841075	Adgrf5
A_55_P2275402	-0.861368	7.13322	-3.91778	0.00067953	0.0234264	-0.467474	9330177L23Rik
A_66_P135687	-0.863433	5.8008	-3.58619	0.00154364	0.0397477	-1.24058	BC055402
A_55_P2368710	-0.865296	9.68656	-4.35113	0.000230062	0.0126942	0.558892	C230037E05Rik
A_55_P2913454	-0.866384	10.6235	-3.97327	0.000591822	0.0217286	-0.336826	1190002N15Rik
A_66_P133013	-0.868643	7.46031	-3.91798	0.000679198	0.0234264	-0.467014	Mpped2
A_55_P2077901	-0.873777	10.6633	-4.39274	0.000207285	0.0117758	0.657936	Cd2
A_55_P1990336	-0.873778	13.6409	-4.41277	0.000197131	0.0112985	0.70566	Add1
A_65_P16561	-0.874178	8.37667	-3.44814	0.00216438	0.0490678	-1.55748	Satb1
A_55_P2853768	-0.874214	9.6239	-4.17319	0.000359215	0.0162946	0.136018	Pigt
A_51_P507509	-0.878419	10.3536	-4.32712	0.000244331	0.0131299	0.50174	Gimap1
A_51_P153124	-0.880298	11.2687	-5.99545	3.93226e-06	0.000796264	4.43251	Emcn
A_66_P140096	-0.881907	8.6123	-3.68568	0.00120816	0.0344713	-1.01021	Tmem2
A_55_P2809550	-0.883826	8.21777	-4.7218	9.08862e-05	0.00721696	1.4422	AI504432
A_66_P113632	-0.8861	6.20699	-3.99402	0.000561993	0.0211579	-0.287906	Gm33301
A_52_P156775	-0.889517	9.46413	-3.71522	0.00112313	0.0330396	-0.941508	Scgb1c1
A_55_P2502516	-0.889738	10.446	-4.32315	0.000246772	0.0131299	0.492299	Pnkd
A_55_P2737992	-0.890694	8.87293	-4.11499	0.000415498	0.0177827	-0.0019523	Pdlim3
A_55_P2804011	-0.890922	10.3286	-3.77183	0.000976345	0.0303935	-0.809549	Gm20300
A_55_P2006035	-0.891203	7.41663	-3.77718	0.000963487	0.030083	-0.797051	Galnt15
A_52_P251623	-0.894544	7.60213	-4.37717	0.000215532	0.0120197	0.620865	Fam222a
A_55_P2739232	-0.897165	9.7185	-5.48882	1.35137e-05	0.00195733	3.25784	Specc1l
A_52_P375455	-0.89737	8.0666	-4.70575	9.46126e-05	0.00728168	1.40394	Prkce
A_52_P163849	-0.900008	9.50651	-4.9774	4.79888e-05	0.00481203	2.05046	Ivns1abp
A_55_P2162160	-0.902152	9.73097	-3.78154	0.00095313	0.0299624	-0.78686	Anp32a
A_66_P112114	-0.905757	6.60282	-3.97794	0.000584977	0.0215563	-0.325822	A930012L18Rik
A_51_P464300	-0.909826	8.34408	-4.25797	0.000290538	0.0145484	0.337303	Gdf1
A_55_P2014500	-0.915226	7.02153	-3.79623	0.000919055	0.0292555	-0.752532	N28178
A_55_P2106666	-0.916037	10.9736	-4.63527	0.000112874	0.0082747	1.23596	Adcy9
A_52_P224348	-0.919471	8.47575	-4.33705	0.000238326	0.0129447	0.525374	Kctd12b
A_51_P158678	-0.920266	7.99224	-3.9682	0.000599352	0.0218543	-0.348783	Fam181b
A_55_P2037817	-0.921237	9.61713	-3.5702	0.00160544	0.0405384	-1.27745	Palmd
A_55_P2076777	-0.928479	9.56052	-3.61091	0.00145261	0.0383508	-1.18349	Mdfi
A_55_P2152009	-0.932509	9.12187	-4.50272	0.000157344	0.0100666	0.919972	Tesc
A_55_P2076866	-0.933931	10.9316	-3.56439	0.00162852	0.0409229	-1.29084	Megf6
A_55_P2041713	-0.934163	6.46668	-3.57739	0.00157737	0.0401484	-1.26088	Gas2
A_66_P113854	-0.936375	10.7457	-3.94976	0.000627528	0.0224686	-0.392223	C1qtnf2
A_51_P176352	-0.939292	11.4962	-4.00192	0.000551025	0.0210228	-0.269258	Ndrg2
A_55_P2381449	-0.941966	7.91437	-3.7292	0.00108499	0.0323266	-0.90897	A330106F07Rik
A_55_P2053320	-0.946067	8.25766	-4.12701	0.000403197	0.017593	0.0265265	Zfr2
A_55_P2507914	-0.946549	7.88186	-3.66152	0.00128235	0.0357565	-1.06628	Rprl3
A_51_P331429	-0.948358	7.82186	-3.69314	0.00118608	0.0341893	-0.992854	Colgalt2
A_66_P113024	-0.94887	9.79452	-3.62358	0.00140801	0.0374507	-1.15419	Nipal3
A_66_P108294	-0.951582	6.71832	-3.65525	0.00130233	0.0360247	-1.08082	Eif4e
A_66_P133257	-0.951605	6.47551	-3.62421	0.0014058	0.0374507	-1.15271	9530026P05Rik
A_51_P240614	-0.962141	13.6398	-3.69959	0.00116737	0.0340052	-0.97788	Tm4sf1
A_51_P153053	-0.963651	12.3183	-3.45997	0.00210278	0.0481113	-1.53046	Smpdl3a
A_55_P2733517	-0.965276	9.04363	-3.56799	0.00161421	0.0406631	-1.28256	Mapre2
A_52_P284889	-0.973285	9.71705	-4.21924	0.000320121	0.015209	0.245296	Prkcz
A_55_P1959763	-0.975138	10.296	-3.51504	0.00183796	0.0443171	-1.40434	Dach1
A_55_P2213348	-0.975664	8.72891	-3.92897	0.000660863	0.0231269	-0.44115	5330421C15Rik
A_55_P2212458	-0.978133	7.82981	-4.02421	0.000521225	0.0202821	-0.216645	LOC548102
A_52_P193440	-0.978954	7.76535	-4.11443	0.00041607	0.0177827	-0.00325562	E130102H24Rik
A_51_P303739	-0.980498	12.2266	-4.32484	0.000245732	0.0131299	0.49631	Afap1l1
A_55_P1965101	-0.983069	7.93504	-3.55984	0.00164679	0.0411835	-1.30132	Xlr3b
A_66_P103027	-0.98462	6.81599	-4.31432	0.000252289	0.0133215	0.471304	Clec9a
A_55_P2143572	-0.9854	6.5966	-4.00022	0.000553364	0.0210228	-0.273267	2700046A07Rik
A_66_P119623	-0.985841	7.52025	-4.51325	0.000153246	0.00992435	0.945064	Ackr4
A_55_P2313163	-0.986354	12.762	-3.92073	0.000674563	0.023371	-0.460542	D10Bwg1070e
A_55_P2936078	-0.993483	9.43452	-4.26868	0.000282848	0.0143188	0.362762	9830163H01Rik
A_51_P222467	-0.99494	11.5851	-4.1479	0.000382675	0.0169818	0.0760386	Abcg1
A_52_P191210	-1.00452	8.63211	-3.79776	0.000915579	0.0291991	-0.748958	9530091C08Rik
A_51_P277006	-1.00483	10.0787	-4.12863	0.000401566	0.0175586	0.0303673	Chst8
A_51_P136355	-1.0058	13.5661	-4.20312	0.000333301	0.0156217	0.207026	Gng11
A_66_P122621	-1.01285	6.41368	-4.06728	0.000468094	0.0191138	-0.114859	Gm9889
A_55_P2063465	-1.0134	11.8275	-3.94915	0.000628474	0.0224686	-0.393647	Thbs3
A_55_P2105685	-1.01355	7.90852	-3.61834	0.00142628	0.0378363	-1.1663	Adrb3
A_55_P2049752	-1.01619	8.30106	-4.88217	6.08631e-05	0.00547165	1.82406	Pamr1
A_55_P2635625	-1.01674	9.55845	-3.67779	0.00123189	0.0348623	-1.02852	Col4a3
A_55_P2513525	-1.02277	8.48974	-3.60175	0.00148571	0.038686	-1.20466	Plcl1
A_51_P341177	-1.02369	12.6027	-4.451	0.000179121	0.0106134	0.796722	Ddah2
A_52_P144363	-1.02522	10.8713	-4.51194	0.000153749	0.00992435	0.941947	Fgfr4
A_55_P2062190	-1.02943	12.5511	-3.90388	0.000703441	0.0241708	-0.500152	Gstm1
A_55_P2002578	-1.02994	13.6284	-3.7093	0.00113967	0.0334791	-0.955278	Ephx1
A_55_P2823856	-1.03044	8.76373	-4.48206	0.000165707	0.0103082	0.870724	Siglecf
A_51_P110381	-1.03261	7.02937	-3.57661	0.00158037	0.0401484	-1.26267	Cd207
A_51_P241465	-1.03806	12.6239	-4.06879	0.000466335	0.0191087	-0.111294	Gsn
A_51_P493522	-1.03845	9.139	-4.22297	0.00031714	0.0151364	0.254172	Kazald1
A_55_P2737912	-1.04097	10.8828	-4.42544	0.00019097	0.011064	0.735841	Lgi3
A_51_P254262	-1.04434	9.38415	-3.64464	0.00133683	0.0364793	-1.10542	Nxph3
A_55_P2100485	-1.04437	6.62013	-3.73972	0.0010571	0.031916	-0.884438	Epha8
A_51_P393518	-1.05333	8.23626	-3.63595	0.00136577	0.0368036	-1.12556	Hmcn1
A_52_P298165	-1.05349	7.65975	-4.60772	0.00012094	0.00869807	1.17028	Gm14964
A_51_P248865	-1.05418	9.48926	-3.64512	0.00133526	0.0364793	-1.10431	Foxf2
A_55_P2011700	-1.0631	8.99936	-3.55494	0.00166672	0.0415326	-1.31261	Gm3364
A_55_P1963364	-1.06465	9.32078	-3.87059	0.000764151	0.0255825	-0.578342	Nxpe3
A_55_P2243828	-1.06553	9.74973	-3.44072	0.00220388	0.049717	-1.57441	LOC552901
A_66_P102567	-1.06664	12.1757	-4.32739	0.000244166	0.0131299	0.50238	Fendrr
A_55_P2724379	-1.0748	7.89633	-5.04735	4.0313e-05	0.00420404	2.21653	Gm38457
A_51_P267494	-1.07676	9.6599	-3.98882	0.000569323	0.0212802	-0.300165	Cdc42ep3
A_51_P178772	-1.08114	6.85588	-3.52197	0.00180704	0.0439783	-1.38843	Ces1f
A_55_P2064492	-1.08294	9.25772	-3.43157	0.00225358	0.0499705	-1.59528	Pcmtd2
A_52_P423364	-1.08845	8.61189	-4.01659	0.000531226	0.0205937	-0.234632	Fbxl7
A_52_P400999	-1.08862	11.1379	-3.72105	0.00110707	0.0326593	-0.927944	Arhgap31
A_55_P2116305	-1.08865	9.55823	-4.11964	0.000410691	0.0177199	0.00907382	Tnfrsf25
A_51_P138939	-1.08985	12.8754	-4.47961	0.000166727	0.0103082	0.864891	Robo4
A_55_P2471029	-1.10042	7.56167	-4.33522	0.000239423	0.0129705	0.521011	5031434C07Rik
A_55_P1973868	-1.10137	11.4333	-4.51085	0.000154168	0.00992435	0.939358	Sema3b
A_55_P2274378	-1.10803	9.09585	-3.66184	0.00128134	0.0357565	-1.06554	AW549542
A_51_P417251	-1.11308	7.34441	-3.93324	0.000653877	0.0229209	-0.431105	6330403K07Rik
A_51_P454949	-1.11902	13.5657	-3.8897	0.000728702	0.0247183	-0.533481	Gstm3
A_55_P2499378	-1.12744	7.50658	-5.07377	3.77468e-05	0.00405817	2.27919	Cadps2
A_52_P175242	-1.13161	9.91001	-4.05612	0.000481317	0.01938	-0.14124	Irs1
A_51_P217616	-1.14199	9.62579	-3.60455	0.00147549	0.0386204	-1.19817	Chst3
A_51_P189814	-1.14378	14.3305	-4.30804	0.000256293	0.0134309	0.456353	Cldn5
A_52_P322181	-1.144	10.2569	-4.01195	0.000537407	0.0207185	-0.24558	Adrb1
A_55_P1976744	-1.15045	6.80234	-4.52576	0.000148513	0.0097708	0.974903	Gm36028
A_55_P2797097	-1.15186	10.2045	-5.11873	3.3754e-05	0.00380544	2.38572	Ttc28
A_66_P139546	-1.15354	13.2779	-4.1512	0.000379527	0.0169141	0.0838699	Igfbp6
A_55_P2048119	-1.15482	6.99961	-4.99061	4.64337e-05	0.0047013	2.08185	Slc29a4
A_55_P2103837	-1.1622	10.8753	-3.85455	0.000795222	0.0263688	-0.615974	Gbp4
A_51_P255657	-1.16607	10.2843	-4.39779	0.000204673	0.0116955	0.669984	2210011C24Rik
A_55_P1971903	-1.1665	7.41692	-4.49354	0.000161007	0.0101148	0.898086	Pla2r1
A_55_P2071691	-1.19116	13.2665	-4.4805	0.000166354	0.0103082	0.867019	Kank3
A_55_P2728941	-1.19474	8.03058	-3.96654	0.000601838	0.0219067	-0.352698	9230117E06Rik
A_51_P103594	-1.19506	10.2989	-4.25258	0.000294484	0.0145892	0.324501	Fam162b
A_55_P2156425	-1.19929	7.89742	-4.46552	0.000172721	0.0103913	0.831311	Upk1a
A_55_P2731776	-1.20929	6.63178	-4.57216	0.000132212	0.00910079	1.0855	LOC105246088
A_51_P394394	-1.21067	11.14	-4.09002	0.000442246	0.0184138	-0.0610614	Tspan2
A_55_P1970090	-1.21168	8.95744	-5.47312	1.40458e-05	0.00200306	3.22106	Grin2c
A_66_P121752	-1.21421	9.24822	-3.6038	0.00147822	0.0386204	-1.19991	Prdm1
A_55_P1967683	-1.22199	10.9522	-3.67286	0.00124697	0.0350513	-1.03996	Bex4
A_55_P2059765	-1.22833	12.9857	-3.43585	0.00223021	0.0499092	-1.58552	Foxf1
A_51_P309920	-1.22941	10.2838	-4.22729	0.000313733	0.0150426	0.26442	Itga8
A_51_P142972	-1.23888	8.31179	-4.49712	0.000159567	0.0101035	0.906628	Prdm8
A_55_P2143025	-1.24542	10.345	-3.59044	0.00152759	0.0394768	-1.23077	Sema3c
A_55_P2734892	-1.25063	7.58806	-5.25788	2.38981e-05	0.00298469	2.71474	Pdgfra
A_55_P2128148	-1.25074	9.13562	-3.99645	0.000558601	0.0211064	-0.282178	D830031N03Rik
A_51_P400269	-1.25956	12.3072	-4.64886	0.000109098	0.00821464	1.26835	Slc38a5
A_55_P2332731	-1.26279	10.2207	-5.0195	4.3209e-05	0.00447619	2.15042	D130062J21Rik
A_66_P114333	-1.27415	8.6188	-4.10549	0.000425471	0.0179637	-0.0244261	Tlr12
A_55_P2047275	-1.27922	13.381	-3.68594	0.00120737	0.0344713	-1.00959	Tspan7
A_51_P470328	-1.2907	14.7619	-4.54709	0.000140785	0.00944387	1.02573	Sepp1
A_55_P2018666	-1.29263	7.70263	-3.92818	0.000662166	0.0231336	-0.443011	Thrsp
A_55_P1959500	-1.3038	7.83465	-4.92092	5.52495e-05	0.0052142	1.91624	Ces2e
A_55_P2209053	-1.31528	9.48879	-3.72633	0.0010927	0.0323728	-0.915639	2900001G08Rik
A_51_P342926	-1.32302	6.54313	-3.92135	0.000673528	0.023371	-0.459091	Omd
A_55_P2157008	-1.32721	11.7731	-3.48421	0.00198193	0.0464985	-1.47502	Ear10
A_55_P2909044	-1.3291	8.98527	-4.1659	0.000365831	0.0164089	0.118713	Plscr4
A_55_P2022211	-1.33403	13.6401	-5.43632	1.5378e-05	0.00209555	3.13475	Plxdc2
A_66_P119268	-1.3346	8.50851	-4.45945	0.000175365	0.0105103	0.816868	Gm28523
A_51_P277336	-1.3422	14.2607	-4.21501	0.000323527	0.0153011	0.235257	Sdpr
A_51_P335000	-1.40001	14.355	-4.3442	0.000234091	0.0127479	0.5424	Fhl1
A_55_P1965030	-1.41278	6.6457	-5.43372	1.54771e-05	0.00209555	3.12863	Slc5a12
A_55_P2500104	-1.41599	9.05395	-5.26747	2.3337e-05	0.00293216	2.73738	Ddc
A_51_P295085	-1.42111	12.6948	-4.1639	0.00036766	0.0164556	0.113984	Ogn
A_55_P2334927	-1.42348	7.24975	-5.78528	6.54277e-06	0.00114674	3.94835	9130022000000000
A_55_P2811722	-1.46152	7.81541	-3.575	0.00158663	0.0402051	-1.26638	Chrdl1
A_66_P111334	-1.48365	8.72429	-3.54892	0.00169151	0.0419	-1.32646	E030013I19Rik
A_51_P237668	-1.49875	9.87226	-4.3449	0.000233685	0.0127479	0.544048	Bex2
A_52_P636084	-1.5318	8.31451	-3.99424	0.000561679	0.0211579	-0.287376	Snca
A_55_P2011912	-1.53409	7.80608	-5.42001	1.60086e-05	0.00211324	3.09646	Ecm2
A_51_P514319	-1.53419	9.52512	-4.09718	0.000434406	0.0181936	-0.0441158	Slc13a4
A_55_P2097518	-1.549	8.00496	-3.58998	0.00152933	0.0394768	-1.23184	Zdhhc22
A_51_P307840	-1.57691	6.40483	-4.63439	0.000113124	0.0082747	1.23386	Cst8
[truncated: 12 more rows]

## Sheet: PBS_CuOCOOH_40-PBS
ProbeID	logFC	AveExpr	t-statistic	P.Value	adj.P.Val	B-statistic	GeneSymbol
[truncated: 2,426 more rows]

[truncated: 15 more sheets: PBS_CuONH3_2.5-PBS, PBS_CuONH3_10-PBS, PBS_CuONH3_40-PBS, PBS_CuOPEG_10-PBS, PBS_CuOPEG_40-PBS, 15.OVA_CuO_10-OVA, OVA_CuO_40-OVA, OVA_CuOCOOH_2.5-OVA, OVA_CuOCOOH_10-OVA, OVA_CuOCOOH_40-OVA, OVA_CuONH3_2.5-OVA, OVA_CuONH3_10-OVA, OVA_CuONH3_40-OVA, OVA_CuOPEG_2.5-OVA, OVA_CuOPEG_40-OVA]
