# Supplementary material for: Surface PEGylation suppresses pulmonary effects of CuO in allergen-induced lung inflammation
Source: Part Fibre Toxicol. 2019 Jul 5;16:28. doi: 10.1186/s12989-019-0309-1 (PMC6612204; doi:10.1186/s12989-019-0309-1)
Supplement: Supplementary file 3 — Table S3 Lists of the differentially expressed genes from the microarray experiment. Experimental groups of PBS-challenged or OVA-challenged mice that were treated with the same CuO material were combined and compared against their corresponding controls. The tables with the differentially expressed genes of each pairwise comparison are reported in sheets of the Microsoft Excel archive, named accordingly. In each table, the significantly differentially expressed genes (Benjamini and Hochberg post hoc corrected p-value < 0.05 and absolute log2 fold change > 0.58) are ordered according to the decreasing log2 fold change. The Agilent probe IDs and gene symbols are shown. Additionally, for each significant gene, the average expression across the microarray samples, the t-test value, the nominal P value, the adjusted P value and the B value are also reported. (XLSX 256 kb) [file 12989_2019_309_MOESM3_ESM.xlsx]

## Sheet: PBS_CuO-PBS
ProbeID	logFC	AveExpr	t-statistic	P.Value	adj.P.Val	B-statistic	GeneSymbol
A_66_P106131	5.72329	14.6512	6.20207	3.22995e-07	0.000747656	6.5247	Saa3
A_52_P318673	5.11028	11.8078	6.40214	1.7291e-07	0.000600833	7.09144	Saa1
A_55_P2070869	3.75865	14.1731	6.63985	8.24861e-08	0.000573251	7.76133	Lcn2
A_55_P2734867	4.82749	9.15296	5.39569	4.03165e-06	0.00254715	4.22694	Orm1
A_51_P141546	4.38807	8.48519	5.17693	7.97793e-06	0.00378027	3.60425	Orm2
A_66_P108267	2.4238	9.0346	6.71633	6.50495e-08	0.000573251	7.97592	Foxn4
A_55_P2811679	3.15571	9.87855	5.11911	9.55083e-06	0.00414844	3.44003	Cxcl1
A_55_P1990032	4.08704	9.28568	4.2557	0.000134715	0.0187399	1.02687	Cxcl5
A_52_P82741	4.03322	11.6951	4.18996	0.000164056	0.0202391	0.847678	Hspa1a
A_55_P2724194	2.21542	8.3618	6.27599	2.56368e-07	0.000741757	6.73435	Ccna1
A_51_P378789	3.31307	9.96772	4.64277	4.16049e-05	0.0100102	2.09725	Cxcl13
A_52_P87713	3.61529	12.9467	4.29931	0.000118156	0.0178015	1.14621	Timp1
A_51_P185660	2.21115	12.1936	6.12552	4.10371e-07	0.000747656	6.30729	Ccl9
A_66_P138911	2.16734	11.1791	5.94388	7.24667e-07	0.00107918	5.7904	Cfb
A_52_P700056	2.71551	12.2916	4.92511	1.74365e-05	0.00649169	2.89068	Wfdc17
A_51_P286737	3.66416	11.9418	3.97435	0.000311165	0.0259499	0.266433	Ccl2
A_51_P291501	1.95867	10.103	6.24253	2.84621e-07	0.000741757	6.63949	Ccno
A_51_P108226	1.99531	10.1701	6.11035	4.30326e-07	0.000747656	6.26416	Wfdc21
A_51_P385718	2.22078	7.53698	5.43262	3.59217e-06	0.00241591	4.33221	Cd177
A_51_P436652	3.58484	10.1662	3.81755	0.000492374	0.0327193	-0.149235	Ccl7
A_51_P224164	3.12368	11.9223	4.09649	0.000216785	0.0230964	0.594432	Slc26a4
A_51_P346938	2.3829	13.9237	4.88285	1.9871e-05	0.00702188	2.77141	Lrg1
A_51_P123625	2.9647	8.71522	4.07993	0.000227719	0.0237462	0.549744	Irg1
A_51_P255699	1.84306	9.40209	5.69703	1.57019e-06	0.00136403	5.08654	Mmp3
A_51_P125135	2.17446	9.30005	4.9703	1.51595e-05	0.00574656	3.01839	Cdca5
A_52_P876147	1.75615	8.25119	5.79239	1.16474e-06	0.00135873	5.35856	Crocc2
A_55_P2804638	2.33089	11.5378	4.69242	3.57275e-05	0.00967379	2.23615	Cd14
A_51_P217463	1.76018	6.54838	5.75742	1.29958e-06	0.00135873	5.25882	Cxcl2
A_51_P112966	2.25791	10.918	4.70181	3.47123e-05	0.00952258	2.26245	Ch25h
A_51_P201785	1.57049	9.53697	6.04231	5.32455e-07	0.000853935	6.07065	Morn5
A_55_P2002642	1.62228	8.58496	5.77051	1.24736e-06	0.00135873	5.29616	Ccdc67
A_51_P159453	2.60107	10.8929	4.1012	0.000213771	0.0230216	0.607144	Serpina3n
A_55_P2111907	1.8645	10.4962	5.1771	7.97367e-06	0.00378027	3.60474	Noxo1
A_55_P2807418	2.11559	8.89756	4.72415	3.24094e-05	0.00918319	2.32506	Rgs16
A_51_P253803	2.11656	11.1047	4.64146	4.17712e-05	0.0100102	2.09361	Mki67
A_55_P2744077	2.51922	9.01177	4.08286	0.000225744	0.0237462	0.557654	Ccl4
A_66_P100853	1.80178	14.8383	5.16496	8.28081e-06	0.00383659	3.57025	Hist1h2ao
A_55_P1997534	1.27585	7.23658	6.67084	7.49156e-08	0.000573251	7.84834	Gm4871
A_55_P2099961	1.84805	14.8109	5.04155	1.21537e-05	0.00487294	3.22008	Hist1h2ag
A_55_P2347756	1.33518	9.03838	6.41528	1.65968e-07	0.000600833	7.12856	AU040972
A_51_P456870	1.41537	10.2671	6.12583	4.09979e-07	0.000747656	6.30815	Foxj1
A_55_P2137049	2.39901	8.99135	4.16638	0.000176032	0.020735	0.783629	AA467197
A_51_P166886	2.46568	8.42897	4.05882	0.000242433	0.0238237	0.492897	Saa2
A_51_P140710	2.27764	8.7777	4.27413	0.000127455	0.0185825	1.07728	Ccl3
A_52_P416756	2.00585	11.5571	4.56462	5.2838e-05	0.011241	1.87931	D17H6S56E-5
A_51_P172155	1.83616	8.86494	4.7656	2.85295e-05	0.00862046	2.44139	Hal
A_55_P2133405	1.39921	11.5493	5.72606	1.43375e-06	0.00135873	5.16934	Dmkn
A_51_P275268	1.18448	6.71224	6.47686	1.3698e-07	0.000600833	7.30244	4933421I07Rik
A_51_P362066	1.83628	15.3803	4.62773	4.35651e-05	0.0101583	2.05526	Chil1
A_55_P2007601	1.53531	16.6979	5.23398	6.67882e-06	0.00357043	3.76644	Sftpd
A_51_P270949	2.12565	10.0288	4.12948	0.000196516	0.0221468	0.683601	Hist1h1b
A_55_P2056496	1.73704	9.75135	4.75325	2.96356e-05	0.00870244	2.40669	Tk1
A_51_P143893	1.89661	8.24319	4.46084	7.2482e-05	0.013738	1.5912	Steap4
A_55_P1983268	1.55254	8.70625	5.10929	9.8469e-06	0.00418976	3.41217	4930444P10Rik
A_51_P257951	2.35575	16.1152	3.79544	0.000525031	0.0335931	-0.207318	Retnla
A_55_P2035018	1.27148	11.9508	5.8494	9.7424e-07	0.00135413	5.52114	Clec4n
A_51_P230103	2.05905	9.83653	4.07477	0.000231227	0.0238004	0.535862	Birc5
A_51_P246317	2.50025	13.305	3.55353	0.00105082	0.0477311	-0.833349	Mt2
A_55_P2084631	1.69265	14.5818	4.64253	4.16353e-05	0.0100102	2.09658	Hist1h2an
A_55_P2757433	1.66139	8.92727	4.66113	3.93276e-05	0.0100102	2.14858	Hmox1
A_51_P383032	2.21122	10.2463	3.79135	0.000531299	0.0337887	-0.218049	Clec4d
A_51_P451151	2.03961	9.57859	3.96846	0.00031661	0.0260909	0.250704	Ube2c
A_52_P431159	1.42426	8.05157	5.08611	1.05826e-05	0.00441273	3.34641	Il1rn
A_52_P420466	1.84503	12.2595	4.22272	0.000148726	0.0192639	0.936881	Hist1h2ab
A_51_P424532	1.95447	8.36373	4.03335	0.000261423	0.0244413	0.424446	Vnn1
A_51_P114462	1.93645	10.3365	4.03601	0.000259376	0.0243732	0.431579	Ccl17
A_51_P262925	1.2346	6.86714	5.55062	2.48337e-06	0.00191762	4.66879	1700018F24Rik
A_55_P2831060	1.30102	7.75663	5.30409	5.36687e-06	0.00310816	3.96598	Tnfrsf9
A_55_P2282421	1.30134	6.14781	5.29118	5.58751e-06	0.00314848	3.92923	4933432I03Rik
A_55_P2173982	2.06579	10.476	3.77887	0.000550869	0.0346981	-0.250753	Rrm2
A_52_P232813	1.74049	7.01438	4.2295	0.000145735	0.0192639	0.955356	Cxcl3
A_55_P2044932	1.8807	7.6507	3.95696	0.00032751	0.026543	0.220014	Gpr84
A_52_P368057	1.10529	6.361	5.77198	1.24162e-06	0.00135873	5.30036	Slc7a11
A_51_P517695	1.85133	7.21783	3.96914	0.000315972	0.0260909	0.252531	Ly6f
A_55_P1960291	1.16831	10.4816	5.48299	3.06861e-06	0.00213258	4.47587	Tjp3
A_66_P120074	1.47913	7.91094	4.5512	5.50474e-05	0.0113632	1.84196	Uhrf1
A_55_P2103491	1.42795	7.80077	4.62421	4.40381e-05	0.0101583	2.04541	Fam170b
A_51_P150912	1.89664	10.2438	3.79528	0.000525269	0.0335931	-0.207729	Aurka
A_55_P2009673	1.34507	8.29205	4.81903	2.41991e-05	0.00788322	2.5916	Ppp1r14d
A_51_P164014	1.88624	9.70287	3.80449	0.000511417	0.033011	-0.183559	Cenpe
A_55_P2063336	1.35798	8.37048	4.77918	2.73612e-05	0.00861116	2.47954	4930427A07Rik
A_55_P2915747	1.10098	7.47293	5.53028	2.64662e-06	0.00197069	4.61075	1700003E16Rik
A_55_P2796457	1.52583	10.1094	4.36946	9.56132e-05	0.015972	1.33892	Asf1b
A_51_P408595	1.75	7.22716	3.96637	0.000318561	0.0261483	0.245134	Ccl20
A_52_P628067	1.76664	8.79958	3.89732	0.000390137	0.0293645	0.0614501	Cdca3
A_51_P479352	1.23019	8.62828	5.01697	1.31171e-05	0.00515996	3.15046	Klhdc9
A_55_P1957459	1.46589	12.5559	4.3432	0.000103508	0.0171273	1.26669	Lilrb4
A_55_P2824451	1.25163	8.98284	4.83792	2.28291e-05	0.00760446	2.64477	Fam167a
A_52_P413034	1.46265	9.39629	4.33028	0.000107624	0.0173943	1.23119	Itga7
A_51_P408116	1.55518	6.74233	4.12729	0.000197802	0.0221719	0.677674	Il1f9
A_55_P2733552	0.988502	7.93226	5.7063	1.52529e-06	0.00136403	5.11296	Cd33
A_55_P2171493	1.61383	7.97946	3.9573	0.000327176	0.026543	0.220939	BC030867
A_51_P280446	1.43721	10.1313	4.27959	0.000125379	0.0184087	1.09222	Sdf2l1
A_51_P265374	1.60899	7.46005	3.95325	0.000331099	0.0266528	0.210135	Vnn3
A_55_P2729165	1.80347	10.5892	3.6472	0.000804826	0.0418966	-0.593084	Cdc20
A_51_P325836	1.43174	7.28253	4.25728	0.000134077	0.0187399	1.03119	Hpx
A_51_P311958	1.28808	6.57774	4.56636	5.25592e-05	0.011241	1.88413	Orm3
A_55_P1960411	1.427	11.3511	4.2252	0.000147623	0.0192639	0.943649	Lrrc23
A_51_P239984	1.68704	8.21557	3.74075	0.000615071	0.0370625	-0.350382	Exo1
A_52_P374897	1.49982	8.72252	4.02076	0.000271346	0.0251266	0.390641	Arg2
A_51_P240453	1.53093	8.47924	3.88319	0.000406603	0.0300612	0.024008	Nusap1
A_55_P2146254	1.04125	12.3197	5.06644	1.12496e-05	0.0045989	3.29063	Ifitm1
A_51_P430014	1.19797	7.45538	4.57168	5.17111e-05	0.0112305	1.89896	Ptafr
A_51_P103541	1.03621	8.61996	4.97493	1.49437e-05	0.00574656	3.03148	Cacna1s
A_55_P2007088	1.21633	10.719	4.43168	7.91925e-05	0.0141202	1.51054	Rnf128
A_51_P212682	1.32926	7.86473	4.1629	0.000177871	0.0208339	0.774183	Mcm10
A_55_P2614900	1.45695	10.2068	3.87664	0.000414468	0.0304269	0.00665882	Il33
A_55_P1972605	1.37703	9.7395	4.01948	0.000272368	0.0251266	0.387229	Adora3
A_55_P2740937	1.24371	7.26007	4.31398	0.000113046	0.0175934	1.18645	Tnf
A_55_P2081488	1.29876	9.42667	4.17634	0.000170872	0.0205925	0.810674	Pglyrp1
A_51_P294235	1.21068	10.2951	4.37715	9.34153e-05	0.015972	1.3601	Cxcl17
A_55_P1982171	0.846307	14.3899	5.61256	2.0457e-06	0.00166821	4.8455	H2afz
A_51_P351860	1.43225	10.5656	3.85611	0.000440066	0.0310438	-0.0475983	C1qb
A_51_P450033	1.60986	8.3989	3.53717	0.00110066	0.0486181	-0.875045	Cdk1
A_55_P2123939	0.911521	6.51632	5.26656	6.03363e-06	0.0033104	3.85914	Tmc5
A_51_P460954	1.31613	14.8304	4.05242	0.000247075	0.0240714	0.475679	Ccl6
A_52_P223239	1.08232	7.16678	4.64347	4.15154e-05	0.0100102	2.09921	Rptoros
A_66_P120837	1.46155	8.09428	3.73614	0.000623307	0.0373429	-0.362399	Top2a
A_51_P150763	0.992157	9.13511	4.85978	2.13391e-05	0.00741499	2.70636	Ropn1l
A_51_P245633	1.20678	7.82646	4.20247	0.000158029	0.0197745	0.881707	Muc4
A_51_P359262	0.781776	9.56867	5.73316	1.40219e-06	0.00135873	5.18961	Sec11c
A_51_P102789	1.28989	11.465	4.00342	0.0002856	0.0252852	0.344191	C1qc
A_66_P116441	1.47048	10.4793	3.64279	0.000815033	0.0420708	-0.604448	Ms4a6d
A_55_P2004801	1.45511	9.43159	3.63553	0.000832124	0.0424366	-0.62316	Tacc3
A_55_P2646533	1.40594	8.16723	3.70901	0.000674013	0.0387121	-0.433032	Cenpf
A_55_P2912261	0.793552	10.3963	5.51533	2.77339e-06	0.00199388	4.5681	Cd44
A_51_P239203	1.21785	10.2947	4.0575	0.000243382	0.0238237	0.489349	Mapk13
A_51_P454008	1.09344	11.066	4.33642	0.00010565	0.0173441	1.24804	Lbp
A_51_P258098	1.02048	12.3013	4.55123	5.50431e-05	0.0113632	1.84204	Tmem176a
A_65_P10248	1.23994	8.86379	3.95597	0.000328461	0.026543	0.217385	Cks2
A_66_P121737	1.43417	10.548	3.54649	0.00107199	0.0480684	-0.851295	Hist1h3c
A_51_P480241	0.967173	7.82212	4.6459	4.12067e-05	0.0100102	2.10602	Elf3
A_51_P264227	0.819427	8.67133	5.22206	6.9315e-06	0.00359521	3.73256	Gpr160
A_55_P2135656	0.828496	7.11489	5.13271	9.15503e-06	0.00406113	3.47866	Slco1a5
A_52_P147803	0.895659	8.83596	4.80899	2.49599e-05	0.00800599	2.56335	Syne4
A_51_P408071	1.28374	7.61772	3.73627	0.000623081	0.0373429	-0.362071	Kntc1
A_55_P2106175	0.904027	10.8087	4.77024	2.81252e-05	0.00862046	2.45441	Gch1
A_55_P2814119	1.09273	10.6867	4.17387	0.000172137	0.0206258	0.803968	Cfp
A_55_P2178578	0.873546	9.79157	4.88583	1.96889e-05	0.00702188	2.77981	Tmprss4
A_51_P405476	0.999133	12.9559	4.4356	7.82556e-05	0.0141202	1.52138	Fcer1g
A_51_P489268	1.27651	7.7358	3.73219	0.000630458	0.0375555	-0.372703	Ncapg
A_51_P487999	1.33627	7.69494	3.6038	0.000910989	0.0446899	-0.704768	Sgol1
A_51_P158210	1.20646	8.70709	3.83714	0.000465091	0.0314837	-0.0976562	Mcm2
A_51_P130095	1.30015	9.76259	3.64385	0.000812564	0.0420708	-0.601712	Fcgr2b
A_51_P174961	1.20192	10.8704	3.84457	0.000455123	0.031098	-0.0780483	F10
A_51_P181451	1.3251	11.4042	3.56106	0.00102865	0.0473629	-0.814152	C1qa
A_52_P218058	1.11892	7.16846	3.96969	0.000315469	0.0260909	0.253978	Clec5a
A_51_P109508	0.855298	8.46325	4.77551	2.76727e-05	0.00861116	2.46921	Havcr2
A_55_P2908509	1.01458	9.89295	4.22542	0.000147529	0.0192639	0.944231	Sod2
A_55_P2171116	0.985443	14.184	4.31101	0.000114064	0.0175934	1.17829	Lgals3
A_51_P228658	1.07889	12.2015	4.00269	0.000286216	0.0252852	0.342237	Isyna1
A_66_P108052	0.820211	8.59246	4.8358	2.29786e-05	0.00760446	2.63882	Aifm3
A_51_P212754	1.08066	13.5511	3.98123	0.000304923	0.0258429	0.284809	Tgfbi
A_51_P328613	0.989679	11.2333	4.20249	0.000158018	0.0197745	0.88177	Fcgr3
A_51_P114910	1.18705	12.7844	3.69696	0.000697774	0.0391072	-0.464308	Cstb
A_66_P138930	0.797229	7.02997	4.84379	2.2419e-05	0.00760446	2.66131	Kif24
A_51_P333923	0.844315	12.6337	4.64798	4.09459e-05	0.0100102	2.11181	Tspan1
A_51_P120717	1.17567	10.5974	3.68398	0.000724286	0.0399488	-0.497966	Lmnb1
A_52_P354373	1.09505	8.58355	3.85724	0.000438627	0.0310438	-0.0446339	1190002F15Rik
A_51_P146753	0.949361	10.843	4.25488	0.000135048	0.0187399	1.02463	Csf2rb2
A_55_P2744735	0.913855	9.30021	4.27153	0.000128455	0.0185984	1.07016	Rsph1
A_55_P2143923	1.08914	7.25121	3.77441	0.000558019	0.0350426	-0.262413	Slc13a2
A_55_P2810220	1.16945	8.32135	3.5852	0.000960494	0.0457199	-0.752433	Espl1
A_55_P1984830	0.964176	7.56737	4.06121	0.000240723	0.0238237	0.499325	Fgl1
A_52_P212684	0.854414	6.54065	4.4143	8.34772e-05	0.0147438	1.46254	Stil
A_51_P361830	0.820121	7.9261	4.50871	6.26602e-05	0.0124419	1.7239	Lgi2
A_51_P227392	0.984999	9.17082	3.92924	0.000355299	0.0276404	0.146195	Rhou
A_55_P2073825	0.66938	6.14282	5.14824	8.72326e-06	0.00395372	3.52275	Ocm
A_51_P416408	0.752025	10.9313	4.7223	3.25942e-05	0.00918319	2.31988	Tmc4
A_55_P2085335	0.822069	9.41827	4.37714	9.34177e-05	0.015972	1.36008	Mia
A_55_P2015485	0.781055	10.4198	4.51956	6.06234e-05	0.0121532	1.75401	Cfap45
A_51_P520699	0.826782	6.40968	4.33218	0.000107008	0.0173943	1.23642	Shisa8
A_66_P129538	1.10121	9.56038	3.55095	0.00105853	0.0478634	-0.839926	Gale
A_51_P360492	1.05116	9.21331	3.65555	0.000785812	0.041445	-0.571522	Mcm6
A_51_P161463	0.850594	7.93784	4.22326	0.000148488	0.0192639	0.938335	Ccdc103
A_51_P483617	0.717956	11.0385	4.75357	2.96062e-05	0.00870244	2.40759	0610040J01Rik
A_52_P59654	0.902819	7.14153	4.03582	0.000259525	0.0243732	0.431059	Plk4
A_66_P121975	0.861303	8.06956	4.11934	0.000202543	0.022582	0.656153	Gm30146
A_55_P2066116	1.02765	11.6426	3.61785	0.000875228	0.0439702	-0.668682	Bcl3
A_55_P2093705	1.02027	9.63156	3.63256	0.000839225	0.0424685	-0.63082	Meig1
A_51_P258710	0.705762	6.38918	4.66814	3.84908e-05	0.0100102	2.1682	4930415O20Rik
A_51_P491987	0.988431	9.85146	3.66201	0.000771406	0.041441	-0.554833	Ripk3
A_55_P1960743	0.842474	7.32797	4.07869	0.000228555	0.0237462	0.546419	Styxl1
A_51_P108108	0.956324	7.85551	3.72772	0.000638632	0.0376579	-0.384338	Lrrc25
A_51_P234847	0.841081	8.71624	4.05924	0.000242132	0.0238237	0.494024	1700001L19Rik
A_51_P452629	0.768166	10.2457	4.31207	0.0001137	0.0175934	1.1812	Tlr2
A_52_P375546	0.838084	7.64816	4.04656	0.000251399	0.0241474	0.459931	Lrrc46
A_51_P209334	0.691602	11.3453	4.6248	4.39583e-05	0.0101583	2.04707	Tctex1d2
A_51_P455488	0.787478	7.77717	4.22078	0.000149595	0.0192639	0.931584	Ybx2
A_55_P2757442	0.975318	8.77647	3.61322	0.000886851	0.0441788	-0.680571	Marcksl1
A_55_P2741258	0.756697	5.71774	4.29499	0.000119703	0.0178264	1.13437	Prok2
A_51_P364485	0.700117	10.2477	4.50244	6.3868e-05	0.0125621	1.7065	Tnfaip2
A_51_P503494	0.939793	6.68621	3.66955	0.000754916	0.0410946	-0.535339	Arc
A_55_P2072656	0.852198	11.0705	3.91427	0.000371248	0.0284305	0.106408	Ckmt1
A_55_P2495403	0.886644	8.92119	3.78913	0.000534716	0.0338854	-0.223847	Mmp19
A_51_P172502	0.894774	12.0202	3.7273	0.000639403	0.0376579	-0.385428	Cxcl12
A_55_P2031272	0.72223	7.33552	4.31214	0.000113674	0.0175934	1.18141	Lhx3
A_55_P2159234	0.738694	8.79504	4.22058	0.000149684	0.0192639	0.931043	Tatdn2
A_55_P2108837	0.838735	12.7816	3.85394	0.000442858	0.0310438	-0.0533239	Tuba1c
A_51_P365019	0.935562	12.0148	3.57057	0.00100127	0.0465021	-0.789873	Gclc
A_51_P169445	0.841111	7.1454	3.83638	0.000466113	0.0314837	-0.099642	Ccdc89
A_55_P2071354	0.679991	8.00801	4.44559	7.59173e-05	0.0138842	1.54902	Fam179a
A_55_P2507824	0.936356	7.81493	3.55425	0.00104869	0.0477311	-0.831524	Marcksl1-ps4
A_66_P129188	0.920675	15.1082	3.59149	0.000943479	0.0452198	-0.736336	Hist2h2ac
A_52_P54261	0.750872	7.28808	4.1031	0.000212565	0.0230216	0.612286	Tmem56
A_55_P2188817	0.87319	7.19254	3.67258	0.000748392	0.0408461	-0.527509	4921507G05Rik
A_52_P242194	0.81006	7.04553	3.86592	0.000427646	0.0306391	-0.0216804	Tube1
A_51_P513530	0.875685	6.94087	3.65886	0.000778407	0.041441	-0.562982	Spag5
A_51_P223709	0.849396	7.2114	3.70947	0.00067311	0.0387121	-0.431821	Pask
A_66_P123318	0.776947	8.58468	3.93715	0.000347143	0.0273498	0.167243	C1rb
A_52_P110052	0.803807	7.12997	3.82433	0.000482755	0.0322595	-0.131386	Ackr1
A_51_P210395	0.894382	10.5079	3.54445	0.00107822	0.0480684	-0.856507	Glrx
A_51_P196395	0.730972	11.7538	4.06812	0.000235837	0.0238237	0.517941	1110004E09Rik
A_51_P299216	0.75809	8.68228	3.94942	0.000334851	0.0267483	0.199919	Wdr90
A_55_P2736465	0.605572	9.04125	4.59397	4.83066e-05	0.0107776	1.96106	1700112E06Rik
A_51_P293688	0.712246	9.78502	4.05753	0.000243364	0.0238237	0.489419	Rab32
A_55_P2491753	0.721011	8.29053	3.99342	0.000294153	0.0254473	0.317423	Enkd1
A_52_P421344	0.818724	7.68762	3.65201	0.00079383	0.0415843	-0.580678	Paqr5
A_66_P125683	0.830442	12.0886	3.59553	0.000932673	0.0449824	-0.725959	Muc1
A_66_P135155	0.781741	11.1759	3.7421	0.000612688	0.0370259	-0.346875	Manf
A_55_P2017826	0.7481	7.20408	3.85336	0.000443609	0.0310438	-0.0548568	Myb
A_51_P103222	0.661844	13.4462	4.18368	0.000167163	0.0202627	0.83062	Slc39a4
A_51_P256202	0.772693	13.6024	3.75829	0.000584669	0.0361644	-0.30458	Ctsz
A_51_P181341	0.817857	7.37617	3.60046	0.000919698	0.0448914	-0.71334	Necab2
A_55_P2723699	0.738077	10.1941	3.81365	0.000497981	0.0328901	-0.159478	Nfkb2
A_55_P2733577	0.608838	7.42602	4.30898	0.000114763	0.0175934	1.17273	Gm16096
A_52_P293120	0.679389	9.83023	3.97594	0.000309714	0.0259326	0.270672	Prrg3
A_52_P487436	0.642569	6.17047	4.10745	0.000209834	0.0230216	0.624029	Nags
A_55_P2047812	0.59752	5.98199	4.31753	0.000111842	0.0175934	1.1962	4933416C03Rik
A_52_P123400	0.608439	8.01632	4.25817	0.000133716	0.0187399	1.03365	Dnaaf2
A_55_P2743882	0.74246	8.17331	3.68479	0.000722622	0.0399488	-0.49589	Pola1
A_51_P151586	0.729888	8.04002	3.7142	0.000664014	0.0386921	-0.419536	Gsg2
A_51_P355122	0.651841	9.14037	4.00427	0.000284891	0.0252852	0.346447	Tnni2
A_52_P555159	0.740852	6.00733	3.6574	0.000781665	0.041445	-0.566749	Gm9758
A_51_P105078	0.719994	13.8731	3.72874	0.000636754	0.0376579	-0.381679	S100a4
A_52_P685666	0.751673	10.7266	3.57915	0.000977148	0.0459578	-0.767913	Cct3
A_51_P269728	0.67269	11.8333	3.83293	0.000470827	0.0316654	-0.108749	Psmb5
A_55_P2000658	0.702982	7.65871	3.7043	0.000683197	0.0389126	-0.445251	Gm15645
A_66_P111547	0.617662	9.62009	4.01349	0.000277235	0.025135	0.371158	Ppid
A_55_P2495532	0.593686	8.24186	4.10756	0.000209766	0.0230216	0.624324	Gm166
A_55_P2056792	0.584342	7.80261	4.13211	0.000194979	0.0220931	0.690732	Cmtm2a
A_55_P2848397	0.688942	11.9157	3.68755	0.000716904	0.0397519	-0.48872	Efhd2
A_55_P2005764	0.663644	6.31605	3.75642	0.000587852	0.0361644	-0.309485	Gm6408
A_66_P113216	0.688161	10.7586	3.66321	0.000768761	0.041441	-0.551735	Pdia3
A_55_P2116496	0.636579	15.1022	3.84948	0.000448661	0.0310931	-0.0651075	Tuba1b
A_55_P1964440	0.708052	6.4133	3.54148	0.0010873	0.0481579	-0.864058	Cd164l2
A_55_P2067518	0.672383	6.71824	3.665	0.000764837	0.041441	-0.547119	Slc13a3
A_55_P2105694	0.592607	8.12017	3.98643	0.000300284	0.0257639	0.298713	2310007L24Rik
A_65_P14340	0.652892	8.85875	3.71923	0.000654462	0.0383283	-0.406452	Rbm47
A_55_P1987196	0.689302	9.21892	3.56091	0.00102909	0.0473629	-0.814537	Gm3448
A_51_P313581	0.614583	6.30527	3.84735	0.000451454	0.031098	-0.0707229	Fabp2
A_51_P299235	0.610535	6.25488	3.84513	0.000454383	0.031098	-0.0765774	Fcamr
A_55_P2116924	0.58543	13.8125	3.91688	0.000368416	0.0284305	0.113345	Dbi
A_55_P2745477	0.660477	9.41189	3.60477	0.000908478	0.0446718	-0.70228	P2ry2
A_51_P235123	0.607411	9.59689	3.81004	0.000503235	0.0328901	-0.168971	Nfkbie
A_55_P2173623	0.649228	11.5749	3.61098	0.000892544	0.0442011	-0.686338	Samd1
A_51_P504073	0.642197	9.47398	3.61975	0.000870496	0.0438381	-0.663797	Nuak2
A_52_P459505	0.623079	8.24318	3.65593	0.000784972	0.041445	-0.570558	St14
A_55_P2733417	0.637872	8.5659	3.59468	0.000934942	0.0449824	-0.728148	Gm41666
A_55_P2031403	0.645387	8.21951	3.5601	0.00103146	0.0473676	-0.816611	Smim24
A_65_P06446	0.600393	8.90925	3.7262	0.000641447	0.0376719	-0.388311	Tfrc
A_55_P1971963	0.58004	13.3075	3.77029	0.000564717	0.0352508	-0.273197	Tmem176b
A_55_P2740779	0.621803	9.43392	3.52751	0.00113113	0.0497136	-0.899609	Slc9a3r1
A_51_P450169	0.619967	6.83147	3.52861	0.0011276	0.0497024	-0.89679	Dnajb13
A_55_P1967538	-0.5801	9.13197	-3.59975	0.000921555	0.0448914	-0.715156	Hunk
A_66_P108294	-0.602899	6.72769	-3.60579	0.000905841	0.0446718	-0.699662	Eif4e
A_55_P2053564	-0.622037	5.95357	-3.5705	0.00100146	0.0465021	-0.790042	Ms4a15
A_55_P2053320	-0.592381	8.26537	-3.71017	0.000671753	0.0387121	-0.429999	Zfr2
A_55_P2508519	-0.638431	7.1372	-3.58802	0.000952824	0.0454586	-0.745212	Platr22
A_51_P466423	-0.620762	10.1958	-3.66266	0.00076998	0.041441	-0.553164	Ece1
A_51_P145631	-0.599355	8.57477	-3.80675	0.000508061	0.0329987	-0.177604	Svip
A_55_P2123484	-0.655601	7.83655	-3.58053	0.000973342	0.0459578	-0.764399	Gm11627
A_52_P81630	-0.594262	6.79617	-3.8773	0.000413667	0.0304269	0.00841053	2810001G20Rik
A_55_P1967391	-0.59184	8.73877	-3.91437	0.000371134	0.0284305	0.106685	Antxr1
A_55_P2207922	-0.687624	6.96845	-3.54128	0.00108794	0.0481579	-0.864581	Snhg14
A_55_P2292046	-0.679985	7.55171	-3.57667	0.000984069	0.0460336	-0.774269	D230018H15Rik
A_52_P593465	-0.69686	9.81446	-3.52704	0.00113262	0.0497136	-0.900788	Arap2
A_66_P105551	-0.6479	11.846	-3.70906	0.000673908	0.0387121	-0.432891	Macf1
A_55_P2060592	-0.625945	7.7143	-3.81048	0.000502585	0.0328901	-0.167802	Hoxa1
A_51_P396570	-0.696829	7.89212	-3.54419	0.001079	0.0480684	-0.857159	Plod2
A_66_P136642	-0.593795	6.11887	-3.96157	0.000323092	0.0264163	0.232328	Gm39888
A_51_P331288	-0.6029	6.34044	-4.01139	0.000278963	0.025135	0.365522	Akr1b7
A_55_P2740720	-0.594094	9.44606	-4.07403	0.000231737	0.0238004	0.533862	Tnfrsf19
A_66_P114451	-0.698837	9.16308	-3.64677	0.00080582	0.0418966	-0.594197	Adgrg6
A_55_P2109613	-0.64406	9.05455	-3.86634	0.000427121	0.0306391	-0.0205681	Ahr
A_51_P381506	-0.609736	12.559	-4.03926	0.000256891	0.0243451	0.440317	Eva1b
A_55_P2729001	-0.707214	8.59811	-3.65406	0.000789182	0.041445	-0.575382	Utrn
A_65_P20191	-0.681729	6.8555	-3.75297	0.000593744	0.0362167	-0.318498	LOC497252
A_51_P380432	-0.674158	10.2373	-3.79117	0.00053157	0.0337887	-0.21851	Scx
A_55_P2317156	-0.634721	6.30877	-3.95186	0.000332451	0.0266587	0.206441	E330018M18Rik
A_66_P112114	-0.72811	6.60914	-3.59762	0.000927151	0.0449539	-0.72061	A930012L18Rik
A_51_P248865	-0.722283	9.50351	-3.64271	0.000815224	0.0420708	-0.60466	Foxf2
A_55_P2001903	-0.640531	9.06414	-3.97733	0.000308443	0.0259303	0.274402	Smim4
A_66_P111691	-0.733321	8.92411	-3.63615	0.00083065	0.0424366	-0.621561	St8sia4
A_51_P251022	-0.622345	7.83794	-4.07814	0.000228931	0.0237462	0.544924	Plscr2
A_55_P2739232	-0.699204	9.72544	-3.76695	0.000570203	0.0354871	-0.281937	Specc1l
A_55_P2312124	-0.764398	6.10241	-3.54566	0.00107452	0.0480684	-0.853421	A530028O18
A_52_P631139	-0.645355	8.45562	-4.00905	0.000280898	0.025135	0.359249	Myh10
A_55_P2552889	-0.773196	8.82208	-3.57892	0.000977784	0.0459578	-0.7685	LOC102643017
A_66_P120664	-0.696576	8.70295	-3.86652	0.000426902	0.0306391	-0.0201048	Zfp760
A_52_P898433	-0.631627	5.88865	-4.14027	0.000190295	0.0219197	0.712826	2310021N16Rik
A_52_P348648	-0.793171	6.53612	-3.54576	0.00107422	0.0480684	-0.853167	Abra
A_51_P278334	-0.783644	9.2951	-3.57643	0.000984747	0.0460336	-0.774889	Vldlr
A_55_P2734317	-0.684247	10.8966	-3.92756	0.00035705	0.0276733	0.141742	Vcl
A_51_P417251	-0.756524	7.3525	-3.67572	0.000741664	0.0406617	-0.519361	6330403K07Rik
A_51_P436342	-0.749377	8.96056	-3.705	0.000681824	0.0389126	-0.443434	Hoxb5
A_55_P1971903	-0.767592	7.42949	-3.64854	0.00080175	0.041894	-0.589631	Pla2r1
A_55_P2066559	-0.777496	8.29622	-3.65898	0.000778125	0.041441	-0.562655	Endou
A_51_P305547	-0.822447	9.2166	-3.54291	0.00108293	0.0481408	-0.860434	Snai2
A_55_P2913849	-0.673304	11.7322	-4.08329	0.000225454	0.0237462	0.558822	Ddx3x
A_66_P105704	-0.719492	7.76494	-3.91209	0.000373628	0.0284305	0.100618	Dock4
A_55_P2368710	-0.675129	9.70025	-4.1005	0.000214216	0.0230216	0.605256	C230037E05Rik
A_55_P2061620	-0.815019	11.5903	-3.61117	0.000892037	0.0442011	-0.685826	Chst1
A_55_P2840596	-0.752059	8.31301	-3.828	0.000477631	0.0320197	-0.121731	LOC102638002
A_52_P624434	-0.791543	9.99637	-3.70151	0.000688702	0.0389126	-0.452495	Clec1a
A_55_P2734892	-0.80059	7.60083	-3.67668	0.000739636	0.0406617	-0.51689	Pdgfra
A_51_P494037	-0.780484	7.05045	-3.7461	0.000605649	0.0368139	-0.336435	Dgkg
A_66_P133013	-0.70899	7.47084	-4.01263	0.000277943	0.025135	0.368844	Mpped2
A_55_P2731531	-0.611994	8.72255	-4.4832	6.77199e-05	0.0129531	1.65313	Zfp608
A_52_P335984	-0.69705	7.76353	-4.13436	0.000193677	0.0220654	0.696821	Syne1
A_52_P421815	-0.612081	7.60402	-4.55287	5.47685e-05	0.0113632	1.84659	Hgf
A_51_P151516	-0.754072	8.10298	-3.93717	0.000347124	0.0273498	0.167292	B230208H11Rik
A_55_P2724379	-0.840774	7.9094	-3.70641	0.000679068	0.0388953	-0.439778	Gm38457
A_55_P1964228	-0.756839	8.15734	-3.98895	0.000298057	0.0256785	0.305465	Elac1
A_55_P2734167	-0.648781	10.3784	-4.44637	7.57382e-05	0.0138842	1.55117	Trp53bp2
A_55_P2143572	-0.710719	6.60405	-4.18468	0.000166667	0.0202627	0.833323	2700046A07Rik
A_51_P136355	-0.816892	13.5742	-3.8493	0.000448896	0.0310931	-0.0655801	Gng11
A_51_P365152	-0.676124	7.21696	-4.41164	8.41534e-05	0.0147438	1.45519	Hs3st1
A_66_P108864	-0.799466	10.464	-3.93519	0.000349149	0.0273662	0.162019	Gm13056
A_55_P2072000	-0.708858	9.83744	-4.37242	9.47628e-05	0.015972	1.34706	Pcmtd1
A_52_P61864	-0.732073	10.376	-4.29783	0.000118682	0.0178015	1.14217	Wnt2
A_51_P239654	-0.955859	11.1084	-3.57859	0.000978716	0.0459578	-0.769357	Nr4a1
A_66_P119238	-0.77502	8.58708	-4.16861	0.000174868	0.020735	0.789662	Maoa
A_65_P12292	-0.678982	12.1067	-4.60317	4.69665e-05	0.0106435	1.98671	Itprip
A_51_P255657	-0.933504	10.2985	-3.70167	0.0006884	0.0389126	-0.452099	2210011C24Rik
A_55_P2105685	-0.945326	7.91493	-3.69859	0.000694517	0.0390296	-0.460085	Adrb3
A_51_P335000	-1.00415	14.3648	-3.56262	0.0010241	0.0473425	-0.810167	Fhl1
A_51_P252243	-0.68369	7.65083	-4.65605	3.99453e-05	0.0100102	2.13437	Tshb
A_51_P126626	-0.887393	9.8027	-3.88582	0.000403497	0.0299378	0.0309521	Zfp503
A_55_P2014500	-0.882572	7.02971	-3.93296	0.00035144	0.0274426	0.156093	N28178
A_52_P469956	-0.759176	7.40213	-4.36917	9.5696e-05	0.015972	1.33813	Zc3h6
A_51_P394394	-0.944205	11.1565	-3.80119	0.000516341	0.0332259	-0.192224	Tspan2
A_52_P528600	-0.657933	9.04503	-4.90316	1.86616e-05	0.0068259	2.82871	Hhex
A_51_P106779	-0.758919	7.07111	-4.44869	7.52077e-05	0.0138842	1.55757	Cttnbp2
A_66_P124254	-1.04413	8.8512	-3.63453	0.000834525	0.0424366	-0.625757	Gm9910
A_55_P2911067	-0.865448	10.7664	-4.16699	0.000175714	0.020735	0.785275	Fam198b
A_66_P110045	-0.778656	6.95584	-4.48848	6.66399e-05	0.0128646	1.66778	5730424H11Rik
A_55_P2737992	-0.970784	8.88409	-3.85328	0.000443717	0.0310438	-0.0550766	Pdlim3
A_51_P475378	-0.757913	8.61826	-4.59204	4.8592e-05	0.0107776	1.95569	Echdc3
A_55_P2128148	-0.929173	9.14841	-3.99791	0.000290288	0.0253952	0.329421	D830031N03Rik
A_55_P2797212	-0.769155	7.08267	-4.62199	4.43379e-05	0.0101583	2.03923	Pir
A_52_P365660	-0.878401	6.35721	-4.23326	0.0001441	0.0192639	0.965617	Lrrc4c
A_55_P2735390	-0.812313	8.11978	-4.49304	6.57214e-05	0.0128058	1.68043	Scn7a
A_55_P2144556	-0.948466	10.8772	-4.0459	0.000251893	0.0241474	0.458149	Flrt3
A_55_P2935525	-0.954464	9.45596	-4.05749	0.000243391	0.0238237	0.489317	Pcdh17
A_55_P2810093	-0.790582	12.1763	-4.68315	3.67594e-05	0.0098256	2.21018	Tbx2
A_55_P2209053	-1.14894	9.49672	-3.61415	0.000884499	0.0441788	-0.678178	2900001G08Rik
A_66_P119268	-0.930074	8.51727	-4.21712	0.000151245	0.0193454	0.921608	Gm28523
A_52_P46410	-0.606355	7.52375	-5.74021	1.37158e-06	0.00135873	5.20971	Uvssa
A_52_P175242	-0.923617	9.92393	-4.25947	0.000133197	0.0187399	1.03719	Irs1
A_52_P1042732	-0.924612	11.7712	-4.28047	0.000125046	0.0184087	1.09464	Akap5
A_55_P2075919	-0.928618	6.9215	-4.32256	0.000110159	0.0175934	1.21	Arhgap40
A_55_P2813676	-0.988348	7.65182	-4.15632	0.0001814	0.0210111	0.75633	Cirbp
A_55_P2156425	-0.963754	7.90662	-4.36895	9.576e-05	0.015972	1.33753	Upk1a
A_55_P2419483	-0.731243	7.30319	-5.41692	3.77281e-06	0.00245811	4.28746	4732460I02Rik
A_55_P2072631	-0.755433	8.85079	-5.30982	5.27165e-06	0.00310816	3.98231	Prr5l
A_51_P237668	-1.28151	9.87626	-3.70335	0.000685079	0.0389126	-0.447734	Bex2
A_55_P2177463	-0.970761	8.8084	-4.52235	6.01105e-05	0.0121532	1.76176	B130024G19Rik
A_51_P307840	-1.22622	6.41331	-3.86779	0.000425325	0.0306391	-0.0167536	Cst8
A_55_P2500104	-1.02153	9.06213	-4.43148	7.92396e-05	0.0141202	1.51	Ddc
A_55_P2040653	-0.953385	6.7543	-4.74282	3.06017e-05	0.00886132	2.37742	Gm10824
A_55_P2003824	-1.17328	6.4497	-4.2017	0.000158394	0.0197745	0.879614	Asgr1
A_51_P217616	-1.33891	9.63474	-4.02367	0.000269015	0.0250388	0.39847	Chst3
A_55_P2334927	-1.01626	7.25856	-5.21571	7.07006e-06	0.00359521	3.7145	9130022000000000
A_51_P370458	-1.77858	8.50879	-3.80677	0.000508043	0.0329987	-0.177571	Krtap17-1
A_51_P393518	-1.04187	8.24648	-5.60719	2.08037e-06	0.00166821	4.83019	Hmcn1
A_51_P142972	-1.36232	8.3227	-5.20127	7.39553e-06	0.00367118	3.67343	Prdm8

## Sheet: PBS_CuO_COOH-PBS
ProbeID	logFC	AveExpr	t-statistic	P.Value	adj.P.Val	B-statistic	GeneSymbol
A_66_P106131	5.43525	14.6512	5.41807	3.75928e-06	0.00489858	4.27013	Saa3
A_52_P318673	4.94484	11.8078	5.69858	1.56261e-06	0.00373176	5.06393	Saa1
A_55_P2734867	4.65463	9.15296	4.78569	2.68179e-05	0.010693	2.49065	Orm1
A_52_P87713	4.40144	12.9467	4.81486	2.45125e-05	0.0106271	2.57208	Timp1
A_51_P436652	4.51202	10.1662	4.41998	8.20533e-05	0.0158401	1.47812	Ccl7
A_51_P286737	4.43475	11.9418	4.42482	8.08578e-05	0.0158401	1.4914	Ccl2
A_51_P141546	4.21415	8.48519	4.57343	5.14355e-05	0.0134047	1.90083	Orm2
A_51_P358765	4.316	13.3495	4.27436	0.000127369	0.017629	1.08048	Spp1
A_55_P2070869	3.20697	14.1731	5.21142	7.16527e-06	0.00628187	3.68622	Lcn2
A_55_P2811679	3.13998	9.87855	4.68553	3.64914e-05	0.0116461	2.21166	Cxcl1
A_51_P125135	2.53811	9.30005	5.33673	4.84688e-06	0.00531855	4.04015	Cdca5
A_51_P185660	2.26085	12.1936	5.76142	1.2834e-06	0.00373176	5.24174	Ccl9
A_51_P253803	2.57033	11.1047	5.18498	7.78029e-06	0.00635053	3.61165	Mki67
A_52_P700056	2.8555	12.2916	4.7641	2.86618e-05	0.010693	2.43042	Wfdc17
A_51_P270949	2.73457	10.0288	4.88682	1.96286e-05	0.0105118	2.77337	Hist1h1b
A_66_P108267	2.19576	9.0346	5.59699	2.14788e-06	0.00373176	4.77641	Foxn4
A_55_P2099961	2.20279	14.8109	5.52786	2.66671e-06	0.0039713	4.58077	Hist1h2ag
A_51_P230103	2.64799	9.83653	4.82045	2.40933e-05	0.0106271	2.58771	Birc5
A_51_P166886	2.93808	8.42897	4.44898	7.51408e-05	0.0155758	1.55775	Saa2
A_66_P100853	2.12837	14.8383	5.61237	2.04688e-06	0.00373176	4.81996	Hist1h2ao
A_51_P164014	2.59801	9.70287	4.82029	2.4105e-05	0.0106271	2.58727	Cenpe
A_52_P82741	3.82036	11.6951	3.65087	0.000796411	0.0360965	-0.570446	Hspa1a
A_55_P2173982	2.7282	10.476	4.59078	4.87794e-05	0.0128734	1.94883	Rrm2
A_51_P255699	1.98627	9.40209	5.64783	1.83179e-06	0.00373176	4.92031	Mmp3
A_51_P112966	2.49202	10.918	4.77359	2.78365e-05	0.010693	2.45688	Ch25h
A_52_P249514	2.87307	9.87844	4.28632	0.000122865	0.017629	1.11303	Ccl12
A_51_P246317	3.10554	13.305	4.06022	0.000241429	0.0241414	0.503058	Mt2
A_55_P2084631	2.08007	14.5818	5.24806	6.39193e-06	0.00628187	3.78964	Hist1h2an
A_52_P420466	2.30949	12.2595	4.86226	2.11759e-05	0.0105118	2.70463	Hist1h2ab
A_51_P140710	2.57925	8.7777	4.45236	7.43735e-05	0.0155758	1.56703	Ccl3
A_55_P2056496	2.06916	9.75135	5.20847	7.23128e-06	0.00628187	3.67792	Tk1
A_51_P451151	2.51628	9.57859	4.50368	6.36283e-05	0.0143804	1.70825	Ube2c
A_52_P416756	2.28035	11.5571	4.77357	2.78384e-05	0.010693	2.45682	D17H6S56E-5
A_55_P2017929	2.80441	14.4658	4.12261	0.000200578	0.0223446	0.670316	Clu
A_55_P2929773	2.64804	9.31998	4.23997	0.000141227	0.0185235	0.98715	Ccna2
A_55_P2744077	2.74896	9.01177	4.09826	0.000215645	0.022707	0.604948	Ccl4
A_55_P2144686	3.13807	7.39209	3.70442	0.000682966	0.0339837	-0.432632	Dmbt1
A_55_P2807418	2.26142	8.89756	4.64525	4.12898e-05	0.0117925	2.09977	Rgs16
A_51_P123625	2.96768	8.71522	3.75684	0.000587129	0.0323826	-0.296901	Irg1
A_55_P2797234	2.53673	8.84071	4.18405	0.00016698	0.0207225	0.835832	Ckap2
A_52_P628067	2.2376	8.79958	4.54083	5.68177e-05	0.0138683	1.81073	Cdca3
A_55_P2103706	2.52244	8.81811	4.15674	0.000181172	0.0213262	0.762172	Gm5593
A_66_P138911	1.96438	11.1791	4.95566	1.58628e-05	0.0104604	2.96635	Cfb
A_51_P239984	2.2157	8.21557	4.51937	6.06593e-05	0.0143804	1.7515	Exo1
A_52_P15388	2.91283	11.6886	3.7319	0.000630989	0.0329711	-0.36159	Ltf
A_51_P224164	3.01169	11.9223	3.63322	0.000837655	0.0370006	-0.615695	Slc26a4
A_51_P150912	2.34187	10.2438	4.31078	0.000114143	0.017629	1.17959	Aurka
A_55_P2796457	1.89572	10.1094	4.99377	1.40957e-05	0.0101338	3.07335	Asf1b
A_55_P2804638	2.32903	11.5378	4.31305	0.000113363	0.017629	1.18579	Cd14
A_55_P1965154	2.3122	9.10093	4.31831	0.00011158	0.017629	1.20012	Spc25
A_51_P309307	3.06417	8.72053	3.49942	0.00122441	0.0431089	-0.955355	Bcl2l15
A_51_P159453	2.62515	10.8929	3.80757	0.000506861	0.0313118	-0.164818	Serpina3n
A_55_P2646533	1.9337	8.16723	4.69262	3.57056e-05	0.0116317	2.23138	Cenpf
A_51_P294235	1.60531	10.2951	5.33895	4.81343e-06	0.00531855	4.04642	Cxcl17
A_55_P2137049	2.44742	8.99135	3.90992	0.000376004	0.0294404	0.103829	AA467197
A_55_P2007088	1.58542	10.719	5.31369	5.20841e-06	0.00542951	3.97503	Rnf128
A_55_P2824234	2.31883	8.60416	4.04294	0.000254112	0.0246158	0.45688	Fam64a
A_51_P457528	2.07279	10.9483	4.36512	9.6876e-05	0.0169728	1.3279	Ccnb2
A_51_P383032	2.45669	10.2463	3.87477	0.000416737	0.029841	0.0112559	Clec4d
A_55_P2035018	1.3774	11.9508	5.82904	1.03839e-06	0.00373176	5.43301	Clec4n
A_55_P2063336	1.59984	8.37048	5.17929	7.91951e-06	0.00635053	3.59558	4930427A07Rik
A_51_P240453	1.93549	8.47924	4.51606	6.12742e-05	0.0143804	1.74237	Nusap1
A_55_P2738634	2.15754	9.31831	4.17542	0.000171342	0.0210209	0.812546	Spc24
A_55_P2757433	1.8107	8.92727	4.67305	3.79162e-05	0.0116461	2.17697	Hmox1
A_52_P127130	2.30632	7.86195	3.94126	0.000342971	0.0283754	0.186628	Msr1
A_51_P204402	2.19351	8.14055	4.02252	0.000269932	0.0246158	0.402425	Shcbp1
A_51_P291501	1.66473	10.103	4.88066	2.00059e-05	0.0105118	2.75612	Ccno
A_66_P120074	1.69896	7.91094	4.80878	2.49761e-05	0.0106271	2.5551	Uhrf1
A_51_P346938	2.15078	13.9237	4.05413	0.000245825	0.0244057	0.486783	Lrg1
A_51_P344566	2.17185	10.0382	4.01771	0.000273797	0.0246158	0.389607	Plk1
A_55_P2742860	1.97088	9.17106	4.28528	0.000123253	0.017629	1.11018	Cenpn
A_55_P2004801	1.9073	9.43159	4.38355	9.16251e-05	0.0166112	1.37831	Tacc3
A_51_P105078	1.24785	13.8731	5.94471	7.2278e-07	0.00373176	5.75992	S100a4
A_51_P257951	2.46684	16.1152	3.65601	0.000784784	0.03593	-0.557262	Retnla
A_66_P116441	1.90664	10.4793	4.34487	0.000102989	0.01712	1.27257	Ms4a6d
A_66_P120837	1.86946	8.09428	4.39603	8.82271e-05	0.0161355	1.41249	Top2a
A_51_P133137	2.20129	8.61178	3.9216	0.00036335	0.0289676	0.13465	Kif20a
A_51_P450033	2.03125	8.3989	4.10549	0.000211062	0.0225663	0.624335	Cdk1
A_51_P212682	1.64383	7.86473	4.73563	3.12861e-05	0.0107024	2.35106	Mcm10
A_66_P134542	2.13377	9.83515	3.94542	0.000338813	0.0282399	0.197615	Anln
A_55_P2171493	1.8936	7.97946	4.27135	0.000128524	0.017629	1.07232	BC030867
A_51_P239750	2.02974	8.03298	4.06943	0.000234925	0.0239479	0.527692	Inhba
A_55_P2113964	2.05972	8.17315	4.02583	0.000267303	0.0246158	0.41125	Nuf2
A_51_P369200	2.12324	8.31246	3.93892	0.00034534	0.0284234	0.18043	Tpx2
A_51_P172155	1.82919	8.86494	4.36717	9.62771e-05	0.0169728	1.33351	Hal
A_51_P230098	2.15704	8.11774	3.88348	0.000406258	0.0294404	0.0341723	Pbk
A_51_P487999	1.77704	7.69494	4.40855	8.49449e-05	0.0159551	1.44679	Sgol1
A_52_P1147844	1.84316	7.85515	4.27604	0.000126725	0.017629	1.08506	Casc5
A_52_P139650	1.99481	7.534	4.03317	0.000261563	0.0246158	0.43082	Ska1
A_52_P56397	2.01418	7.4691	3.96195	0.000322729	0.0275273	0.241425	Aunip
A_55_P2007601	1.51662	16.6979	4.75605	2.93807e-05	0.010693	2.40797	Sftpd
A_51_P489268	1.65564	7.7358	4.45287	7.42581e-05	0.0155758	1.56844	Ncapg
A_51_P227004	1.71328	9.3232	4.34629	0.000102547	0.01712	1.27645	Cks1b
A_52_P876147	1.54124	8.25119	4.6763	3.75399e-05	0.0116461	2.186	Crocc2
A_55_P2172274	1.45649	8.38714	4.8528	2.1804e-05	0.0105719	2.67815	Smc2
A_55_P1997534	1.17764	7.23658	5.66409	1.74083e-06	0.00373176	4.96634	Gm4871
A_51_P510891	2.15203	8.32489	3.69217	0.000707457	0.0345144	-0.464241	Afp
A_51_P217463	1.54478	6.54838	4.64807	4.09343e-05	0.0117925	2.10761	Cxcl2
A_55_P2009673	1.46394	8.29205	4.82472	2.37782e-05	0.0106271	2.59963	Ppp1r14d
A_55_P2729165	2.04538	10.5892	3.80503	0.000510609	0.0313118	-0.171438	Cdc20
A_55_P1957459	1.62845	12.5559	4.43829	7.76202e-05	0.0155758	1.52837	Lilrb4
A_55_P2013336	1.95791	7.8449	3.89261	0.000395558	0.0294404	0.0581948	Melk
A_55_P2054342	1.61791	7.0471	4.42023	8.19899e-05	0.0158401	1.47882	2810408I11Rik
A_65_P08033	1.60548	8.34497	4.43972	7.7284e-05	0.0155758	1.5323	Kif22
A_51_P108226	1.58607	10.1701	4.46799	7.09245e-05	0.0154032	1.61	Wfdc21
A_51_P275268	1.13021	6.71224	5.685	1.63049e-06	0.00373176	5.02551	4933421I07Rik
A_51_P484158	2.02258	8.16242	3.74468	0.000608131	0.0326145	-0.328462	Steap1
A_55_P2106150	1.6789	7.71626	4.25282	0.000135885	0.0180451	1.02199	Cenpk
A_51_P465281	1.80866	14.1124	4.01757	0.000273915	0.0246158	0.389218	Lgals1
A_66_P121737	1.7809	10.548	4.05109	0.000248047	0.0245097	0.478667	Hist1h3c
A_65_P10248	1.53244	8.86379	4.4975	6.48356e-05	0.0143804	1.69124	Cks2
A_55_P2133405	1.32156	11.5493	4.97501	1.49396e-05	0.0103825	3.02067	Dmkn
A_55_P2724194	1.63742	8.3618	4.26698	0.000130227	0.0177457	1.06043	Ccna1
A_51_P408071	1.60756	7.61772	4.30391	0.000116529	0.017629	1.16089	Kntc1
A_51_P120717	1.53027	10.5974	4.41098	8.43202e-05	0.0159551	1.45346	Lmnb1
A_51_P491987	1.3787	9.85146	4.69869	3.50472e-05	0.0115984	2.24823	Ripk3
A_51_P114910	1.5251	12.7844	4.36926	9.5671e-05	0.0169728	1.33922	Cstb
A_66_P111660	1.82759	11.0111	3.84688	0.000452081	0.0302693	-0.0619772	Mt1
A_51_P355122	1.02713	9.14037	5.80417	1.12254e-06	0.00373176	5.36266	Tnni2
A_51_P109508	1.08379	8.46325	5.56647	2.36323e-06	0.00379007	4.69003	Havcr2
A_55_P2048607	1.79502	16.1429	3.84956	0.000448555	0.0302693	-0.0549351	Hp
A_51_P130095	1.60668	9.76259	4.14218	0.000189215	0.0216756	0.722957	Fcgr2b
A_51_P201785	1.33077	9.53697	4.70981	3.387e-05	0.0113896	2.27918	Morn5
A_55_P2044932	1.8933	7.6507	3.66434	0.000766268	0.0354346	-0.535857	Gpr84
A_55_P2010038	1.55422	7.7157	4.19067	0.000163709	0.0204382	0.8537	Tnfsf9
A_51_P264227	0.989389	8.67133	5.80007	1.13706e-06	0.00373176	5.35106	Gpr160
A_51_P114462	1.90143	10.3365	3.64552	0.000808702	0.0362594	-0.584173	Ccl17
A_55_P2720213	1.77932	7.03201	3.79014	0.000533162	0.0314898	-0.210283	Raet1a
A_55_P2171116	1.22075	14.184	4.91257	1.81261e-05	0.0105118	2.84552	Lgals3
A_51_P398366	1.68981	9.87079	3.88366	0.000406054	0.0294404	0.0346242	Tyms
A_51_P492830	1.83131	7.5089	3.65464	0.000787865	0.03593	-0.560775	Cenph
A_51_P430014	1.31187	7.45538	4.60525	4.66681e-05	0.0126361	1.9889	Ptafr
A_55_P2002642	1.36637	8.58496	4.47084	7.03122e-05	0.0154032	1.61785	Ccdc67
A_55_P2810220	1.48836	8.32135	4.19731	0.000160485	0.0202785	0.871668	Espl1
A_55_P2084656	1.4954	15.4521	4.17165	0.000173286	0.0211277	0.802358	Hist1h2ah
A_52_P218058	1.36171	7.16846	4.44405	7.62751e-05	0.0155758	1.54419	Clec5a
A_55_P2109717	1.37068	7.5417	4.39736	8.78729e-05	0.0161355	1.41613	Kif20b
A_51_P351363	1.68568	8.53881	3.8067	0.00050814	0.0313118	-0.167082	Tyms-ps
A_52_P371108	1.4982	7.58774	4.1243	0.000199573	0.0223446	0.674849	Cdc6
A_52_P381303	1.64638	8.22698	3.8557	0.000440594	0.0302693	-0.0388266	Gins2
A_55_P2143923	1.36542	7.25121	4.35278	0.000100556	0.0170836	1.29418	Slc13a2
A_55_P2084652	1.45129	15.51	4.1647	0.000176921	0.0213215	0.783615	Hist1h2ak
A_55_P2017347	1.74066	7.09612	3.67422	0.000744878	0.0352071	-0.510471	Krtap11-1
A_51_P303079	1.7407	8.72476	3.65885	0.000778422	0.0358263	-0.549966	Tmem54
A_55_P2347756	1.12031	9.03838	4.95164	1.60614e-05	0.0104604	2.95508	AU040972
A_55_P1962937	1.69738	11.6735	3.67801	0.00073681	0.0350725	-0.500704	Trem2
A_51_P360492	1.34686	9.21331	4.30865	0.000114878	0.017629	1.17379	Mcm6
A_51_P385718	1.65438	7.53698	3.72283	0.00064771	0.0332352	-0.385068	Cd177
A_51_P405773	1.35891	15.4152	4.25947	0.000133198	0.0179277	1.04004	Hist1h2aa
A_51_P421140	1.57502	12.8684	3.83749	0.000464619	0.0304506	-0.0865803	Tubb6
A_51_P280446	1.46725	10.1313	4.01902	0.000272742	0.0246158	0.393086	Sdf2l1
A_55_P2094966	1.44205	8.95293	4.0666	0.000236902	0.0239479	0.520133	Hist2h3b
A_55_P2111907	1.52065	10.4962	3.88409	0.000405545	0.0294404	0.0357543	Noxo1
A_55_P2614900	1.55909	10.2068	3.81608	0.00049448	0.0313118	-0.142586	Il33
A_51_P133612	1.47337	10.2493	3.96131	0.000323342	0.0275273	0.239715	Cdt1
A_51_P251357	1.56933	11.7045	3.78065	0.000548023	0.0317406	-0.234985	Ctps
A_51_P212754	1.28078	13.5511	4.34049	0.000104358	0.017132	1.26063	Tgfbi
A_51_P432180	1.46502	9.78037	3.93685	0.000347451	0.0284234	0.17494	Slc16a6
A_55_P2028054	1.34454	10.6116	4.16861	0.000174865	0.0211963	0.794169	Incenp
A_51_P474643	1.27347	12.1772	4.29126	0.000121053	0.017629	1.12646	Kpna2
A_66_P133787	1.35438	8.31647	4.10971	0.00020843	0.0225663	0.635657	Lhfpl2
A_55_P2912261	0.876392	10.3963	5.6031	2.10718e-06	0.00373176	4.79371	Cd44
A_55_P2115955	1.62646	7.33234	3.61641	0.000878827	0.0377396	-0.658682	Raet1e
A_55_P1972605	1.45067	9.7395	3.89521	0.000392559	0.0294404	0.0650444	Adora3
A_55_P1983268	1.35107	8.70625	4.09006	0.000220964	0.0231502	0.582962	4930444P10Rik
A_51_P155142	1.60562	7.70703	3.61505	0.000882231	0.0377396	-0.662144	Cdca8
A_51_P208680	1.38889	8.36598	3.98276	0.00030355	0.0263696	0.296627	Chtf18
A_52_P413034	1.43129	9.39629	3.89796	0.000389412	0.0294404	0.0722881	Itga7
A_55_P2927484	1.3151	10.5395	4.13208	0.000195002	0.0219762	0.695765	Fen1
A_66_P129538	1.358	9.56038	4.02819	0.000265449	0.0246158	0.417524	Gale
A_55_P2633444	1.451	7.51224	3.84307	0.000457127	0.0303524	-0.0719604	Zwilch
A_55_P2085412	1.69317	7.88748	3.45701	0.00137937	0.0454001	-1.06177	Ankle1
A_51_P279437	1.72203	8.79011	3.41534	0.00154985	0.0475188	-1.16572	Mfsd2a
A_51_P230873	1.44423	8.56096	3.83809	0.000463802	0.0304506	-0.0849972	Mad2l1
A_52_P354373	1.284	8.58355	4.16046	0.000179173	0.0213262	0.772194	1190002F15Rik
A_55_P2824451	1.21431	8.98284	4.31765	0.000111803	0.017629	1.19831	Fam167a
A_66_P101068	1.72246	8.29423	3.39478	0.00164126	0.0487444	-1.2168	Sapcd2
A_55_P2282421	1.17682	6.14781	4.40152	8.67729e-05	0.0161355	1.42753	4933432I03Rik
A_55_P1982171	0.883778	14.3899	5.39151	4.08464e-06	0.00500945	4.19501	H2afz
A_55_P2000833	1.33166	7.1973	4.02288	0.000269646	0.0246158	0.403379	E2f8
A_52_P374897	1.49904	8.72252	3.69674	0.00069823	0.0344042	-0.452463	Arg2
A_51_P490509	1.55573	7.51381	3.59457	0.000935239	0.0385758	-0.714395	Bub1b
A_66_P129188	1.19722	15.1082	4.29611	0.0001193	0.017629	1.13964	Hist2h2ac
A_55_P2106175	0.997545	10.8087	4.84201	2.25426e-05	0.0106271	2.64797	Gch1
A_51_P227392	1.17248	9.17082	4.3024	0.000117059	0.017629	1.15678	Rhou
A_55_P2084666	1.28298	15.4287	4.0325	0.000262086	0.0246158	0.429022	Hist1h2af
A_51_P262925	1.08818	6.86714	4.50041	6.42646e-05	0.0143804	1.69924	1700018F24Rik
A_55_P1988228	1.24039	7.21809	4.1068	0.000210241	0.0225663	0.627853	Aspm
A_51_P424810	1.45311	8.27871	3.67337	0.000746681	0.0352071	-0.512639	Ncapg2
A_66_P138930	0.908366	7.02997	5.07688	1.08905e-05	0.00840949	3.30705	Kif24
A_51_P481398	1.40633	7.06545	3.70935	0.000673345	0.0338313	-0.419901	Kif11
A_52_P368057	0.985751	6.361	4.73535	3.1313e-05	0.0107024	2.35028	Slc7a11
A_55_P2156855	1.43613	7.61678	3.62836	0.000849363	0.0371339	-0.628132	Car13
A_51_P273538	1.18364	8.68692	4.1176	0.000203591	0.0223446	0.656859	Syce2
A_65_P19522	1.29938	8.69338	3.8462	0.000452972	0.0302693	-0.063749	Rfc4
A_55_P2106394	1.51546	9.51046	3.46035	0.00136653	0.0452234	-1.05342	Knstrn
A_51_P245275	1.27049	10.7938	3.8862	0.000403041	0.0294404	0.041328	H2afx
A_51_P505172	1.27657	9.81288	3.84782	0.000450839	0.0302693	-0.0595032	Tcf19
A_55_P2743882	0.997914	8.17331	4.55582	5.42768e-05	0.0138002	1.85215	Pola1
A_51_P361830	0.939877	7.9261	4.75313	2.96463e-05	0.010693	2.39982	Lgi2
A_52_P431159	1.21081	8.05157	3.97747	0.000308315	0.0266724	0.282592	Il1rn
A_52_P59654	1.05847	7.14153	4.35254	0.00010063	0.0170836	1.29353	Plk4
A_51_P174961	1.2896	10.8704	3.79457	0.000526359	0.0313118	-0.198743	F10
A_55_P2175955	0.898552	8.33288	4.88101	1.99843e-05	0.0105118	2.7571	Ano9
A_55_P2798306	1.39337	7.68397	3.55681	0.00104111	0.0404964	-0.81037	Npl
A_51_P239203	1.24284	10.2947	3.80903	0.000504718	0.0313118	-0.161008	Mapk13
A_51_P196973	1.41427	8.98175	3.48733	0.00126679	0.0437215	-0.985757	Chaf1a
A_55_P2076941	1.29688	7.10698	3.66423	0.000766512	0.0354346	-0.536142	Lrr1
A_55_P2135656	0.855428	7.11489	4.875	2.03592e-05	0.0105118	2.74026	Slco1a5
A_51_P359262	0.775096	9.56867	5.22879	6.78759e-06	0.00628187	3.73526	Sec11c
A_51_P190111	1.28377	10.0399	3.6569	0.00078278	0.03593	-0.55497	Mcm5
A_51_P242166	1.05208	11.497	4.15562	0.000181783	0.0213262	0.759135	Lap3
A_51_P202074	1.14223	8.95109	3.91995	0.000365109	0.0289676	0.130302	Ncapd2
A_51_P483180	1.33089	10.0811	3.51981	0.00115599	0.0420173	-0.903967	Snx7
A_55_P2728143	1.39929	7.32807	3.39144	0.00165655	0.0488937	-1.22507	C330027C09Rik
A_55_P1994939	1.0929	11.601	3.99921	0.000289177	0.0254333	0.340342	Hmgb2
A_55_P1953387	1.18041	14.3092	3.78388	0.000542928	0.0316187	-0.226593	Fabp5
A_51_P128987	1.39664	12.5232	3.36132	0.00180105	0.0499337	-1.29956	Akr1b8
A_51_P168632	1.1223	9.73589	3.88313	0.000406678	0.0294404	0.0332424	Prim1
A_52_P238159	1.30243	9.11411	3.49102	0.00125371	0.0436371	-0.976484	Gm9975
A_51_P223709	1.02079	7.2114	4.10084	0.000213999	0.0226749	0.611863	Pask
A_51_P333923	0.890423	12.6337	4.5091	6.25856e-05	0.0143804	1.72321	Tspan1
A_51_P452629	0.880266	10.2457	4.54546	5.60198e-05	0.0138683	1.82353	Tlr2
A_51_P195034	1.14497	6.40036	3.77747	0.00055311	0.0318393	-0.243286	Esco2
A_55_P2066116	1.15675	11.6426	3.74612	0.000605604	0.0326145	-0.324724	Bcl3
A_51_P311958	1.15174	6.57774	3.75594	0.000588662	0.0323826	-0.299243	Orm3
A_51_P151586	0.930159	8.04002	4.35412	0.000100152	0.0170836	1.29783	Gsg2
A_55_P1961335	1.25706	12.068	3.52863	0.00112756	0.0416772	-0.88171	Ctsk
A_55_P2738783	1.10236	7.69809	3.84857	0.000449851	0.0302693	-0.0575297	Hn1l
A_52_P242194	0.962219	7.04553	4.2242	0.00014807	0.0190562	0.9444	Tube1
A_51_P172502	1.04193	12.0202	3.9926	0.00029487	0.0257228	0.322772	Cxcl12
A_52_P637730	1.01376	11.0405	4.06874	0.000235402	0.0239479	0.52586	Ubl4
A_51_P108108	1.08322	7.85551	3.8841	0.000405522	0.0294404	0.0358055	Lrrc25
A_55_P2803258	1.11775	6.94061	3.79599	0.000524188	0.0313118	-0.195028	Mis18bp1
A_51_P324934	1.11177	10.6833	3.80995	0.000503365	0.0313118	-0.158596	Mcm3
A_55_P2171406	0.928308	9.26906	4.28557	0.000123144	0.017629	1.11097	Tm7sf2
A_55_P2035951	1.17174	10.3314	3.6493	0.000800006	0.0361807	-0.574482	Haus8
A_51_P158210	1.21313	8.70709	3.54923	0.00106372	0.040994	-0.829587	Mcm2
A_51_P150763	0.939249	9.13511	4.23205	0.000144623	0.0188116	0.965683	Ropn1l
A_52_P228551	1.14302	6.42057	3.68992	0.00071204	0.0345144	-0.470033	Gpr176
A_52_P75348	0.920498	6.24321	4.27268	0.000128014	0.017629	1.07592	Spdl1
A_55_P2739517	1.07063	7.10803	3.84483	0.00045479	0.0302936	-0.0673497	Trip13
A_55_P2729548	0.748399	7.08035	4.92918	1.72181e-05	0.0105118	2.89208	Atad2
A_55_P2603307	1.1096	7.05547	3.71844	0.000655942	0.0333555	-0.396403	Ect2
A_51_P483617	0.779523	11.0385	4.74771	3.01443e-05	0.010693	2.38473	0610040J01Rik
A_55_P2085181	1.13325	10.3451	3.65128	0.000795489	0.0360965	-0.569407	Chaf1b
A_52_P49601	1.23815	16.7068	3.42535	0.00150714	0.0469904	-1.14081	Fth1
A_51_P254805	1.23738	7.15659	3.41816	0.0015377	0.0472605	-1.15871	Kif4
A_51_P351970	1.11667	7.04704	3.63834	0.000825471	0.036657	-0.602566	Hells
A_52_P588881	1.12366	7.00258	3.61712	0.000877042	0.0377396	-0.65686	Iqgap3
A_51_P479352	1.02577	8.62828	3.84819	0.000450349	0.0302693	-0.0585247	Klhdc9
A_66_P118644	1.21152	9.5858	3.42742	0.00149847	0.04698	-1.13566	Basp1
A_55_P2495403	0.992496	8.92119	3.9017	0.000385175	0.0294404	0.0821365	Mmp19
A_51_P325836	1.229	7.28253	3.36167	0.00179933	0.0499337	-1.2987	Hpx
A_66_P108052	0.819258	8.59246	4.44322	7.64667e-05	0.0155758	1.54192	Aifm3
A_55_P2831060	1.01842	7.75663	3.81934	0.000489817	0.0313118	-0.134069	Tnfrsf9
A_51_P158876	1.02549	11.6401	3.79642	0.00052353	0.0313118	-0.1939	Dctpp1
A_51_P162671	1.17844	9.47701	3.4526	0.00139652	0.0454942	-1.0728	Folr2
A_55_P2103491	1.16536	7.80077	3.47153	0.00132431	0.0443583	-1.02541	Fam170b
A_51_P209334	0.758046	11.3453	4.66301	3.91015e-05	0.0116461	2.14909	Tctex1d2
A_55_P2000224	0.931372	14.7527	4.02441	0.000268432	0.0246158	0.407448	Cd63
A_55_P2084965	1.17738	8.05463	3.42475	0.00150969	0.0469904	-1.14232	Klk13
A_51_P303749	1.16118	7.84003	3.45403	0.00139096	0.0454942	-1.06924	Depdc1b
A_55_P2127702	1.08411	6.85136	3.61389	0.000885158	0.0377396	-0.66511	Racgap1
A_66_P103201	1.19863	7.32406	3.37425	0.00173761	0.0494367	-1.26762	Aurkb
A_66_P135155	0.918406	11.1759	4.04409	0.000253246	0.0246158	0.459961	Manf
A_55_P1984830	0.990579	7.56737	3.83815	0.000463718	0.0304506	-0.084834	Fgl1
A_55_P1960291	0.926651	10.4816	4.00045	0.000288122	0.0254333	0.343638	Tjp3
A_55_P2908509	0.993462	9.89295	3.80599	0.00050919	0.0313118	-0.168938	Sod2
A_51_P470242	0.939629	12.4578	3.94429	0.000339939	0.0282399	0.194627	Rasl2-9
A_55_P2016959	0.67841	14.5512	4.94183	1.65569e-05	0.0104604	2.92755	Nme2
A_51_P245989	1.01098	9.03957	3.73662	0.000622453	0.0327749	-0.349363	Ccr2
A_55_P2091928	1.15831	7.21532	3.4032	0.00160322	0.0480581	-1.19591	Raet1b
A_55_P2037116	0.903797	13.7524	4.03178	0.000262641	0.0246158	0.427114	Ran
A_51_P499838	1.01132	10.3911	3.72421	0.000645136	0.0332352	-0.381493	Bst1
A_66_P104545	0.819501	7.00434	4.29982	0.000117973	0.017629	1.14975	E230032D23Rik
A_51_P293688	0.815233	9.78502	4.27216	0.000128214	0.017629	1.07451	Rab32
A_52_P655890	0.965815	7.07565	3.79958	0.000518755	0.0313118	-0.185665	Wdhd1
A_51_P326499	0.904655	6.46223	3.96179	0.000322888	0.0275273	0.240981	Chek1
A_55_P2054300	0.84031	8.20132	4.14967	0.000185036	0.0213262	0.743123	Alg8
A_55_P2910387	1.12773	15.1638	3.37936	0.00171313	0.0493207	-1.25499	Ctsb
A_52_P223239	0.956549	7.16678	3.77508	0.000556943	0.0318393	-0.24949	Rptoros
A_55_P2131438	0.926572	15.2524	3.8546	0.000442007	0.0302693	-0.0417064	Hist2h2aa2
A_51_P148105	0.840457	7.04197	4.11785	0.000203438	0.0223446	0.657536	Rad51
A_51_P501018	1.11889	7.82784	3.3699	0.00175874	0.0494367	-1.27839	Nek2
A_66_P113216	0.837385	10.7586	4.10044	0.000214253	0.0226749	0.610795	Pdia3
A_55_P2595257	1.07294	11.7697	3.45682	0.00138013	0.0454001	-1.06226	Vmp1
A_55_P2625988	1.01734	8.46193	3.58124	0.000971369	0.0389449	-0.748328	Gatm
A_51_P400543	1.09581	10.9474	3.40021	0.00161663	0.0482881	-1.20333	Aif1
A_66_P100721	0.95911	9.04471	3.70908	0.000673863	0.0338313	-0.420592	Lig1
A_51_P456870	0.940054	10.2671	3.74268	0.00061165	0.0326145	-0.333643	Foxj1
A_52_P407692	0.967344	15.4845	3.66444	0.000766059	0.0354346	-0.535612	H2afj
A_51_P228171	0.896491	6.65366	3.84786	0.00045079	0.0302693	-0.0594055	Cenpp
A_52_P134639	0.637895	8.11469	4.87124	2.05971e-05	0.0105118	2.72974	Tgoln2
A_55_P2317665	0.96198	9.10458	3.64591	0.000807805	0.0362594	-0.583178	E2f1
A_55_P2745905	1.04831	7.56757	3.43236	0.00147793	0.0465992	-1.12335	Mthfd2
A_55_P2740574	0.829232	10.5878	4.02374	0.000268962	0.0246158	0.405672	Txnrd1
A_55_P2746348	0.904347	13.989	3.7856	0.000540229	0.0315644	-0.222116	Pdpn
A_55_P2172560	1.06255	9.54944	3.38151	0.00170296	0.0492919	-1.24968	Gmnn
A_55_P1956517	0.849293	11.0967	3.91967	0.000365413	0.0289676	0.129553	Polr2l
A_51_P365019	0.998736	12.0148	3.5063	0.00120089	0.0426532	-0.93803	Gclc
A_55_P2740182	0.736643	8.29309	4.3194	0.000111214	0.017629	1.20309	Pkmyt1
A_66_P123218	0.88187	11.9217	3.80509	0.00051052	0.0313118	-0.171282	Pmepa1
A_51_P328613	0.933579	11.2333	3.64668	0.000806027	0.0362594	-0.581203	Fcgr3
A_66_P130541	0.952252	7.09878	3.58995	0.000947614	0.0385875	-0.726164	Traip
A_55_P2101426	0.899117	11.4279	3.72107	0.000651003	0.0332666	-0.389619	Mrps25
A_55_P2733552	0.775402	7.93226	4.11754	0.00020363	0.0223446	0.656686	Cd33
A_51_P382152	0.979513	10.0471	3.48771	0.00126542	0.0437215	-0.984786	Procr
A_51_P371190	0.922899	8.63602	3.62827	0.000849578	0.0371339	-0.628359	Pttg1
A_55_P2911825	0.97308	8.34915	3.49271	0.00124775	0.0435751	-0.972225	Aldh18a1
A_55_P2808493	0.939389	6.52245	3.57142	0.000998839	0.0394644	-0.773286	Ska3
A_52_P151320	1.00188	9.95474	3.41189	0.00156484	0.0476639	-1.1743	Tnfaip8l1
A_52_P238044	0.866151	8.61325	3.76018	0.000581489	0.0322603	-0.288233	Psmc3ip
A_52_P147803	0.801285	8.83596	3.9576	0.000326887	0.0275922	0.229893	Syne4
A_55_P1988083	0.922829	6.87042	3.59074	0.000945477	0.0385758	-0.724143	Prc1
A_51_P141413	0.72517	7.63839	4.23057	0.000145267	0.0188116	0.961668	Clec10a
A_52_P163795	0.937069	13.5442	3.54663	0.00107159	0.040994	-0.83618	Tubb5
A_55_P2076772	1.00946	12.3001	3.36879	0.00176416	0.0494367	-1.28113	Hspa5
A_55_P2736465	0.65208	9.04125	4.55048	5.51692e-05	0.0138581	1.83738	1700112E06Rik
A_55_P2814119	0.976739	10.6867	3.43195	0.00147962	0.0465992	-1.12437	Cfp
A_51_P497402	0.888981	8.77176	3.64686	0.000805617	0.0362594	-0.580747	Tonsl
A_55_P1970244	0.823144	7.4859	3.83653	0.00046591	0.0304506	-0.0890748	Dclk1
A_66_P111154	0.805474	9.01482	3.88666	0.000402504	0.0294404	0.0425274	1700066B19Rik
A_55_P2803316	0.83924	6.65558	3.77479	0.000557412	0.0318393	-0.250247	Neil3
A_51_P405476	0.888577	12.9559	3.62876	0.000848387	0.0371339	-0.627102	Fcer1g
A_51_P396351	0.794467	12.4255	3.90391	0.000382682	0.0294404	0.0879813	Pcna
A_55_P2004511	0.935633	9.25253	3.48812	0.00126399	0.0437215	-0.98378	Cd300lf
A_55_P2050439	0.822812	6.54259	3.80739	0.000507117	0.0313118	-0.16527	Dlgap5
A_66_P102778	0.698894	8.60061	4.23988	0.000141265	0.0185235	0.986907	Mgat4a
A_51_P235123	0.719138	9.59689	4.14948	0.000185143	0.0213262	0.7426	Nfkbie
A_55_P2031501	0.78832	10.3275	3.8935	0.000394533	0.0294404	0.0605299	Hnrnpa3
A_55_P2011937	0.846363	7.34994	3.70601	0.000679858	0.03391	-0.42854	Fignl1
A_51_P292030	0.90832	10.239	3.53002	0.00112311	0.0416772	-0.878176	Nus1
A_51_P279100	0.88059	9.8881	3.5909	0.000945056	0.0385758	-0.723744	Ptgs1
A_55_P1994997	0.781838	6.54599	3.89401	0.000393944	0.0294404	0.0618742	Arhgap11a
A_55_P2081616	0.799706	9.23505	3.82851	0.000476922	0.031073	-0.110082	Timeless
A_55_P2619332	0.794029	8.44482	3.82714	0.000478831	0.0311001	-0.113673	Ezh2
A_55_P2161545	0.899299	8.86154	3.50335	0.00121092	0.0428053	-0.945456	Ddx21
A_55_P2075195	0.792371	11.432	3.81264	0.000499443	0.0313118	-0.151563	Cd302
A_55_P2737862	0.807736	7.89867	3.75766	0.00058575	0.0323826	-0.29479	Sh3pxd2b
A_51_P245454	0.654141	9.56085	4.34334	0.000103464	0.01712	1.26841	Ufsp2
A_52_P212684	0.796709	6.54065	3.7864	0.000538967	0.0315644	-0.220014	Stil
A_51_P356931	0.83219	6.40098	3.67272	0.000748082	0.0352071	-0.51432	Orc1
A_52_P54261	0.769712	7.28808	3.8691	0.000423703	0.0299451	-0.00366028	Tmem56
A_55_P2079395	0.873934	6.82854	3.52796	0.00112968	0.0416772	-0.883392	4930579G24Rik
A_51_P258098	0.86448	12.3013	3.54662	0.0010716	0.040994	-0.83619	Tmem176a
A_55_P2902743	0.637626	10.7764	4.37353	9.44429e-05	0.0169728	1.35091	Azin1
A_55_P2056792	0.656923	7.80261	4.27321	0.00012781	0.017629	1.07736	Cmtm2a
A_51_P124719	0.71989	7.78473	4.00582	0.000283591	0.0253759	0.357926	Ccdc93
A_51_P515623	0.886212	8.66398	3.47185	0.0013231	0.0443583	-1.02459	Qpctl
A_55_P2747136	0.899155	8.47075	3.43251	0.00147729	0.0465992	-1.12296	Ptger4
A_52_P555159	0.810252	6.00733	3.67955	0.000733556	0.0350725	-0.496735	Gm9758
A_55_P2137010	0.880619	6.47494	3.4729	0.00131923	0.0443583	-1.02197	Chrna7
A_51_P139108	0.91508	10.7511	3.38116	0.00170461	0.0492919	-1.25055	Cpxm1
A_51_P513530	0.893124	6.94087	3.43276	0.00147627	0.0465992	-1.12235	Spag5
A_51_P169445	0.845396	7.1454	3.54702	0.0010704	0.040994	-0.835194	Ccdc89
A_66_P110891	0.801903	6.56575	3.67588	0.000741339	0.0352071	-0.5062	Sgol2a
A_66_P138143	0.851322	10.1417	3.52655	0.00113419	0.0416772	-0.886951	Thyn1
A_51_P440365	0.755532	7.76953	3.8213	0.000487034	0.0313118	-0.128945	Frrs1
A_55_P1969341	0.736584	6.35756	3.88536	0.000404031	0.0294404	0.03912	Brip1
A_52_P616404	0.776844	7.01912	3.72225	0.000648794	0.0332352	-0.386569	Bard1
A_55_P2133315	0.891562	7.07024	3.38704	0.00167694	0.0488937	-1.23597	Steap2
A_55_P2035772	0.733155	6.24992	3.84876	0.000449608	0.0302693	-0.0570429	Pla2g10
A_51_P108031	0.673222	9.88727	4.0673	0.000236412	0.0239479	0.522001	Plb1
A_55_P2746444	0.736032	9.02927	3.8121	0.000500227	0.0313118	-0.152975	Runx1
A_55_P2020461	0.824038	11.3844	3.524	0.00114238	0.0417149	-0.893388	Hmgn2
A_55_P2188817	0.872603	7.19254	3.37608	0.00172879	0.0494367	-1.26309	4921507G05Rik
A_55_P2147081	0.843951	6.61707	3.44959	0.00140836	0.0454942	-1.08033	Tnfaip6
A_55_P2101367	0.827631	7.18846	3.47163	0.00132393	0.0443583	-1.02515	Ppfia3
A_55_P2023012	0.626804	6.11321	4.17531	0.000171402	0.0210209	0.812232	4930449I24Rik
A_52_P151853	0.74283	9.06847	3.70772	0.000676509	0.0338313	-0.424109	Tpd52
A_51_P480241	0.798308	7.82212	3.52753	0.00113106	0.0416772	-0.88448	Elf3
A_52_P811723	0.797164	11.3049	3.52962	0.00112441	0.0416772	-0.879209	Ostc
A_52_P305995	0.777103	7.80458	3.59116	0.00094436	0.0385758	-0.723085	Ammecr1
A_52_P354785	0.64433	9.39262	4.08194	0.000226358	0.0234793	0.561203	Gspt1
A_55_P2110081	0.794424	10.6466	3.53093	0.00112025	0.0416772	-0.875894	Cisd3
A_51_P299287	0.77688	9.13303	3.57966	0.000975755	0.0389723	-0.75236	Impa2
A_66_P134488	0.7861	6.27257	3.54315	0.00108219	0.0410566	-0.844991	Lif
A_55_P2005764	0.718978	6.31605	3.74359	0.00061004	0.0326145	-0.331277	Gm6408
A_51_P503866	0.633037	9.50483	4.08605	0.000223617	0.023311	0.572195	Edem1
A_55_P2028788	0.69613	9.65263	3.81528	0.000495626	0.0313118	-0.144667	Slc39a11
A_55_P2178578	0.714883	9.79157	3.67808	0.00073666	0.0350725	-0.500522	Tmprss4
A_66_P113892	0.699758	7.76374	3.72396	0.000645603	0.0332352	-0.382143	Smim6
A_55_P1979833	0.75874	6.40177	3.51867	0.00115971	0.0420173	-0.906846	Cited1
A_52_P556462	0.644345	6.06639	3.93186	0.000352573	0.0286832	0.161763	Fancd2
A_65_P14340	0.704027	8.85875	3.68922	0.000713474	0.0345144	-0.471838	Rbm47
A_65_P18554	0.745281	8.88231	3.53961	0.00109306	0.0411359	-0.853928	Ranbp1
A_51_P269728	0.702466	11.8333	3.68192	0.000728582	0.0350725	-0.490633	Psmb5
A_55_P2745477	0.71957	9.41189	3.61265	0.000888282	0.0377955	-0.668266	P2ry2
A_55_P2132358	0.720014	9.99853	3.60154	0.000916858	0.0384731	-0.696622	Pbdc1
A_55_P2064676	0.731044	6.77049	3.56397	0.00102018	0.0400436	-0.792202	Gas2l3
A_66_P115852	0.707128	7.31841	3.64029	0.000820895	0.0366485	-0.597584	Lonrf3
A_65_P06446	0.656508	8.90925	3.74804	0.000602252	0.0326145	-0.319739	Tfrc
A_52_P469381	0.621432	10.8096	3.88154	0.000408569	0.0294749	0.0290679	Comtd1
A_65_P16680	0.694271	11.1805	3.59283	0.000939875	0.0385758	-0.718822	B4galt5
A_51_P196395	0.697376	11.7538	3.57021	0.00100227	0.0394644	-0.776358	1110004E09Rik
A_52_P536796	0.631893	6.30359	3.8007	0.000517065	0.0313118	-0.182731	Hpgds
A_52_P244005	0.628295	6.28545	3.80202	0.000515099	0.0313118	-0.179308	Cd80
A_55_P2123939	0.677425	6.51632	3.60044	0.000919743	0.0384731	-0.699436	Tmc5
A_55_P2181508	0.631026	14.4762	3.75112	0.000596924	0.0326145	-0.311761	Gm10653
A_51_P211491	0.627559	9.19958	3.76	0.000581796	0.0322603	-0.288707	Gusb
A_51_P122238	0.675744	10.3717	3.57417	0.00099108	0.0393581	-0.766307	Uchl5
A_51_P165683	0.668707	11.1344	3.59687	0.000929143	0.0385758	-0.708541	Hirip3
A_51_P103222	0.637619	13.4462	3.70765	0.000676659	0.0338313	-0.424308	Slc39a4
A_66_P137605	0.63109	7.9448	3.71286	0.00066658	0.0337319	-0.410841	Mb21d1
A_55_P2935850	0.681006	10.6082	3.51919	0.001158	0.0420173	-0.905524	St3gal1
A_55_P2133220	0.664957	7.42303	3.57	0.00100287	0.0394644	-0.776887	Arhgef39
A_55_P2062836	0.725286	7.56221	3.36491	0.00178325	0.0497997	-1.29071	Ttf2
A_66_P116098	0.620865	9.06168	3.73782	0.000620291	0.0327749	-0.346239	Ptpn2
A_66_P100496	0.590622	5.83322	3.86068	0.000434242	0.0302693	-0.0257626	Speer4b
A_55_P2116924	0.611907	13.8125	3.76604	0.000571719	0.0321387	-0.273012	Dbi
A_66_P122231	0.606305	12.1691	3.78544	0.000540481	0.0315644	-0.222534	Slc25a5
A_52_P463518	0.717059	7.44832	3.37192	0.00174891	0.0494367	-1.2734	Cd200r1
A_51_P155361	0.687073	11.3567	3.47024	0.00132913	0.0443583	-1.02865	Hmbs
A_55_P1971448	0.649201	11.9476	3.60413	0.000910125	0.0384731	-0.690022	Snrpd1
A_55_P1994355	0.646812	12.3906	3.59734	0.00092789	0.0385758	-0.707332	Ptges3
A_55_P2148243	0.699742	8.28528	3.38645	0.00167973	0.0488937	-1.23745	Wdr12
A_55_P2033278	0.682741	6.31772	3.42403	0.00151274	0.0469904	-1.14411	Speer5-ps1
A_55_P1963454	0.637524	6.89228	3.55883	0.00103518	0.0404337	-0.80526	Cenpq
A_51_P219721	0.643702	9.18446	3.52139	0.00115084	0.0419474	-0.899981	Ola1
A_55_P2089942	0.599666	9.66802	3.69076	0.000710335	0.0345144	-0.467883	Xpo1
A_55_P2173623	0.666567	11.5749	3.4104	0.00157135	0.0476639	-1.17801	Samd1
A_55_P1984730	0.64988	11.0445	3.4346	0.0014687	0.0465992	-1.11776	Sgpl1
A_55_P2768695	0.666586	6.88532	3.37239	0.00174661	0.0494367	-1.27222	Gm16537
A_55_P2108933	0.619215	6.40439	3.54306	0.00108247	0.0410566	-0.84522	Dao
A_55_P2159234	0.646414	8.79504	3.39745	0.00162911	0.0485217	-1.21018	Tatdn2
A_55_P2028415	0.648794	10.0655	3.37168	0.00175004	0.0494367	-1.27397	Hacd2
A_55_P2829740	0.58905	10.3115	3.58439	0.000962715	0.0387795	-0.740317	Hnrnpm
A_51_P188073	0.600357	11.4924	3.51767	0.00116301	0.0420173	-0.909379	Dnajb11
A_51_P415220	0.593453	8.52865	3.5307	0.00112096	0.0416772	-0.876463	Zmat3
A_55_P2915840	0.580134	6.06102	3.58058	0.000973203	0.0389449	-0.750016	Oit1
A_55_P2386236	0.626722	10.7868	3.37517	0.0017332	0.0494367	-1.26536	Ceacam2
A_51_P481821	0.6215	10.3235	3.38842	0.00167055	0.0488937	-1.23256	Spcs3
A_55_P2138529	0.581401	10.7836	3.53621	0.00110363	0.0413098	-0.862529	Mrpl40
A_55_P2491404	0.603045	9.73973	3.44678	0.0014195	0.0456714	-1.08736	Dpp7
A_52_P184352	0.588901	11.4347	3.49565	0.00123746	0.0432882	-0.964827	Hist3h2a
A_55_P2505341	-0.584282	10.4995	-3.37521	0.001733	0.0494367	-1.26526	Arhgap21
A_66_P126794	-0.590244	6.79952	-3.37266	0.00174531	0.0494367	-1.27156	Gm16499
A_55_P2001903	-0.593913	9.06414	-3.39241	0.0016521	0.0488937	-1.22267	Smim4
A_55_P1964408	-0.590897	13.3748	-3.4518	0.00139965	0.0454942	-1.0748	Cryab
A_55_P2737254	-0.582559	6.96472	-3.49892	0.00122613	0.0431089	-0.956612	Rint1
A_55_P2723654	-0.603283	7.63339	-3.45118	0.00140211	0.0454942	-1.07637	Lgals6
A_55_P1957922	-0.597301	9.96707	-3.49208	0.00124999	0.0435803	-0.973828	Arrdc2
A_66_P140886	-0.620425	10.9235	-3.40851	0.00157968	0.0476639	-1.18272	Inafm1
A_55_P2797212	-0.618559	7.08267	-3.41924	0.00153307	0.0472605	-1.15602	Pir
A_66_P114768	-0.601959	6.8744	-3.51304	0.00117828	0.0423004	-0.921037	Bach2
A_52_P891775	-0.612883	10.8324	-3.48593	0.00127178	0.0437215	-0.989267	Cdr2l
A_52_P61864	-0.632991	10.376	-3.41843	0.00153655	0.0472605	-1.15804	Wnt2
A_66_P108294	-0.628434	6.72769	-3.4574	0.00137788	0.0454001	-1.06081	Eif4e
A_51_P319093	-0.63503	9.76696	-3.45184	0.0013995	0.0454942	-1.0747	Dgka
A_55_P2154387	-0.628182	11.8788	-3.4873	0.00126688	0.0437215	-0.985816	Bmp4
A_55_P2080592	-0.597938	6.11222	-3.62017	0.000869443	0.0375894	-0.649065	Spata31d1b
A_51_P252243	-0.586084	7.65083	-3.67157	0.000750551	0.0352189	-0.517274	Tshb
A_52_P469956	-0.649764	7.40213	-3.43991	0.00144705	0.0463435	-1.10452	Zc3h6
A_51_P466148	-0.655582	11.2642	-3.42647	0.00150244	0.0469904	-1.13802	Bckdha
A_51_P297778	-0.655555	10.9938	-3.45389	0.00139151	0.0454942	-1.06959	Sh3tc1
A_52_P114282	-0.588956	8.10484	-3.74594	0.00060593	0.0326145	-0.325206	Armcx5
A_55_P2143572	-0.648584	6.60405	-3.51289	0.00117879	0.0423004	-0.921426	2700046A07Rik
A_51_P231549	-0.688984	7.30899	-3.37964	0.00171182	0.0493207	-1.2543	Mill2
A_55_P2732286	-0.601946	9.04277	-3.72457	0.000644456	0.0332352	-0.380547	Fbxo21
A_51_P153124	-0.594467	11.2826	-3.76593	0.000571896	0.0321387	-0.273291	Emcn
A_55_P2060101	-0.642185	11.1853	-3.57793	0.000980559	0.0390892	-0.756755	Tprgl
A_51_P348804	-0.655008	10.2975	-3.53748	0.00109968	0.0413024	-0.859321	Amotl2
A_55_P1961567	-0.699634	11.1265	-3.38736	0.00167546	0.0488937	-1.23518	Ypel3
A_66_P126719	-0.693818	10.4117	-3.40771	0.00158317	0.0476639	-1.18469	Rdm1
A_51_P249930	-0.613285	7.68501	-3.71121	0.000669752	0.0338103	-0.4151	Tceal1
A_55_P2739341	-0.601184	12.267	-3.76263	0.000577375	0.0322603	-0.281856	Aldh2
A_55_P2022187	-0.614443	7.21655	-3.73624	0.000623122	0.0327749	-0.350327	Arvcf
A_51_P142515	-0.681349	10.7715	-3.50947	0.00119019	0.0424177	-0.930032	Antxr2
A_52_P257919	-0.673013	10.1357	-3.54696	0.00107056	0.040994	-0.835325	Soga1
A_52_P216672	-0.69386	8.57303	-3.47678	0.00130493	0.0443102	-1.01224	Klk8
A_51_P248044	-0.620793	11.1141	-3.76142	0.000579415	0.0322603	-0.285024	Lamb2
A_55_P2373987	-0.684016	8.51346	-3.52624	0.00113518	0.0416772	-0.88773	A730009E18Rik
A_51_P436727	-0.658911	13.0496	-3.63906	0.000823768	0.036657	-0.600715	Arrb1
A_51_P448946	-0.646981	10.9859	-3.68921	0.000713498	0.0345144	-0.471868	Sertad2
A_55_P2485559	-0.704923	10.5351	-3.5171	0.00116485	0.0420173	-0.910797	Galnt18
A_51_P102421	-0.658171	7.24349	-3.69602	0.000699669	0.0344042	-0.45431	Clcf1
A_55_P2146520	-0.584402	7.01005	-4.03193	0.000262528	0.0246158	0.427501	Carns1
A_55_P2911067	-0.761469	10.7664	-3.37262	0.00174548	0.0494367	-1.27165	Fam198b
A_55_P2150741	-0.696448	8.52158	-3.58463	0.000962062	0.0387795	-0.73971	Exoc3l
A_51_P106779	-0.679345	7.07111	-3.6632	0.000768781	0.0354609	-0.538793	Cttnbp2
A_52_P227974	-0.679794	9.46937	-3.67103	0.00075171	0.0352189	-0.518658	Nkain4
A_52_P645862	-0.757999	8.74742	-3.41865	0.0015356	0.0472605	-1.15749	Agtr1a
A_55_P2913454	-0.756969	10.6357	-3.43062	0.00148513	0.0467021	-1.12769	1190002N15Rik
A_51_P450296	-0.653706	9.35638	-3.79405	0.000527143	0.0313118	-0.20008	Thap3
A_51_P251022	-0.639533	7.83794	-3.85503	0.000441458	0.0302693	-0.040589	Plscr2
A_51_P436342	-0.757617	8.96056	-3.44566	0.00142395	0.045744	-1.09015	Hoxb5
A_51_P286172	-0.633829	12.6368	-3.89553	0.00039219	0.0294404	0.0658912	Lzts2
A_55_P2729001	-0.738447	8.59811	-3.50976	0.00118923	0.0424177	-0.92931	Utrn
A_55_P2177278	-0.672642	6.91961	-3.75164	0.000596033	0.0326145	-0.310418	DXBay18
A_55_P2075919	-0.787799	6.9215	-3.37329	0.00174224	0.0494367	-1.26999	Arhgap40
A_51_P266211	-0.78201	11.086	-3.39786	0.00162722	0.0485217	-1.20915	Snrk
A_55_P2038737	-0.674096	11.4972	-3.79363	0.000527789	0.0313118	-0.20118	Slc29a1
A_55_P1976387	-0.786892	9.82349	-3.4191	0.00153369	0.0472605	-1.15638	Gimap4
A_51_P452280	-0.617745	8.73415	-4.04255	0.000254402	0.0246158	0.455852	Cmc4
A_55_P2011802	-0.657583	9.3285	-3.87585	0.00041543	0.029841	0.0140824	Pdk2
A_52_P399095	-0.740208	8.51676	-3.60003	0.000920815	0.0384731	-0.700478	Mettl24
A_55_P2738516	-0.764802	10.1715	-3.52579	0.00113662	0.0416772	-0.888869	Notch4
A_52_P638895	-0.758787	12.4053	-3.55868	0.00103562	0.0404337	-0.805639	Vegfa
A_66_P135687	-0.719934	5.80339	-3.69338	0.000704993	0.0345144	-0.461111	BC055402
A_66_P133257	-0.724058	6.48181	-3.69654	0.000698632	0.0344042	-0.45298	9530026P05Rik
A_55_P1959763	-0.809569	10.3092	-3.42878	0.00149278	0.046872	-1.13227	Dach1
A_55_P2724379	-0.830809	7.9094	-3.36907	0.00176279	0.0494367	-1.28044	Gm38457
A_55_P1964228	-0.749647	8.15734	-3.63452	0.000834546	0.0369415	-0.612364	Elac1
A_55_P1976744	-0.802601	6.81106	-3.47553	0.00130951	0.0443325	-1.01538	Gm36028
A_65_P13567	-0.688848	8.68343	-3.86536	0.000428347	0.030052	-0.0134678	Xpc
A_55_P1955736	-0.601812	6.54356	-4.25926	0.000133282	0.0179277	1.03947	Ptpn5
A_55_P2012815	-0.725443	9.02756	-3.7483	0.000601813	0.0326145	-0.319085	Acvr2b
A_51_P136355	-0.806596	13.5742	-3.49629	0.00123525	0.0432882	-0.963232	Gng11
A_66_P122621	-0.777611	6.42158	-3.58568	0.00095918	0.0387795	-0.737024	Gm9889
A_52_P535255	-0.632422	11.0296	-4.13662	0.000192381	0.0217987	0.707978	Syf2
A_52_P908143	-0.724284	7.10655	-3.79647	0.000523453	0.0313118	-0.193767	Gm26878
A_55_P1967391	-0.66373	8.73877	-4.03816	0.000257732	0.0246158	0.444126	Antxr1
A_52_P624434	-0.815873	9.99637	-3.50963	0.00118968	0.0424177	-0.929644	Clec1a
A_66_P119268	-0.8316	8.51727	-3.46854	0.00133548	0.0443583	-1.0329	Gm28523
A_55_P2040653	-0.789752	6.7543	-3.61404	0.000884778	0.0377396	-0.664726	Gm10824
A_51_P224311	-0.870147	8.42207	-3.39053	0.00166075	0.0488937	-1.22732	Popdc2
A_66_P112114	-0.794202	6.60914	-3.6098	0.000895538	0.0379569	-0.675553	A930012L18Rik
A_51_P365152	-0.674039	7.21696	-4.04569	0.000252048	0.0246158	0.464236	Hs3st1
A_55_P2943448	-0.669847	11.0703	-4.06537	0.000237768	0.0239479	0.51684	Maf1
A_66_P102765	-0.797001	9.58263	-3.61966	0.000870706	0.0375894	-0.650365	Col4a4
A_66_P132304	-0.761787	8.06755	-3.73571	0.000624089	0.0327749	-0.351719	Calcoco1
A_52_P365660	-0.810202	6.35721	-3.59178	0.00094269	0.0385758	-0.7215	Lrrc4c
A_55_P2935525	-0.873074	9.45596	-3.41415	0.00155501	0.047607	-1.16869	Pcdh17
A_55_P2018929	-0.783075	11.2286	-3.69309	0.000705593	0.0345144	-0.461874	Spns2
A_52_P248604	-0.899212	11.9037	-3.36161	0.00179962	0.0499337	-1.29885	Cdh5
A_51_P365139	-0.775551	6.40704	-3.72396	0.000645595	0.0332352	-0.382132	Micalcl
A_55_P1983006	-0.723749	12.7728	-3.91781	0.000367412	0.0290158	0.124642	Hdac5
A_52_P444946	-0.878949	7.80435	-3.43363	0.00147268	0.0465992	-1.12018	Rprml
A_52_P37123	-0.724399	10.2378	-3.93044	0.000354051	0.0286832	0.157994	Pard6b
A_55_P2040936	-0.90923	9.90635	-3.3804	0.00170819	0.0493207	-1.25241	Eng
A_55_P2024555	-0.857223	10.7401	-3.52398	0.00114246	0.0417149	-0.89345	Ppap2a
A_51_P466423	-0.729824	10.1958	-3.96117	0.000323478	0.0275273	0.239337	Ece1
A_55_P1981836	-0.874643	12.3057	-3.50215	0.00121504	0.0428635	-0.948492	Ccm2l
A_55_P2139407	-0.806106	12.0532	-3.70334	0.000685088	0.0340081	-0.435415	Myl12b
A_51_P393518	-0.77265	8.24648	-3.82515	0.000481612	0.0311836	-0.11888	Hmcn1
A_52_P660945	-0.906115	8.64506	-3.44077	0.00144357	0.0463031	-1.10237	Ctsf
A_55_P1955227	-0.763098	13.9866	-3.87262	0.000419369	0.029841	0.00559188	Rabac1
A_55_P2807306	-0.892631	10.0356	-3.48776	0.00126526	0.0437215	-0.984673	Bambi
A_55_P1984307	-0.935166	9.84121	-3.40724	0.00158526	0.0476639	-1.18586	Adgrf5
A_51_P455807	-0.875846	10.3694	-3.58401	0.000963752	0.0387795	-0.741281	Ehd4
A_52_P356245	-0.718245	10.8236	-4.10791	0.000209549	0.0225663	0.630828	Ccdc85b
A_55_P2734622	-0.816741	7.57364	-3.76721	0.000569781	0.0321387	-0.269962	Ebf1
A_51_P240903	-0.810838	11.9711	-3.79734	0.000522144	0.0313118	-0.191516	Tns1
A_55_P2014500	-0.878553	7.02971	-3.6014	0.000917239	0.0384731	-0.696995	N28178
A_51_P303739	-0.931807	12.2349	-3.4684	0.00133598	0.0443583	-1.03324	Afap1l1
A_51_P138939	-0.897851	12.8829	-3.56988	0.00100322	0.0394644	-0.777201	Robo4
A_55_P2153783	-0.889005	7.83331	-3.59728	0.000928061	0.0385758	-0.707497	Fmo1
A_52_P288050	-0.820131	11.8337	-3.80624	0.000508826	0.0313118	-0.168295	Fbln5
A_55_P2071691	-0.963684	13.2756	-3.41155	0.00156633	0.0476639	-1.17515	Kank3
A_66_P133013	-0.7679	7.47084	-3.99786	0.000290331	0.0254333	0.336752	Mpped2
A_55_P2151071	-0.715349	13.7924	-4.2133	0.000152984	0.0195679	0.914905	Cox7a2l
A_55_P2609901	-0.654327	6.92369	-4.50832	6.27348e-05	0.0143804	1.72105	Ncald
A_55_P1967683	-0.905641	10.9679	-3.62695	0.000852781	0.0371959	-0.63173	Bex4
A_51_P254262	-1.02067	9.39197	-3.38609	0.00168141	0.0488937	-1.23834	Nxph3
A_55_P2931762	-0.868138	5.99419	-3.79359	0.000527843	0.0313118	-0.201273	Smpx
A_55_P2503340	-0.893953	9.79189	-3.73003	0.000634394	0.0330662	-0.366422	Lmo2
A_55_P2368710	-0.7535	9.70025	-4.20986	0.00015457	0.0196502	0.905588	C230037E05Rik
A_52_P175242	-0.893189	9.92393	-3.78915	0.000534697	0.0314912	-0.212866	Irs1
A_51_P394394	-0.968275	11.1565	-3.5858	0.000958874	0.0387795	-0.736739	Tspan2
A_51_P277006	-0.89518	10.0868	-3.79307	0.000528647	0.0313118	-0.20264	Chst8
A_55_P2156425	-0.906376	7.90662	-3.77967	0.000549588	0.0317406	-0.237548	Upk1a
A_65_P02177	-1.00116	9.56415	-3.55708	0.00104032	0.0404964	-0.809694	Gstm4
A_51_P189272	-0.957413	10.1368	-3.668	0.000758267	0.0353972	-0.526446	Tmcc3
A_51_P381506	-0.727747	12.559	-4.43481	7.8443e-05	0.0155758	1.51883	Eva1b
A_55_P2730781	-1.01292	10.9674	-3.53453	0.00110889	0.0414323	-0.866781	Reck
A_55_P2053320	-0.755377	8.26537	-4.35203	0.000100786	0.0170836	1.29212	Zfr2
A_55_P2728322	-1.00788	12.6145	-3.59149	0.000943474	0.0385758	-0.722244	Ushbp1
A_55_P2810093	-0.784977	12.1763	-4.27742	0.0001262	0.017629	1.08882	Tbx2
A_52_P515880	-0.790559	6.86022	-4.27712	0.000126316	0.017629	1.08799	Vsnl1
A_66_P136302	-0.700481	6.32367	-4.66938	3.8345e-05	0.0116461	2.16679	Rasgrf2
A_52_P156775	-1.02784	9.47184	-3.60973	0.000895717	0.0379569	-0.675732	Scgb1c1
A_55_P1970090	-0.879642	8.96112	-4.02117	0.000271012	0.0246158	0.398826	Grin2c
A_52_P1042732	-0.926185	11.7712	-3.94425	0.000339978	0.0282399	0.194522	Akap5
A_65_P12292	-0.739903	12.1067	-4.61432	4.53915e-05	0.0124522	2.01401	Itprip
A_51_P384402	-0.964353	8.83836	-3.88756	0.000401442	0.0294404	0.0449038	Dll4
A_55_P2807466	-0.74875	11.303	-4.65158	4.04956e-05	0.0117925	2.11736	Paqr7
A_51_P176352	-1.03617	11.5013	-3.71943	0.000654086	0.0333424	-0.39386	Ndrg2
A_52_P49391	-0.809807	7.60061	-4.41175	8.41255e-05	0.0159551	1.45556	Cyp2d22
A_66_P102567	-1.03985	12.1822	-3.71305	0.00066621	0.0337319	-0.410342	Fendrr
A_51_P312035	-1.14354	7.88145	-3.48376	0.00127959	0.0437457	-0.994732	Cd300e
A_55_P2846586	-0.674051	11.5164	-5.03957	1.22285e-05	0.00910544	3.20208	Gltscr2
A_55_P2072631	-0.734096	8.85079	-4.74647	3.02599e-05	0.010693	2.38126	Prr5l
A_51_P507509	-1.04708	10.3642	-3.74269	0.000611633	0.0326145	-0.333619	Gimap1
A_52_P322181	-1.12753	10.2698	-3.60214	0.000915306	0.0384731	-0.695105	Adrb1
A_55_P2209053	-1.19919	9.49672	-3.47001	0.00132996	0.0443583	-1.02921	2900001G08Rik
A_55_P2003824	-1.1166	6.4497	-3.67835	0.000736093	0.0350725	-0.499831	Asgr1
A_51_P217616	-1.24711	9.63474	-3.44755	0.0014164	0.0456424	-1.08542	Chst3
A_55_P1999082	-1.0927	10.0055	-3.77385	0.000558932	0.0318393	-0.252694	Clec14a
A_51_P241465	-1.27197	12.6307	-3.41052	0.00157082	0.0476639	-1.17771	Gsn
A_55_P2105685	-1.07373	7.91493	-3.86441	0.00042954	0.030052	-0.0159694	Adrb3
A_66_P113854	-1.12483	10.7504	-3.77467	0.000557609	0.0318393	-0.250565	C1qtnf2
A_55_P2043182	-1.20855	12.0442	-3.60251	0.00091434	0.0384731	-0.69416	Gimap6
A_51_P505696	-0.939723	8.58278	-4.29951	0.000118085	0.017629	1.14889	Inpp5k
A_51_P192397	-1.11777	9.06878	-3.85601	0.000440202	0.0302693	-0.0380255	Scube2
A_51_P458778	-1.23572	11.365	-3.63797	0.000826361	0.036657	-0.603531	Hpgd
A_55_P2850037	-1.208	12.4033	-3.72308	0.00064724	0.0332352	-0.384415	Ces1d
A_55_P2500104	-1.03745	9.06213	-4.14	0.000190453	0.0216981	0.717073	Ddc
A_51_P154867	-0.88056	9.80096	-4.66356	3.90362e-05	0.0116461	2.1506	Pllp
A_52_P97572	-1.27997	9.39219	-3.61431	0.000884106	0.0377396	-0.664045	Aplnr
A_55_P2163812	-1.08513	12.3002	-4.10554	0.000211033	0.0225663	0.624457	Sept4
A_52_P413646	-1.39653	9.75814	-3.4724	0.00132108	0.0443583	-1.02322	Bmp6
A_51_P162162	-1.46794	15.9452	-3.36823	0.00176689	0.0494469	-1.28251	Inmt
A_55_P2840596	-0.962566	8.31301	-4.50697	6.29936e-05	0.0143804	1.71733	LOC102638002
A_55_P2739232	-0.932219	9.72544	-4.61996	4.46143e-05	0.0124522	2.02965	Specc1l
A_66_P139546	-1.22327	13.2862	-3.87082	0.00042157	0.0298956	0.000881269	Igfbp6
A_55_P2198983	-0.961067	6.62432	-4.59949	4.74984e-05	0.0126961	1.97293	4930415C11Rik
A_55_P1965030	-1.23978	6.65197	-3.85304	0.000444023	0.0302693	-0.0458007	Slc5a12
A_52_P298165	-1.52288	7.6679	-3.36438	0.00178587	0.0497997	-1.29202	Gm14964
A_51_P189814	-1.18521	14.3407	-4.14953	0.000185113	0.0213262	0.742743	Cldn5
A_55_P2062190	-1.53345	12.5577	-3.48144	0.00128793	0.043876	-1.00054	Gstm1
A_55_P2047275	-1.43126	13.3922	-3.66771	0.000758912	0.0353972	-0.527208	Tspan7
A_51_P307840	-1.3497	6.41331	-3.91621	0.000369136	0.029042	0.120426	Cst8
A_55_P2334927	-1.01427	7.25856	-4.78847	2.65892e-05	0.010693	2.49841	9130022000000000
A_51_P245789	-1.71109	11.8008	-3.38252	0.00169814	0.0492414	-1.24716	Pcolce2
A_51_P255657	-1.21597	10.2985	-4.43544	7.82946e-05	0.0155758	1.52054	2210011C24Rik
A_51_P237668	-1.48678	9.87626	-3.95232	0.000332008	0.0279114	0.215891	Bex2
A_55_P1971604	-1.76278	7.26222	-3.61962	0.000870817	0.0375894	-0.65048	Bcan
A_55_P2813676	-1.22785	7.65182	-4.74983	2.99491e-05	0.010693	2.39062	Cirbp
A_51_P142972	-1.38483	8.3227	-4.86365	2.10854e-05	0.0105118	2.70851	Prdm8

## Sheet: PBS_CuO_NH3-PBS
ProbeID	logFC	AveExpr	t-statistic	P.Value	adj.P.Val	B-statistic	GeneSymbol
A_52_P318673	4.33618	11.8078	6.88511	3.85663e-08	0.000201017	8.55149	Saa1
A_66_P106131	4.70025	14.6512	6.45557	1.46377e-07	0.000374811	7.3229	Saa3
A_51_P257951	3.21028	16.1152	6.55537	1.0727e-07	0.000319495	7.60958	Retnla
A_52_P700056	2.95902	12.2916	6.80197	4.98824e-08	0.000208	8.31483	Wfdc17
A_55_P1990032	3.96654	9.28568	5.23475	6.6628e-06	0.00178093	3.78985	Cxcl5
A_51_P286737	3.85117	11.9418	5.29428	5.53371e-06	0.00163336	3.96192	Ccl2
A_51_P224164	3.23294	11.9223	5.37362	4.31943e-06	0.00155335	4.19149	Slc26a4
A_55_P2734867	3.48854	9.15296	4.94188	1.65543e-05	0.00285207	2.94664	Orm1
A_55_P2811679	2.80698	9.87855	5.77111	1.24501e-06	0.000763446	5.34388	Cxcl1
A_52_P87713	3.324	12.9467	5.01001	1.34033e-05	0.00253731	3.14222	Timp1
A_51_P436652	3.52438	10.1662	4.75686	2.9308e-05	0.00341365	2.41775	Ccl7
A_51_P185660	2.0288	12.1936	7.12339	1.85001e-08	0.000199313	9.22622	Ccl9
A_51_P112966	2.35927	10.918	6.22673	2.99035e-07	0.000374811	6.6633	Ch25h
A_51_P141546	3.26189	8.48519	4.87742	2.02073e-05	0.0030077	2.76198	Orm2
A_55_P2070869	2.55673	14.1731	5.72446	1.44092e-06	0.000834491	5.20856	Lcn2
A_66_P108267	1.98268	9.0346	6.96322	3.02981e-08	0.000201017	8.77328	Foxn4
A_51_P166886	2.64909	8.42897	5.52693	2.67454e-06	0.00129678	4.63564	Saa2
A_51_P253803	2.23825	11.1047	6.22094	3.04494e-07	0.000374811	6.64658	Mki67
A_51_P358765	3.35609	13.3495	4.57943	5.05017e-05	0.0045384	1.91437	Spp1
A_51_P270949	2.3347	10.0288	5.74853	1.33629e-06	0.000796007	5.27836	Hist1h1b
A_52_P416756	2.12813	11.5571	6.13801	3.94649e-07	0.000418982	6.40689	D17H6S56E-5
A_51_P125135	2.1047	9.30005	6.09739	4.48136e-07	0.000444225	6.28938	Cdca5
A_55_P2807418	2.06818	8.89756	5.85335	9.62271e-07	0.000625733	5.58236	Rgs16
A_55_P1962937	1.98338	11.6735	5.92145	7.77405e-07	0.000522842	5.77981	Trem2
A_51_P378789	2.67476	9.96772	4.75066	2.9872e-05	0.00344334	2.40011	Cxcl13
A_55_P2084631	1.80896	14.5818	6.28838	2.46632e-07	0.000374811	6.84128	Hist1h2an
A_51_P464703	2.66413	12.725	4.71897	3.29303e-05	0.00367987	2.30991	Ccl8
A_51_P159453	2.47782	10.8929	4.95167	1.60599e-05	0.00282772	2.97473	Serpina3n
A_55_P2173982	2.26746	10.476	5.257	6.2161e-06	0.00170526	3.85416	Rrm2
A_55_P2804638	2.11839	11.5378	5.40511	3.91469e-06	0.00153558	4.28266	Cd14
A_51_P230103	2.13666	9.83653	5.35913	4.5195e-06	0.00155335	4.14953	Birc5
A_55_P2099961	1.77354	14.8109	6.13217	4.0192e-07	0.000418982	6.39001	Hist1h2ag
A_66_P100853	1.71192	14.8383	6.21976	3.05616e-07	0.000374811	6.64319	Hist1h2ao
A_55_P2796457	1.70615	10.1094	6.19241	3.32896e-07	0.000385586	6.56417	Asf1b
A_55_P2056496	1.72806	9.75135	5.99325	6.20853e-07	0.000481745	5.98787	Tk1
A_52_P420466	1.90818	12.2595	5.53515	2.60661e-06	0.00129393	4.65948	Hist1h2ab
A_51_P150912	2.05679	10.2438	5.2164	7.05484e-06	0.00185162	3.73687	Aurka
A_55_P2137049	2.2284	8.99135	4.90504	1.85537e-05	0.00297559	2.84104	AA467197
A_55_P2491758	2.57237	9.37878	4.35487	9.9925e-05	0.00661376	1.28397	Fxyd4
A_55_P2929773	2.20291	9.31998	4.85986	2.13336e-05	0.0030305	2.71175	Ccna2
A_51_P172155	1.71825	8.86494	5.6522	1.80689e-06	0.000991366	4.99894	Hal
A_51_P114462	1.94507	10.3365	5.13811	9.00254e-06	0.00207448	3.51096	Ccl17
A_52_P249514	2.25044	9.87844	4.62589	4.38117e-05	0.00420936	2.04578	Ccl12
A_51_P451151	2.02155	9.57859	4.98519	1.44758e-05	0.00264742	3.07092	Ube2c
A_55_P2002642	1.42155	8.58496	6.40876	1.69378e-07	0.000374811	7.18822	Ccdc67
A_51_P239984	1.84263	8.21557	5.17839	7.94179e-06	0.00199492	3.62713	Exo1
A_52_P354373	1.40614	8.58355	6.27758	2.55093e-07	0.000374811	6.81013	1190002F15Rik
A_55_P2103706	2.06869	8.81811	4.69697	3.52321e-05	0.00370125	2.24739	Gm5593
A_51_P291501	1.48307	10.103	5.99079	6.25661e-07	0.000481745	5.98073	Ccno
A_55_P2113964	1.86454	8.17315	5.02123	1.2945e-05	0.00253731	3.17446	Nuf2
A_51_P450033	1.82559	8.3989	5.08387	1.06565e-05	0.00231074	3.35469	Cdk1
A_51_P227004	1.59383	9.3232	5.57086	2.33093e-06	0.00119731	4.76304	Cks1b
A_52_P82741	2.82171	11.6951	3.71529	0.000661923	0.0171647	-0.453865	Hspa1a
A_51_P457528	1.76535	10.9483	5.12225	9.45782e-06	0.00214333	3.46525	Ccnb2
A_55_P2724194	1.55948	8.3618	5.59922	2.13297e-06	0.00114026	4.84526	Ccna1
A_55_P1965154	1.89008	9.10093	4.86359	2.10895e-05	0.0030305	2.72241	Spc25
A_51_P164014	1.88937	9.70287	4.82992	2.33997e-05	0.00320961	2.62616	Cenpe
A_51_P351860	1.59772	10.5656	5.45198	3.3812e-06	0.00146864	4.41841	C1qb
A_55_P2738634	1.83215	9.31831	4.88531	1.97204e-05	0.0030077	2.78456	Spc24
A_51_P240453	1.64319	8.47924	5.28256	5.73975e-06	0.00164636	3.92804	Nusap1
A_55_P2111907	1.55831	10.4962	5.48404	3.05855e-06	0.00138625	4.51134	Noxo1
A_55_P2729165	1.866	10.5892	4.78284	2.70545e-05	0.00331804	2.49181	Cdc20
A_55_P2013336	1.79175	7.8449	4.90811	1.83782e-05	0.00297029	2.84984	Melk
A_55_P2646533	1.5901	8.16723	5.31666	5.16028e-06	0.00158216	4.02666	Cenpf
A_51_P105078	1.08362	13.8731	7.11267	1.91197e-08	0.000199313	9.19599	S100a4
A_66_P121737	1.64182	10.548	5.14572	8.79196e-06	0.00207448	3.5329	Hist1h3c
A_52_P628067	1.75053	8.79958	4.89454	1.91655e-05	0.00298195	2.81099	Cdca3
A_51_P309307	2.44981	8.72053	3.85482	0.000441726	0.0141904	-0.0835817	Bcl2l15
A_55_P2171493	1.63703	7.97946	5.0877	1.05306e-05	0.00231074	3.3657	BC030867
A_51_P130095	1.5082	9.76259	5.35734	4.54478e-06	0.00155335	4.14436	Fcgr2b
A_51_P133137	1.8562	8.61178	4.55615	5.42223e-05	0.00473005	1.84865	Kif20a
A_52_P1147844	1.5684	7.85515	5.0133	1.32673e-05	0.00253731	3.15167	Casc5
A_51_P255699	1.38978	9.40209	5.44478	3.45817e-06	0.00147142	4.39755	Mmp3
A_55_P2044932	1.72986	7.6507	4.61294	4.55837e-05	0.00431988	2.00911	Gpr84
A_51_P108226	1.38908	10.1701	5.39146	4.08523e-06	0.00153558	4.24314	Wfdc21
A_51_P280446	1.4113	10.1313	5.32629	5.00761e-06	0.00158216	4.05449	Sdf2l1
A_55_P2797234	1.89679	8.84071	4.31054	0.000114226	0.00710892	1.16055	Ckap2
A_51_P143893	1.61447	8.24319	4.81275	2.46723e-05	0.00321545	2.57713	Steap4
A_55_P2720213	1.62764	7.03201	4.77694	2.75512e-05	0.00331804	2.47497	Raet1a
A_51_P204402	1.76329	8.14055	4.45523	7.3728e-05	0.0055694	1.56469	Shcbp1
A_51_P139108	1.17466	10.7511	5.98009	6.46979e-07	0.000481745	5.94974	Cpxm1
A_51_P230098	1.77994	8.11774	4.41528	8.32285e-05	0.00602861	1.45274	Pbk
A_51_P181451	1.47216	11.4042	5.01429	1.32267e-05	0.00253731	3.15451	C1qa
A_51_P246317	2.1376	13.305	3.85058	0.000447224	0.0142354	-0.0949206	Mt2
A_51_P102789	1.3516	11.465	5.31681	5.15789e-06	0.00158216	4.02709	C1qc
A_65_P10248	1.32241	8.86379	5.3474	4.68805e-06	0.00155888	4.1156	Cks2
A_52_P374897	1.45214	8.72252	4.93401	1.69628e-05	0.00285207	2.92407	Arg2
A_55_P2115955	1.53948	7.33234	4.71625	3.32063e-05	0.00367987	2.30219	Raet1e
A_55_P2004801	1.50997	9.43159	4.78149	2.71678e-05	0.00331804	2.48794	Tacc3
A_52_P59124	1.69863	10.2532	4.3675	9.6181e-05	0.00648881	1.31921	Ms4a7
A_66_P120074	1.32616	7.91094	5.17176	8.10741e-06	0.00201228	3.60801	Uhrf1
A_51_P424854	1.37805	7.36163	5.02842	1.26592e-05	0.00253731	3.19514	Ahsg
A_55_P2824234	1.75867	8.60416	4.22474	0.000147827	0.00819435	0.922779	Fam64a
A_66_P120837	1.47315	8.09428	4.77287	2.7898e-05	0.00332109	2.46339	Top2a
A_52_P15388	2.10442	11.6886	3.7148	0.00066287	0.0171679	-0.455173	Ltf
A_51_P424532	1.6664	8.36373	4.35852	9.88282e-05	0.00657024	1.29415	Vnn1
A_55_P2172274	1.20032	8.38714	5.51021	2.81814e-06	0.00133535	4.58719	Smc2
A_51_P140710	1.75444	8.7777	4.17278	0.0001727	0.00894918	0.779502	Ccl3
A_51_P383032	1.84776	10.2463	4.01541	0.000275667	0.0113361	0.349222	Clec4d
A_55_P2742860	1.52232	9.17106	4.56052	5.35047e-05	0.00468706	1.86097	Cenpn
A_66_P134542	1.67274	9.83515	4.26151	0.000132382	0.00772779	1.0245	Anln
A_51_P155142	1.48463	7.70703	4.60551	4.66309e-05	0.00435616	1.98811	Cdca8
A_55_P2831060	1.09995	7.75663	5.6836	1.63765e-06	0.000922794	5.09003	Tnfrsf9
A_51_P303160	2.44925	10.2971	3.23113	0.00257612	0.0333393	-1.68892	Arg1
A_51_P212682	1.27845	7.86473	5.07447	1.09724e-05	0.00231074	3.32762	Mcm10
A_55_P1997534	0.952595	7.23658	6.31268	2.28609e-07	0.000374811	6.91137	Gm4871
A_51_P465281	1.48587	14.1124	4.54753	5.56669e-05	0.00481577	1.82434	Lgals1
A_55_P2007601	1.21415	16.6979	5.24601	6.43279e-06	0.00174178	3.82241	Sftpd
A_55_P1972605	1.32818	9.7395	4.91369	1.80635e-05	0.00295103	2.86583	Adora3
A_51_P245275	1.23092	10.7938	5.18768	7.71532e-06	0.00196167	3.65394	H2afx
A_66_P140849	1.1928	9.87867	5.29263	5.56231e-06	0.00163336	3.95714	1700097N02Rik
A_55_P2009673	1.17618	8.29205	5.34083	4.78528e-06	0.00155888	4.09658	Ppp1r14d
A_65_P08033	1.29919	8.34497	4.95007	1.61398e-05	0.00282772	2.97013	Kif22
A_55_P2063336	1.18399	8.37048	5.28118	5.76451e-06	0.00164636	3.92405	4930427A07Rik
A_51_P369200	1.6294	8.31246	4.1648	0.000176866	0.00903178	0.757545	Tpx2
A_51_P489268	1.30894	7.7358	4.85044	2.19633e-05	0.00307323	2.68482	Ncapg
A_55_P2007088	1.15193	10.719	5.31944	5.1157e-06	0.00158216	4.0347	Rnf128
A_52_P127130	1.7026	7.86195	4.00883	0.000281074	0.0114064	0.33137	Msr1
A_51_P438967	1.82945	9.70356	3.78631	0.000539116	0.0155679	-0.266111	Gpnmb
A_51_P151586	0.943164	8.04002	6.08302	4.68749e-07	0.000444225	6.2478	Gsg2
A_66_P118021	2.33449	10.4581	3.20236	0.00278588	0.0348055	-1.75953	Hspa1b
A_55_P1957459	1.28322	12.5559	4.81873	2.42217e-05	0.00321545	2.5942	Lilrb4
A_55_P1960291	0.982517	10.4816	5.84414	9.90416e-07	0.000625733	5.55568	Tjp3
A_52_P139650	1.5231	7.534	4.24291	0.000139989	0.00801819	0.972998	Ska1
A_51_P201785	1.09594	9.53697	5.3441	4.73667e-06	0.00155888	4.10604	Morn5
A_51_P487999	1.34542	7.69494	4.59883	4.75935e-05	0.00435616	1.96921	Sgol1
A_51_P114910	1.23671	12.7844	4.88162	1.99466e-05	0.0030077	2.774	Cstb
A_66_P133787	1.19562	8.31647	4.99865	1.38841e-05	0.00258454	3.10958	Lhfpl2
A_55_P2084652	1.23405	15.51	4.87924	2.00942e-05	0.0030077	2.76718	Hist1h2ak
A_51_P408071	1.28227	7.61772	4.73006	3.18264e-05	0.00362595	2.34146	Kntc1
A_51_P344566	1.5901	10.0382	4.05286	0.00024675	0.0107625	0.451101	Plk1
A_51_P405773	1.16726	15.4152	5.04104	1.21727e-05	0.0024747	3.23144	Hist1h2aa
A_51_P398366	1.3975	9.87079	4.4253	8.07395e-05	0.00590645	1.48078	Tyms
A_66_P116441	1.40407	10.4793	4.40845	8.49705e-05	0.00610879	1.43362	Ms4a6d
A_55_P2106150	1.30819	7.71626	4.56573	5.26598e-05	0.00465213	1.87568	Cenpk
A_55_P2744883	1.59261	7.47332	3.96488	0.000319967	0.0123948	0.212307	Tnip3
A_51_P162671	1.19696	9.47701	4.83177	2.32666e-05	0.00320961	2.63144	Folr2
A_51_P408595	1.45965	7.22716	4.19303	0.000162555	0.00859511	0.835266	Ccl20
A_52_P876147	1.16917	8.25119	4.88762	1.95804e-05	0.0030077	2.79116	Crocc2
A_51_P351363	1.38466	8.53881	4.30829	0.000115001	0.00711327	1.15431	Tyms-ps
A_55_P2090060	1.33407	7.05131	4.39522	8.84434e-05	0.00622173	1.39663	Mab21l3
A_66_P138930	0.816405	7.02997	6.28682	2.47837e-07	0.000374811	6.83678	Kif24
A_51_P328613	1.00121	11.2333	5.3884	4.12452e-06	0.00153558	4.23427	Fcgr3
A_66_P101068	1.49268	8.29423	4.05338	0.000246369	0.0107625	0.452522	Sapcd2
A_55_P2066116	1.11391	11.6426	4.97025	1.51616e-05	0.00273889	3.02804	Bcl3
A_55_P2733612	1.51687	7.06644	3.99724	0.000290859	0.0116171	0.299923	Il6
A_52_P56397	1.4899	7.4691	4.03792	0.000257914	0.0109964	0.410413	Aunip
A_55_P2106394	1.35867	9.51046	4.27441	0.000127349	0.00756441	1.06024	Knstrn
A_55_P2035320	1.26898	9.3506	4.47969	6.84462e-05	0.00536543	1.63336	Nfil3
A_51_P484158	1.53051	8.16242	3.90423	0.000382332	0.0134236	0.0488478	Steap1
A_52_P417890	1.73111	7.74425	3.57795	0.000980506	0.0204588	-0.812556	Il1r2
A_55_P2810220	1.18406	8.32135	4.60073	4.73184e-05	0.00435616	1.97457	Espl1
A_66_P138911	1.26276	11.1791	4.38921	9.00691e-05	0.0062595	1.37982	Cfb
A_55_P2727494	1.45912	7.63262	3.96596	0.000318947	0.0123831	0.215239	Cdkn3
A_66_P129188	1.02688	15.1082	5.07706	1.08844e-05	0.00231074	3.33508	Hist2h2ac
A_55_P2084666	1.10438	15.4287	4.78255	2.70786e-05	0.00331804	2.49098	Hist1h2af
A_55_P2814119	1.03495	10.6867	5.01038	1.3388e-05	0.00253731	3.14328	Cfp
A_51_P303079	1.39845	8.72476	4.05002	0.000248839	0.0107859	0.443352	Tmem54
A_51_P421140	1.27955	12.8684	4.29545	0.000119538	0.00724488	1.11862	Tubb6
A_66_P129538	1.13996	9.56038	4.65896	3.95906e-05	0.00393486	2.13949	Gale
A_55_P2084656	1.18137	15.4521	4.54071	5.68374e-05	0.00485482	1.80511	Hist1h2ah
A_55_P2144686	1.96454	7.39209	3.19527	0.00284002	0.0351677	-1.77688	Dmbt1
A_51_P190111	1.16404	10.0399	4.56859	5.22012e-05	0.00464066	1.88377	Mcm5
A_55_P2082028	0.984833	6.9183	5.13692	9.03611e-06	0.00207448	3.50751	Cdc20b
A_51_P360492	1.08405	9.21331	4.77811	2.74521e-05	0.00331804	2.47831	Mcm6
A_51_P385718	1.33268	7.53698	4.13194	0.000195081	0.0095029	0.66729	Cd177
A_51_P346938	1.477	13.9237	3.83593	0.000466732	0.0143598	-0.134052	Lrg1
A_52_P588881	1.07667	7.00258	4.77529	2.76914e-05	0.00331804	2.47027	Iqgap3
A_52_P609024	1.30662	8.35935	4.12397	0.000199767	0.00957457	0.64544	Cenpw
A_55_P1961335	1.15828	12.068	4.47975	6.84332e-05	0.00536543	1.63353	Ctsk
A_55_P2087607	1.07438	9.87526	4.71042	3.3806e-05	0.00368637	2.28562	Cp
A_52_P381303	1.28372	8.22698	4.14222	0.000189196	0.00930317	0.695491	Gins2
A_51_P150763	0.871776	9.13511	5.41208	3.83037e-06	0.00153558	4.30283	Ropn1l
A_51_P120717	1.13025	10.5974	4.48881	6.65727e-05	0.00531791	1.659	Lmnb1
A_51_P491987	1.0245	9.85146	4.81068	2.48304e-05	0.00321545	2.57122	Ripk3
A_51_P303749	1.10898	7.84003	4.54504	5.60928e-05	0.00482209	1.8173	Depdc1b
A_55_P2076941	1.14222	7.10698	4.44657	7.56938e-05	0.00567677	1.54038	Lrr1
A_51_P481398	1.18482	7.06545	4.30579	0.000115871	0.00711327	1.14736	Kif11
A_51_P492830	1.39589	7.5089	3.83816	0.000463706	0.0143439	-0.128091	Cenph
A_51_P505172	1.09097	9.81288	4.53079	5.85834e-05	0.00492502	1.77714	Tcf19
A_55_P1988228	1.02985	7.21809	4.69796	3.51252e-05	0.00370125	2.2502	Aspm
A_55_P2094966	1.13142	8.95293	4.39606	8.82208e-05	0.00622173	1.39896	Hist2h3b
A_55_P2127702	1.02326	6.85136	4.69978	3.4929e-05	0.00370125	2.25538	Racgap1
A_55_P1982171	0.721587	14.3899	6.06519	4.95645e-07	0.000449292	6.1962	H2afz
A_55_P2595257	1.04251	11.7697	4.62776	4.35616e-05	0.0042047	2.05107	Vmp1
A_55_P1953387	1.04466	14.3092	4.61387	4.54535e-05	0.00431988	2.01176	Fabp5
A_55_P1983268	1.074	8.70625	4.47965	6.84543e-05	0.00536543	1.63325	4930444P10Rik
A_55_P2089035	1.1014	7.8396	4.39827	8.76321e-05	0.00621442	1.40514	Pole
A_55_P1970244	0.834728	7.4859	5.36039	4.5017e-06	0.00155335	4.15319	Dclk1
A_51_P148105	0.8107	7.04197	5.47274	3.16861e-06	0.00140558	4.47858	Rad51
A_66_P128986	1.4631	7.62449	3.60523	0.000907275	0.0196662	-0.741784	Cdc25c
A_52_P218058	1.02395	7.16846	4.60425	4.68108e-05	0.00435616	1.98455	Clec5a
A_51_P324934	0.99424	10.6833	4.69446	3.55053e-05	0.00370125	2.24024	Mcm3
A_55_P2103491	1.0757	7.80077	4.41509	8.32769e-05	0.00602861	1.45221	Fam170b
A_55_P2085181	1.02553	10.3451	4.55258	5.48159e-05	0.00476191	1.83859	Chaf1b
A_51_P372550	1.2212	8.19457	4.01807	0.000273509	0.0113016	0.356445	Cgref1
A_51_P242166	0.907756	11.497	4.9402	1.66405e-05	0.00285207	2.94183	Lap3
A_51_P196973	1.19679	8.98175	4.06599	0.000237333	0.010528	0.486888	Chaf1a
A_55_P2745905	1.01258	7.56757	4.56793	5.23073e-05	0.00464066	1.88189	Mthfd2
A_55_P2085412	1.33608	7.88748	3.75856	0.000584228	0.0162408	-0.339665	Ankle1
A_55_P2603307	0.995038	7.05547	4.59435	4.82501e-05	0.00439287	1.95654	Ect2
A_51_P273538	0.971943	8.68692	4.6586	3.96336e-05	0.00393486	2.13848	Syce2
A_66_P135155	0.846588	11.1759	5.13626	9.05453e-06	0.00207448	3.50563	Manf
A_51_P209122	1.62317	10.1756	3.26543	0.00234568	0.0316034	-1.60431	Agr2
A_51_P262925	0.876145	6.86714	4.99246	1.41532e-05	0.00261133	3.09179	1700018F24Rik
A_55_P2625988	0.962383	8.46193	4.66773	3.85396e-05	0.0038817	2.16438	Gatm
A_51_P123625	1.76076	8.71522	3.0711	0.00396592	0.0419511	-2.07719	Irg1
A_51_P461429	1.33239	8.6526	3.68857	0.000714813	0.017741	-0.524125	Cyp7b1
A_55_P2732096	1.72254	7.35621	3.09523	0.00371851	0.0405477	-2.01937	Chl1
A_55_P1958857	1.10763	10.0005	4.16707	0.000175673	0.00899903	0.76378	Nek6
A_55_P2744077	1.58258	9.01177	3.25077	0.00244169	0.0321724	-1.64054	Ccl4
A_52_P371108	1.09877	7.58774	4.16752	0.000175437	0.00899903	0.765017	Cdc6
A_51_P325836	1.10232	7.28253	4.15432	0.000182487	0.00910209	0.728734	Hpx
A_51_P158876	0.92273	11.6401	4.70659	3.42062e-05	0.00368637	2.27473	Dctpp1
A_51_P299287	0.810866	9.13303	5.14784	8.73398e-06	0.00207448	3.53903	Impa2
A_51_P432180	1.10981	9.78037	4.10907	0.000208825	0.00969665	0.604623	Slc16a6
A_51_P337083	1.10675	7.79082	4.08781	0.000222447	0.0101706	0.546475	Gins1
A_51_P479352	0.907298	8.62828	4.68968	3.60291e-05	0.00371867	2.22669	Klhdc9
A_51_P176086	0.881632	7.76264	4.77712	2.75356e-05	0.00331804	2.47549	Ffar2
A_52_P381484	1.25041	9.65986	3.74282	0.000611414	0.01659	-0.381276	Spon2
A_55_P2171116	0.86867	14.184	4.81643	2.4394e-05	0.00321545	2.58763	Lgals3
A_51_P497402	0.856357	8.77176	4.84027	2.2664e-05	0.00315014	2.65574	Tonsl
A_52_P452689	1.05996	9.33818	4.15666	0.000181218	0.00906046	0.735161	Atf3
A_55_P2178578	0.749145	9.79157	5.31057	5.25939e-06	0.00158917	4.00903	Tmprss4
A_52_P387009	0.803929	6.66747	5.03964	1.22257e-05	0.0024747	3.22741	Egln3
A_55_P2055809	0.639829	9.06481	5.96666	6.7476e-07	0.000485106	5.91084	Rab15
A_52_P527800	1.18745	11.7899	3.81398	0.000497503	0.0149348	-0.192547	Emilin2
A_55_P2109717	0.982429	7.5417	4.34255	0.000103711	0.00675026	1.24965	Kif20b
A_55_P2143923	0.985815	7.25121	4.32997	0.000107724	0.00694202	1.21462	Slc13a2
A_51_P455488	0.763904	7.77717	5.18938	7.67448e-06	0.00196167	3.65886	Ybx2
A_52_P431159	0.968141	8.05157	4.38185	9.20958e-05	0.00635797	1.35927	Il1rn
A_55_P1997141	1.08594	9.17507	4.04504	0.000252533	0.0109008	0.429799	Mybl2
A_55_P2738783	0.933828	7.69809	4.4919	6.59507e-05	0.00528849	1.66767	Hn1l
A_51_P408946	1.21033	8.85246	3.74713	0.000603842	0.0164784	-0.369877	Ccne1
A_55_P2011937	0.817242	7.34994	4.93047	1.71493e-05	0.00286037	2.91393	Fignl1
A_51_P501018	1.01649	7.82784	4.21813	0.000150785	0.00823987	0.904524	Nek2
A_55_P2091928	1.03116	7.21532	4.17425	0.000171942	0.00894918	0.783553	Raet1b
A_55_P2085335	0.764504	9.41827	5.15923	8.42988e-06	0.0020677	3.57186	Mia
A_51_P490509	1.1881	7.51381	3.7823	0.000545421	0.0157065	-0.276756	Bub1b
A_55_P2028054	0.998413	10.6116	4.26499	0.000131005	0.00772779	1.03414	Incenp
A_55_P2001250	1.0677	8.60961	4.06444	0.000238426	0.0105348	0.482664	Cpz
A_55_P2614900	1.14693	10.2068	3.86785	0.000425245	0.0140529	-0.0487203	Il33
A_55_P2183508	1.12629	7.99051	3.90355	0.000383089	0.0134236	0.0470314	Hist1h1d
A_52_P578732	1.11109	7.63989	3.93985	0.000344397	0.0127311	0.144747	Ccr5
A_66_P123218	0.820025	11.9217	4.87502	2.03579e-05	0.0030077	2.7551	Pmepa1
A_51_P158210	1.02976	8.70709	4.15099	0.000184307	0.00917092	0.719596	Mcm2
A_52_P190647	1.13754	7.34149	3.87138	0.000420885	0.0140529	-0.03927	Mxd3
A_51_P282557	1.38799	8.2329	3.37959	0.00171204	0.0268152	-1.3193	C3ar1
A_51_P483180	1.08996	10.0811	3.97172	0.000313587	0.0122287	0.230804	Snx7
A_51_P174961	1.02315	10.8704	4.14798	0.000185973	0.00920984	0.711312	F10
A_52_P637730	0.852598	11.0405	4.71476	3.33587e-05	0.00367987	2.29795	Ubl4
A_55_P2035951	0.987019	10.3314	4.23537	0.000143189	0.00813449	0.952159	Haus8
A_51_P441426	1.21114	11.864	3.66913	0.000755835	0.0181968	-0.575104	Pf4
A_66_P111660	1.24067	11.0111	3.59812	0.000925829	0.019822	-0.760245	Mt1
A_51_P208680	1.03266	8.36598	4.08003	0.000227651	0.0102671	0.525202	Chtf18
A_55_P1966774	1.2188	8.78158	3.64003	0.0008215	0.0188791	-0.651169	Serpina3i
A_51_P114616	0.848858	9.76199	4.67425	3.7777e-05	0.00386085	2.18287	Batf
A_55_P2733552	0.719517	7.93226	5.2643	6.07625e-06	0.00168912	3.87524	Cd33
A_55_P2746459	1.40594	9.49558	3.29553	0.00215975	0.0302995	-1.52966	Thbs1
A_51_P120470	1.01376	11.1488	4.11446	0.000205504	0.00961731	0.619377	Cd68
A_55_P1994939	0.892106	11.601	4.4978	6.47771e-05	0.00523464	1.68427	Hmgb2
A_51_P108108	0.902103	7.85551	4.45674	7.33901e-05	0.0055694	1.56893	Lrrc25
A_51_P239203	0.989231	10.2947	4.17718	0.000170443	0.0089062	0.791615	Mapk13
A_51_P396351	0.74993	12.4255	5.07731	1.08759e-05	0.00231074	3.33581	Pcna
A_55_P2133405	0.87495	11.5493	4.53816	5.72826e-05	0.00485482	1.7979	Dmkn
A_55_P2737862	0.770071	7.89867	4.93591	1.68633e-05	0.00285207	2.92951	Sh3pxd2b
A_51_P265571	0.977056	8.50195	4.17058	0.000173841	0.00894918	0.773433	Adm
A_52_P495869	1.09777	8.55123	3.84765	0.00045106	0.0142421	-0.102749	Mafb
A_55_P1984035	0.949398	10.5056	4.25354	0.000135589	0.00787435	1.00244	Litaf
A_66_P111154	0.753193	9.01482	5.00749	1.35086e-05	0.00253731	3.13497	1700066B19Rik
A_55_P2018904	0.882883	6.82539	4.43738	7.78331e-05	0.00577489	1.51464	Kbtbd6
A_55_P2728143	1.12333	7.32807	3.75123	0.000596725	0.0164027	-0.359031	C330027C09Rik
A_51_P474643	0.924018	12.1772	4.29008	0.000121483	0.00730294	1.10373	Kpna2
A_55_P2035018	0.808286	11.9508	4.71292	3.3548e-05	0.00368128	2.29271	Clec4n
A_55_P2020331	0.990594	7.87344	4.07878	0.000228498	0.0102671	0.521785	Camk1g
A_51_P230873	1.06177	8.56096	3.88775	0.00040122	0.0137132	0.0046109	Mad2l1
A_51_P258098	0.820743	12.3013	4.63933	4.20445e-05	0.00412026	2.08386	Tmem176a
A_55_P2347756	0.785398	9.03838	4.78286	2.70528e-05	0.00331804	2.49187	AU040972
A_55_P2483194	0.905837	7.07782	4.32157	0.00011049	0.00695956	1.19122	Wfdc18
A_66_P115902	0.998395	7.24319	4.03816	0.000257732	0.0109964	0.411062	Hist1h2ai
A_51_P137604	0.91503	7.36259	4.28895	0.000121897	0.00730294	1.1006	Fcna
A_51_P468140	1.10895	7.44289	3.74834	0.000601736	0.0164424	-0.36668	Serpind1
A_55_P2803316	0.775931	6.65558	4.8086	2.499e-05	0.00321616	2.56529	Neil3
A_55_P2024803	1.49508	7.68478	3.05136	0.00417992	0.04288	-2.12432	Mmp12
A_55_P2053258	1.06403	10.8915	3.84464	0.000455037	0.0142448	-0.110794	Poc1a
A_66_P100721	0.846095	9.04471	4.50823	6.27521e-05	0.00515067	1.71361	Lig1
A_66_P126915	1.44115	6.80036	3.1214	0.0034666	0.0390303	-1.95634	D730003K21Rik
A_52_P9656	1.2101	7.15012	3.50647	0.00120031	0.0225961	-0.996751	Hmmr
A_66_P114478	1.09056	6.86161	3.76366	0.000575662	0.0161293	-0.326148	Ccnb1
A_55_P2081488	0.987862	9.42667	4.02613	0.000267069	0.0111983	0.378347	Pglyrp1
A_52_P407692	0.852952	15.4845	4.45184	7.44902e-05	0.00560666	1.55519	H2afj
A_55_P2910387	0.979182	15.1638	4.04281	0.000254206	0.0109277	0.423729	Ctsb
A_51_P377452	0.881014	12.5665	4.34972	0.000101489	0.00667492	1.26963	Ncf4
A_52_P421344	0.813427	7.68762	4.5987	4.76124e-05	0.00435616	1.96884	Paqr5
A_52_P413034	1.03264	9.39629	3.87478	0.000416731	0.0139951	-0.0301765	Itga7
A_51_P239750	1.23866	8.03298	3.42163	0.00152289	0.0252717	-1.21308	Inhba
A_55_P2927484	0.948567	10.5395	4.10646	0.000210456	0.00975068	0.597462	Fen1
A_51_P227392	0.865137	9.17082	4.37402	9.43054e-05	0.00640907	1.33739	Rhou
A_55_P2911825	0.876274	8.34915	4.33354	0.000106571	0.00690028	1.22455	Aldh18a1
A_51_P240801	0.929319	11.4147	4.15902	0.000179947	0.00903892	0.741643	Tmem173
A_51_P251357	1.10863	11.7045	3.67985	0.00073293	0.0179567	-0.546993	Ctps
A_55_P2091681	0.861748	9.55835	4.37539	9.39137e-05	0.00640907	1.34123	Nudt1
A_52_P242194	0.77715	7.04553	4.70071	3.48297e-05	0.00370125	2.25802	Tube1
A_51_P209334	0.637524	11.3453	5.40326	3.93734e-06	0.00153558	4.27731	Tctex1d2
A_51_P202074	0.895532	8.95109	4.23445	0.000143587	0.00813493	0.949601	Ncapd2
A_55_P2912261	0.623174	10.3963	5.48944	3.00737e-06	0.00138625	4.52697	Cd44
A_52_P223239	0.824553	7.16678	4.4836	6.76371e-05	0.00536185	1.64435	Rptoros
A_51_P520699	0.733438	6.40968	4.87082	2.06236e-05	0.0030077	2.74309	Shisa8
A_55_P1960411	1.0255	11.3511	3.84841	0.000450058	0.0142421	-0.10071	Lrrc23
A_55_P2072656	0.791297	11.0705	4.60652	4.64876e-05	0.00435616	1.99095	Ckmt1
A_55_P2110081	0.766735	10.6466	4.69538	3.5405e-05	0.00370125	2.24286	Cisd3
A_55_P2633444	1.03981	7.51224	3.79449	0.000526472	0.0154147	-0.244382	Zwilch
A_55_P2750200	0.97663	6.63843	3.95145	0.000332853	0.0125718	0.17605	Depdc1a
A_51_P133612	1.02764	10.2493	3.80677	0.000508036	0.0150669	-0.211737	Cdt1
A_55_P2142226	0.985303	10.5335	3.91149	0.000374286	0.0133163	0.0683623	Serpina3f
A_52_P212684	0.733522	6.54065	4.80319	2.54104e-05	0.00323038	2.54984	Stil
A_51_P223709	0.809043	7.2114	4.47813	6.8772e-05	0.00537014	1.62897	Pask
A_66_P118644	0.994779	9.5858	3.87751	0.000413417	0.0139704	-0.0228525	Basp1
A_55_P2507824	0.878002	7.81493	4.22401	0.000148151	0.00819435	0.920765	Marcksl1-ps4
A_55_P2035757	1.00496	9.28578	3.843	0.000457221	0.0142522	-0.115184	Gm8884
A_55_P2106175	0.720822	10.8087	4.8207	2.40748e-05	0.00321545	2.59983	Gch1
A_66_P103201	0.992903	7.32406	3.85113	0.000446501	0.0142341	-0.0934379	Aurkb
A_55_P2904465	0.807058	6.29483	4.43524	7.83415e-05	0.00578207	1.50863	1700086L19Rik
A_51_P510891	1.33087	8.32489	3.146	0.00324467	0.0375615	-1.89684	Afp
A_52_P59654	0.792053	7.14153	4.48754	6.68322e-05	0.00531826	1.65541	Plk4
A_51_P424810	1.05583	8.27871	3.67747	0.000737951	0.0180159	-0.553231	Ncapg2
A_55_P2054342	1.00823	7.0471	3.79522	0.000525355	0.0154147	-0.242437	2810408I11Rik
A_51_P358012	1.38168	8.58993	3.06235	0.00405945	0.0423578	-2.0981	Serpina3m
A_66_P121459	1.04006	9.20635	3.70409	0.000683611	0.0172937	-0.483337	Cenpa
A_52_P232813	1.13273	7.01438	3.48872	0.00126186	0.0230776	-1.04224	Cxcl3
A_55_P2131438	0.784144	15.2524	4.49454	6.54223e-05	0.00526637	1.67511	Hist2h2aa2
A_52_P364727	0.712246	8.42095	4.81125	2.47865e-05	0.00321545	2.57286	Adgre1
A_51_P254805	0.996092	7.15659	3.79122	0.00053149	0.015498	-0.253068	Kif4
A_55_P2074927	1.25224	7.76765	3.21698	0.00267737	0.0340369	-1.72371	Gm7932
A_55_P2501751	1.20313	7.58089	3.29509	0.00216237	0.0302995	-1.53076	Vcan
A_51_P393958	0.922367	8.96446	3.94296	0.000341268	0.0127311	0.153126	Fbxo5
A_51_P470242	0.770681	12.4578	4.45734	7.32574e-05	0.0055694	1.5706	Rasl2-9
A_52_P586004	0.890957	10.7784	4.02743	0.000266045	0.0111983	0.38188	Hk3
A_55_P2739517	0.843397	7.10803	4.1731	0.000172536	0.00894918	0.780374	Trip13
A_55_P2000833	0.93353	7.1973	3.88563	0.00040372	0.0137588	-0.00108536	E2f8
A_51_P360004	1.0012	6.86662	3.69897	0.000693765	0.0173965	-0.496813	Ocstamp
A_51_P264227	0.631947	8.67133	5.10429	1.00011e-05	0.00224208	3.4135	Gpr160
A_55_P2803258	0.869863	6.94061	4.07024	0.000234363	0.0104184	0.498473	Mis18bp1
A_55_P2040485	1.15637	8.90663	3.349	0.0018636	0.0280342	-1.39617	Ms4a4a
A_66_P134428	1.3003	7.37241	3.09217	0.00374907	0.0408169	-2.02672	Sfrp1
A_55_P2749790	0.943057	7.47108	3.84086	0.000460076	0.0142757	-0.120888	Foxm1
A_51_P130115	0.900792	6.83848	3.9608	0.000323824	0.0123948	0.201303	Spink2
A_51_P359262	0.580443	9.56867	5.39504	4.03989e-06	0.00153558	4.25348	Sec11c
A_52_P55029	1.15933	10.8198	3.31963	0.0020211	0.0292822	-1.46963	Apobec1
A_51_P294235	0.876111	10.2951	4.01462	0.000276309	0.0113393	0.347083	Cxcl17
A_55_P2031403	0.682449	8.21951	4.77128	2.80355e-05	0.00332109	2.45884	Smim24
A_51_P172502	0.804109	12.0202	4.24541	0.000138942	0.00799007	0.979916	Cxcl12
A_55_P2133220	0.659623	7.42303	4.87933	2.00885e-05	0.0030077	2.76744	Arhgef39
A_55_P2084965	0.944865	8.05463	3.78679	0.000538357	0.0155679	-0.264822	Klk13
A_51_P208240	0.974344	7.94981	3.70309	0.000685579	0.0172937	-0.485965	Tnfsf14
A_52_P238159	0.990999	9.11411	3.65983	0.000776241	0.0184117	-0.599432	Gm9975
A_51_P191649	0.899347	7.13654	3.90535	0.000381072	0.0134236	0.0518771	Ndc80
A_51_P225665	0.778474	9.04808	4.3071	0.000115416	0.00711327	1.15099	Mdk
A_55_P2013760	1.12435	8.54675	3.33417	0.0019416	0.0286689	-1.4333	Slc39a14
A_55_P2757442	0.854263	8.77647	4.01109	0.000279208	0.0113695	0.337493	Marcksl1
A_55_P2824451	0.832679	8.98284	4.07928	0.000228154	0.0102671	0.523173	Fam167a
A_55_P2107182	0.677509	8.54446	4.68501	3.65495e-05	0.0037538	2.21343	Gm6484
A_55_P2495403	0.78099	8.92119	4.23018	0.000145436	0.00817303	0.937811	Mmp19
A_65_P19522	0.923111	8.69338	3.76477	0.000573818	0.0161293	-0.323212	Rfc4
A_65_P09285	0.978314	7.71869	3.61551	0.000881081	0.0194629	-0.715061	2610524H06Rik
A_55_P2050439	0.707152	6.54259	4.50847	6.27065e-05	0.00515067	1.71429	Dlgap5
A_51_P430014	0.830771	7.45538	4.01823	0.000273382	0.0113016	0.356872	Ptafr
A_51_P212754	0.847404	13.5511	3.95679	0.000327671	0.0124548	0.190458	Tgfbi
A_52_P404329	0.852674	6.21347	3.92006	0.000364993	0.0130976	0.0914352	Saa4
A_52_P559975	1.21033	8.90829	3.08588	0.00381259	0.0411432	-2.0418	Cxcr2
A_55_P2736435	1.08994	9.55484	3.3115	0.00206689	0.0295966	-1.4899	Adam8
A_51_P483617	0.598411	11.0385	5.02162	1.29292e-05	0.00253731	3.17559	0610040J01Rik
A_51_P371190	0.771989	8.63602	4.18162	0.000168196	0.00885537	0.803839	Pttg1
A_55_P2743309	1.16196	10.5229	3.16086	0.00311725	0.0368851	-1.86078	Fn1
A_55_P2798306	0.996735	7.68397	3.5056	0.00120327	0.0226008	-0.99899	Npl
A_55_P2757433	0.989459	8.92727	3.51836	0.00116072	0.022194	-0.966228	Hmox1
A_51_P168632	0.8292	9.73589	3.95295	0.000331396	0.0125395	0.180078	Prim1
A_51_P465582	0.83699	9.22974	3.92062	0.000364391	0.0130976	0.0929496	Hdhd3
A_55_P2069221	0.903644	6.8108	3.71371	0.000664951	0.0172005	-0.458039	Prr11
A_52_P340669	0.940444	7.93054	3.611	0.00089249	0.0195925	-0.726797	Bhlha15
A_51_P517843	0.820215	9.79355	3.96226	0.000322444	0.0123948	0.205225	Glipr2
A_55_P2120946	0.972794	8.10341	3.50931	0.00119075	0.0225077	-0.989477	Mefv
A_51_P444437	0.831228	10.5154	3.90389	0.000382711	0.0134236	0.0479376	Ptgr1
A_52_P151320	0.831432	9.95474	3.90117	0.000385769	0.0134722	0.0406376	Tnfaip8l1
A_51_P440365	0.657198	7.76953	4.57976	5.04503e-05	0.0045384	1.91531	Frrs1
A_55_P2135656	0.611791	7.11489	4.80378	2.53643e-05	0.00323038	2.55153	Slco1a5
A_55_P2733267	0.900837	8.10575	3.65207	0.000793691	0.0187191	-0.619731	Micall2
A_51_P275268	0.655719	6.71224	4.5444	5.62026e-05	0.00482209	1.81549	4933421I07Rik
A_55_P2640309	0.768418	8.5759	4.05829	0.00024281	0.0106576	0.465906	Nop58
A_51_P262871	0.66115	10.5645	4.50498	6.33761e-05	0.00516144	1.70447	Nans
A_55_P2020461	0.719809	11.3844	4.24127	0.00014068	0.00803573	0.968455	Hmgn2
A_51_P128987	1.01192	12.5232	3.35553	0.00183021	0.0277878	-1.37979	Akr1b8
A_51_P405476	0.739086	12.9559	4.1586	0.000180173	0.00903892	0.740486	Fcer1g
A_51_P355122	0.61014	9.14037	4.75043	2.98932e-05	0.00344334	2.39946	Tnni2
A_51_P293688	0.63689	9.78502	4.59853	4.7638e-05	0.00435616	1.96835	Rab32
A_55_P2034864	0.893241	8.93056	3.63546	0.000832302	0.0188791	-0.663092	Tubb2b
A_51_P361830	0.649898	7.9261	4.52837	5.90169e-05	0.00494154	1.77033	Lgi2
A_51_P153734	0.711957	7.08509	4.24622	0.000138602	0.00799007	0.982172	Kif23
A_55_P2112737	0.894046	17.1739	3.62851	0.000848983	0.0190943	-0.681201	Actb
A_65_P08881	0.616666	6.99819	4.69221	3.5751e-05	0.00370832	2.23386	Pabpc1l
A_51_P359800	0.68611	7.45957	4.34599	0.000102641	0.00672016	1.25922	Clec11a
A_55_P2909315	1.00404	7.78985	3.34502	0.00188425	0.0282171	-1.40615	Dhfr
A_51_P255456	0.888582	7.83173	3.63457	0.000834423	0.0188791	-0.665415	Cyp1b1
A_51_P401263	0.876909	6.7006	3.66589	0.000762884	0.0182997	-0.583582	Eme1
A_52_P520466	0.887405	6.96371	3.62434	0.000859157	0.0192608	-0.692072	Kif18b
A_66_P121495	0.962604	8.41013	3.4291	0.00149144	0.0252133	-1.19413	Psat1
A_55_P2350617	0.965256	7.82451	3.4119	0.00156482	0.0256082	-1.23773	Slc37a2
A_52_P147803	0.654699	8.83596	4.45529	7.37156e-05	0.0055694	1.56484	Syne4
A_55_P2157517	1.03973	8.43321	3.23165	0.00257251	0.0333157	-1.68766	Fam20c
A_66_P124339	0.752417	12.3687	4.02693	0.000266439	0.0111983	0.38052	Hspe1
A_51_P416509	1.03121	6.98087	3.24566	0.00247601	0.0324669	-1.65315	Hist1h1a
A_66_P137364	0.653833	8.75082	4.43813	7.76571e-05	0.00577489	1.51673	Clmp
A_52_P54261	0.645667	7.28808	4.47176	7.01167e-05	0.00541431	1.61108	Tmem56
A_66_P121975	0.698117	8.06956	4.23178	0.000144743	0.00815605	0.942215	Gm30146
A_52_P110052	0.700044	7.12997	4.22135	0.000149337	0.00821514	0.913412	Ackr1
A_51_P460954	0.905772	14.8304	3.53475	0.00110821	0.0218449	-0.924088	Ccl6
A_55_P2124941	1.08941	7.96135	3.10965	0.00357767	0.0395918	-1.98468	Brinp1
A_51_P367100	0.736051	8.2645	4.05106	0.00024807	0.010775	0.446197	Itih3
A_51_P114693	0.600272	10.3363	4.66846	3.84532e-05	0.0038817	2.16645	Parm1
A_55_P2188817	0.749283	7.19254	3.99421	0.00029347	0.0116766	0.291712	4921507G05Rik
A_55_P2076772	0.817864	12.3001	3.76057	0.000580831	0.0161679	-0.334328	Hspa5
A_51_P369252	0.858227	6.47009	3.63751	0.000827427	0.0188791	-0.657731	Ddias
A_51_P502082	0.898887	10.2496	3.52184	0.00114937	0.0221882	-0.957288	Rrm1
A_51_P340699	0.884269	8.40613	3.55379	0.00105005	0.021292	-0.874992	Rasl11a
A_51_P228658	0.805239	12.2015	3.78638	0.000538999	0.0155679	-0.265912	Isyna1
A_51_P210395	0.77415	10.5079	3.88842	0.000400435	0.0137088	0.00640798	Glrx
A_51_P265374	1.02828	7.46005	3.20209	0.00278791	0.0348055	-1.76019	Vnn3
A_55_P1955778	1.05806	6.592	3.14075	0.00329092	0.0378714	-1.90957	Adamts4
A_51_P103541	0.689976	8.61996	4.19853	0.000159903	0.00852638	0.850423	Cacna1s
A_51_P277792	0.934834	11.0952	3.40068	0.00161448	0.0259701	-1.26608	Ctsh
A_55_P2017347	1.06589	7.09612	3.09993	0.00367197	0.0402373	-2.00806	Krtap11-1
A_55_P2137010	0.732191	6.47494	3.97848	0.000307399	0.0121612	0.249112	Chrna7
A_55_P2008599	0.772221	11.5027	3.82446	0.000482572	0.0146025	-0.164632	Pcx
A_55_P1984830	0.738517	7.56737	3.9426	0.000341628	0.0127311	0.152158	Fgl1
A_51_P309589	0.727134	6.81622	3.97471	0.000310835	0.0121958	0.238902	2700099C18Rik
A_51_P139848	0.778135	12.3817	3.77886	0.000550874	0.0157871	-0.285863	Wbp5
A_51_P333923	0.6273	12.6337	4.37681	9.35118e-05	0.00640907	1.34519	Tspan1
A_51_P426270	1.02066	15.4589	3.12735	0.00341163	0.0386152	-1.94197	Mgp
A_51_P382789	0.724204	6.86823	3.94574	0.000338488	0.0127244	0.160636	Tmigd3
A_55_P2733786	0.675749	6.2134	4.12805	0.000197356	0.0095247	0.656618	Efcab11
A_52_P221067	1.02373	6.67228	3.10502	0.0036223	0.0399372	-1.99582	Serpina3j
A_55_P2317665	0.739799	9.10458	3.86316	0.000431114	0.0140882	-0.0612877	E2f1
A_51_P186476	0.92564	9.7731	3.30837	0.00208478	0.0297506	-1.4977	Slc11a1
A_51_P513530	0.732201	6.94087	3.87749	0.000413436	0.0139704	-0.0228956	Spag5
A_51_P257743	0.747373	6.29938	3.81975	0.000489236	0.0147613	-0.177197	Dnajc22
A_51_P123920	0.63531	10.8659	4.26073	0.000132695	0.00772779	1.02233	Mydgf
A_51_P294156	0.736697	7.13339	3.84376	0.000456209	0.0142522	-0.113151	Zgrf1
A_66_P108052	0.594506	8.59246	4.44245	7.66459e-05	0.00572757	1.52884	Aifm3
A_51_P109508	0.61355	8.46325	4.34185	0.00010393	0.00675026	1.2477	Havcr2
A_51_P245989	0.744129	9.03957	3.78941	0.000534282	0.0155359	-0.257865	Ccr2
A_51_P496905	0.921912	7.5218	3.26541	0.00234583	0.0316034	-1.60436	Cfi
A_55_P2146254	0.662705	12.3197	4.08687	0.00022307	0.0101768	0.543902	Ifitm1
A_55_P1952882	0.951039	11.1193	3.1783	0.00297367	0.0359618	-1.81832	Cyp4f18
A_51_P515623	0.713895	8.66398	3.85343	0.000443529	0.0142167	-0.0873147	Qpctl
A_66_P118891	0.939992	10.6954	3.18968	0.00288342	0.0354878	-1.79055	Mcpt-ps1
A_55_P2142222	0.800302	7.70124	3.54982	0.00106195	0.0214641	-0.885256	Serpina3h
A_66_P104545	0.598864	7.00434	4.32931	0.000107941	0.00694202	1.21276	E230032D23Rik
A_66_P138143	0.687486	10.1417	3.92382	0.000360992	0.0130665	0.101549	Thyn1
A_66_P127146	0.720777	9.47819	3.79045	0.000532678	0.0155109	-0.255111	Gm38419
A_51_P456499	0.71662	6.63154	3.80215	0.000514905	0.0152489	-0.224038	Dcstamp
A_55_P1952744	0.685175	9.88469	3.91288	0.000372761	0.0133077	0.0721094	Timm8a1
A_55_P2505920	1.01644	7.97189	2.98974	0.00491983	0.0469015	-2.27024	Nnmt
A_51_P453111	0.668481	11.6506	3.97431	0.000311198	0.0121958	0.23783	Hexb
A_55_P2728648	0.823124	7.1386	3.42581	0.00150521	0.0252274	-1.20248	Recql4
A_51_P365019	0.75173	12.0148	3.63621	0.000830509	0.0188791	-0.661124	Gclc
A_51_P193146	0.894862	9.32334	3.22581	0.00261373	0.0335769	-1.702	Ms4a6c
A_52_P556099	0.781509	6.82187	3.53429	0.00110965	0.0218462	-0.925274	Oip5
A_51_P312482	0.807497	8.09909	3.45499	0.00138722	0.0241421	-1.12834	Ccdc34
A_51_P169445	0.675094	7.1454	3.90261	0.000384141	0.0134378	0.0445177	Ccdc89
A_55_P2491753	0.601719	8.29053	4.22396	0.000148173	0.00819435	0.920624	Enkd1
A_52_P238044	0.660386	8.61325	3.95004	0.000334237	0.0126013	0.172238	Psmc3ip
A_55_P2101426	0.679114	11.4279	3.87242	0.000419605	0.0140423	-0.0364782	Mrps25
A_51_P393699	0.767391	9.97585	3.56132	0.0010279	0.0209898	-0.855568	Hacd1
A_51_P248786	0.794182	10.842	3.47092	0.00132658	0.0237477	-1.08772	Ccdc80
A_55_P2736580	0.599643	12.5341	4.20936	0.000154802	0.00831821	0.880294	Cyba
A_51_P315904	0.86789	12.5894	3.26368	0.00235692	0.0316209	-1.60863	Gadd45g
A_55_P2094524	0.669733	7.88931	3.89435	0.000393549	0.0135846	0.0223186	Gm14005
A_55_P2934712	0.606892	10.9798	4.16339	0.000177612	0.00903178	0.75367	P2ry6
A_51_P123134	0.661157	6.51626	3.92251	0.000362379	0.0130714	0.0980297	Ercc6l
A_55_P2727056	0.733543	6.51245	3.64216	0.000816513	0.0188791	-0.645611	Diap3
A_55_P2915747	0.632042	7.47293	4.02379	0.000268926	0.0112361	0.371979	1700003E16Rik
A_66_P122651	0.757271	7.49563	3.55352	0.00105086	0.021292	-0.875701	Gm26995
A_55_P2062836	0.629343	7.56221	4.02291	0.000269626	0.0112429	0.369587	Ttf2
A_55_P1994997	0.603453	6.54599	4.14107	0.000189845	0.00931311	0.692339	Arhgap11a
A_52_P305995	0.630212	7.80458	4.01265	0.000277921	0.0113393	0.341738	Ammecr1
A_52_P163795	0.709205	13.5442	3.69832	0.00069506	0.0173965	-0.498517	Tubb5
A_52_P415931	0.67324	7.00606	3.83191	0.000472222	0.0144234	-0.144768	Cenpu
A_51_P400543	0.795823	10.9474	3.40231	0.00160719	0.0259553	-1.26197	Aif1
A_51_P208355	0.706284	7.31828	3.68758	0.000716843	0.0177499	-0.526716	Mcm8
A_55_P2146693	0.874824	6.19515	3.18572	0.00291453	0.0356666	-1.80022	Gm36107
A_51_P362066	0.943245	15.3803	3.01285	0.00462888	0.0453129	-2.21571	Chil1
A_55_P2100120	0.791511	11.509	3.39016	0.00166245	0.026418	-1.29264	Nme1
A_51_P470029	0.638059	9.36862	3.92447	0.000360306	0.0130644	0.103297	Ak6
A_55_P2039699	0.790396	7.37653	3.38822	0.00167147	0.0265209	-1.29755	Camp
A_52_P655890	0.686066	7.07565	3.71874	0.000655378	0.0170587	-0.444781	Wdhd1
A_55_P2745477	0.593333	9.41189	4.10431	0.000211802	0.00979128	0.591596	P2ry2
A_55_P2723699	0.612829	10.1941	4.0133	0.000277394	0.0113393	0.343481	Nfkb2
A_51_P245633	0.774494	7.82646	3.41837	0.00153682	0.0253664	-1.22135	Muc4
A_51_P186161	0.765714	11.223	3.44479	0.00142743	0.0245548	-1.15429	Rnf149
A_55_P2161545	0.68891	8.86154	3.69769	0.000696309	0.0174069	-0.500159	Ddx21
A_55_P1988083	0.688804	6.87042	3.69273	0.000706314	0.0175937	-0.513196	Prc1
A_55_P2119145	0.834347	6.56418	3.23516	0.00254799	0.0331191	-1.67902	Gm36913
A_52_P811723	0.635333	11.3049	3.87588	0.000415391	0.0139951	-0.0272223	Ostc
A_51_P182257	0.687517	6.18473	3.66555	0.000763622	0.0182997	-0.584464	Tex40
A_51_P401451	0.692551	6.50067	3.64671	0.000805951	0.0188378	-0.633726	Cdc45
A_65_P03303	0.87292	8.95924	3.11546	0.0035223	0.0393057	-1.97067	Gp49a
A_55_P2148243	0.600756	8.28528	4.00583	0.000283577	0.0114579	0.323223	Wdr12
A_51_P353494	0.819534	8.47896	3.23967	0.00251683	0.0328575	-1.66791	Fetub
A_51_P397367	0.873123	9.7184	3.10196	0.00365212	0.0401336	-2.00319	Slc16a1
A_51_P496720	0.902164	7.05158	3.03336	0.00438435	0.0439995	-2.16711	Dnmt3l
A_51_P484054	0.718054	10.0293	3.53496	0.00110755	0.0218449	-0.923551	F7
A_66_P105854	0.58385	11.4528	4.07204	0.00023311	0.0104079	0.503403	Alox5ap
A_51_P374900	0.647421	7.1972	3.78086	0.000547701	0.0157456	-0.280575	P2ry13
A_51_P355943	0.682199	9.47432	3.64589	0.000807851	0.018861	-0.635875	Mvd
A_52_P249937	0.665775	9.13319	3.70349	0.000684792	0.0172937	-0.484915	Metrnl
A_55_P2037116	0.62673	13.7524	3.85208	0.000445273	0.0142167	-0.0909135	Ran
A_52_P396774	0.725164	10.9654	3.48426	0.00127779	0.0232693	-1.05365	2700094K13Rik
A_55_P2808493	0.688243	6.52245	3.60517	0.000907423	0.0196662	-0.741932	Ska3
A_51_P463087	0.799466	6.90554	3.25497	0.00241379	0.0320397	-1.63016	Cenpm
A_55_P2004208	0.829741	7.45544	3.17412	0.00300747	0.0362223	-1.8285	Defa-rs2
A_55_P1977498	0.900874	7.31108	3.00108	0.00477505	0.045899	-2.24353	Htr2b
A_55_P1967330	0.861204	12.3518	3.08961	0.00377478	0.0409236	-2.03285	Gm5069
A_51_P351970	0.752375	7.04704	3.37755	0.00172176	0.0268488	-1.32443	Hells
A_55_P2109263	0.785591	11.9082	3.27708	0.00227196	0.0310407	-1.57545	Ppp1r14b
A_55_P2108255	0.783829	13.845	3.28125	0.00224611	0.0309103	-1.56511	Lgmn
A_52_P18559	0.664057	8.03872	3.67231	0.000748961	0.018094	-0.566758	Sbno2
A_51_P499838	0.69874	10.3911	3.54526	0.00107574	0.0216014	-0.897012	Bst1
A_55_P2156855	0.873558	7.61678	3.04085	0.00429812	0.0435853	-2.14931	Car13
A_55_P2304507	0.888853	9.39025	3.00525	0.00472281	0.0456918	-2.23368	Noxa1
A_55_P2132358	0.580085	9.99853	3.99786	0.000290328	0.0116171	0.301604	Pbdc1
A_52_P398432	0.638785	8.89164	3.74051	0.000615504	0.0166226	-0.387375	Nudt5
A_51_P328300	0.713251	10.0914	3.466	0.00134503	0.0238262	-1.10027	Pdia4
A_51_P123405	0.653904	6.70238	3.65016	0.000798033	0.0187234	-0.624712	Bub1
A_55_P2935976	0.706287	6.59173	3.45985	0.00136845	0.0239685	-1.11596	Pif1
A_55_P2064676	0.585338	6.77049	3.93176	0.000352683	0.0129228	0.122924	Gas2l3
A_55_P2727029	0.62657	7.02663	3.75009	0.000598709	0.0164027	-0.362067	Med9os
A_55_P2093705	0.740504	9.63156	3.34156	0.00190235	0.0283503	-1.41481	Meig1
A_55_P2161101	0.667005	6.23831	3.57801	0.000980336	0.0204588	-0.812398	Gm2511
A_55_P2173516	0.631711	6.29719	3.70971	0.000672649	0.0172618	-0.468561	Arsi
A_51_P116487	0.641862	11.2592	3.66641	0.000761732	0.0182965	-0.582201	Lsm4
A_55_P2282421	0.68171	6.14781	3.51304	0.00117829	0.0224349	-0.979907	4933432I03Rik
A_51_P484842	0.641186	8.12773	3.66228	0.000770819	0.0183247	-0.593031	Asgr2
A_52_P299771	0.693177	8.73853	3.46503	0.00134869	0.0238262	-1.10274	Bcl2a1c
A_51_P292030	0.665322	10.239	3.56254	0.00102434	0.0209834	-0.852408	Nus1
A_55_P2732863	0.839246	10.6214	3.03823	0.00432818	0.0437625	-2.15556	Fbn1
A_55_P2740937	0.746208	7.26007	3.28051	0.00225072	0.0309156	-1.56696	Tnf
A_55_P2018865	0.702956	6.71611	3.41131	0.00156737	0.02563	-1.23921	Defa-rs4
A_66_P116477	0.766638	6.95684	3.21481	0.00269322	0.0341343	-1.72903	Selp
A_55_P2154430	0.615971	8.82512	3.72083	0.000651441	0.0169986	-0.439271	Cd320
A_55_P2101367	0.631977	7.18846	3.65247	0.000792769	0.0187191	-0.61867	Ppfia3
A_51_P208801	0.587434	10.6263	3.83616	0.000466419	0.0143598	-0.133437	Ndufab1
A_55_P2746820	0.647857	9.64943	3.586	0.000958304	0.0202212	-0.791679	Creb3l1
A_66_P130541	0.672648	7.09878	3.49392	0.0012435	0.0229229	-1.02891	Traip
A_55_P2097478	0.755966	11.3536	3.22496	0.00261984	0.0335769	-1.70411	Gda
A_51_P144349	0.768222	10.1812	3.18971	0.00288314	0.0354878	-1.79046	Dtx4
A_66_P119621	0.826884	6.84473	3.03422	0.00437444	0.0439686	-2.16508	Tdo2
A_55_P2168511	0.677168	6.61677	3.46987	0.00133051	0.0237498	-1.0904	Nxpe5
A_55_P2180301	0.834196	7.39773	3.00748	0.00469507	0.0455906	-2.22841	Clcn5
A_55_P2352652	0.763296	13.4146	3.18645	0.00290877	0.0356666	-1.79844	Hsp90aa1
A_55_P2008327	0.705583	13.0129	3.35233	0.00184648	0.0279123	-1.38781	Eno1b
A_51_P475138	0.631978	6.17663	3.60893	0.000897771	0.0196408	-0.732179	Duox1
A_55_P2495742	0.62019	6.48463	3.64837	0.00080214	0.0187697	-0.629399	Gal3st4
A_66_P114693	0.691983	6.20386	3.38336	0.00169418	0.0267186	-1.30979	Bpifa3
A_55_P2013665	0.721073	7.31409	3.28669	0.00221282	0.0305936	-1.55161	Mybpc2
A_51_P474459	0.707171	12.2985	3.32864	0.00197145	0.0288245	-1.44711	Socs3
A_55_P2172560	0.73734	9.54944	3.23309	0.00256238	0.0332647	-1.6841	Gmnn
A_51_P419286	0.75448	8.98457	3.17248	0.00302089	0.0362803	-1.83251	Batf3
A_55_P2729243	0.668428	9.17004	3.4429	0.001435	0.024616	-1.1591	Sirpb1b
A_51_P326499	0.608192	6.46223	3.66976	0.000754459	0.0181846	-0.573439	Chek1
A_55_P2141876	0.629207	12.569	3.55367	0.00105043	0.021292	-0.875323	Ldha
A_51_P425847	0.604441	6.46545	3.64245	0.000815824	0.0188791	-0.64484	Ulbp1
A_55_P2010038	0.805574	7.7157	2.9927	0.00488158	0.0466307	-2.26326	Tnfsf9
A_52_P381553	0.631537	6.52725	3.50631	0.00120085	0.0225961	-0.99716	Btbd17
A_51_P438865	0.750807	9.16356	3.11778	0.00350049	0.0392375	-1.96508	Pmf1
A_55_P2743882	0.585451	8.17331	3.68259	0.0007272	0.0179213	-0.539822	Pola1
A_51_P291460	0.758332	13.0837	3.0828	0.00384411	0.0413549	-2.04919	Gm6498
A_51_P282706	0.615913	11.4335	3.54068	0.00108979	0.0216596	-0.908824	Hspd1
A_55_P2736520	0.790577	6.72077	2.97776	0.00507737	0.0477699	-2.29842	Ckap2l
A_51_P386810	0.585491	10.1269	3.64903	0.000800628	0.0187554	-0.627677	Gmppb
A_51_P503494	0.671411	6.68621	3.32271	0.00200402	0.0291569	-1.46195	Arc
A_55_P2033435	0.641065	6.74247	3.42724	0.00149921	0.0252219	-1.19885	Stra6l
A_55_P2027083	0.687639	7.20412	3.26593	0.00234246	0.0316034	-1.60307	Kcnj10
A_52_P247788	0.59123	7.50194	3.61396	0.000884975	0.0194629	-0.719084	Ino80c
A_51_P443508	0.697525	9.0694	3.22406	0.00262623	0.0335952	-1.70631	Ppa1
A_55_P2078073	0.660044	8.99028	3.34489	0.00188492	0.0282171	-1.40647	Pqlc2
A_51_P415688	0.675642	9.59155	3.27259	0.00230013	0.0312007	-1.58659	Gng12
A_52_P123315	0.58727	10.0722	3.59881	0.000924031	0.019822	-0.758472	Ptrh2
A_55_P2136832	0.766953	12.8424	3.0022	0.00476095	0.0458481	-2.24088	Gm6981
A_51_P123077	0.671078	11.4398	3.27654	0.00227534	0.0310461	-1.57679	Nubp1
A_66_P124173	0.585764	8.89391	3.57976	0.000975461	0.0204396	-0.807854	Mcm7
A_66_P113008	0.647036	7.27879	3.33806	0.00192082	0.0284628	-1.42356	Pla2g2e
A_55_P2125208	0.597872	9.68375	3.52148	0.00115055	0.0221903	-0.958218	Arid5a
A_51_P196997	0.742032	6.77123	3.03553	0.0043592	0.0438902	-2.16195	Soat2
A_55_P2137521	0.614828	7.98893	3.44019	0.00144592	0.0246996	-1.16599	Nmral1
A_52_P480096	0.71152	8.30565	3.11377	0.0035383	0.0393748	-1.97474	Ptges3l
A_51_P195034	0.695265	6.40036	3.16044	0.00312078	0.0369059	-1.8618	Esco2
A_55_P2108837	0.59926	12.7816	3.48995	0.0012575	0.0230539	-1.03909	Tuba1c
A_51_P480241	0.582458	7.82212	3.54612	0.00107312	0.0215959	-0.894785	Elf3
A_51_P466535	0.622975	7.3809	3.38099	0.00170538	0.0267938	-1.31576	Ttc9
A_51_P279100	0.60982	9.8881	3.42626	0.00150333	0.0252274	-1.20135	Ptgs1
A_55_P2147081	0.608217	6.61707	3.42529	0.00150741	0.0252274	-1.20381	Tnfaip6
A_51_P169516	0.683284	8.9017	3.1345	0.00334667	0.0381517	-1.92468	Ppp1r3d
A_51_P384318	0.596049	11.6254	3.42746	0.0014983	0.0252219	-1.1983	C1ra
A_66_P122453	0.626556	7.85568	3.31056	0.00207226	0.0296531	-1.49225	Ptrh1
A_55_P2786892	0.67388	7.8036	3.13524	0.00334004	0.0381517	-1.9229	Gm16104
A_52_P489202	0.662743	6.83254	3.17004	0.00304083	0.0364149	-1.83844	4732465J04Rik
A_52_P197627	0.597034	8.98667	3.39236	0.00165231	0.0263371	-1.28709	Umps
A_55_P1966450	0.58241	6.01996	3.43395	0.00147138	0.0249811	-1.18184	Krt83
A_55_P2142830	0.594383	11.1136	3.36904	0.00176295	0.0272396	-1.34586	Ninj1
A_51_P443514	0.583603	8.68617	3.4104	0.00157137	0.0256525	-1.24153	1700001K19Rik
A_66_P113155	0.593918	6.91985	3.34443	0.00188729	0.0282171	-1.40761	Slc5a9
A_55_P2073338	0.596587	7.25708	3.32694	0.00198074	0.0288989	-1.45137	Syn1
A_55_P2325803	0.605032	7.74611	3.28913	0.0021981	0.0305521	-1.54557	Tnfrsf11a
A_52_P176160	0.652947	6.97338	3.10367	0.00363546	0.0400188	-1.99908	Ahcy
A_55_P2091461	0.610706	11.1206	3.2249	0.00262025	0.0335769	-1.70425	Casp4
A_51_P398878	0.695191	10.3696	2.9533	0.00541363	0.0497588	-2.3557	Uck2
A_55_P2036567	0.627606	11.9556	3.16293	0.00309983	0.0368043	-1.85574	Vav1
A_51_P430423	0.688617	8.35692	2.96502	0.00524991	0.0486685	-2.32827	Ada
A_51_P122246	0.626152	13.1567	3.13774	0.00331765	0.0380487	-1.91685	Creld2
A_55_P2747136	0.606449	8.47075	3.18978	0.0028826	0.0354878	-1.7903	Ptger4
A_55_P1994927	0.611655	8.4736	3.16715	0.00306467	0.0365743	-1.84547	Rab3il1
A_51_P208603	0.655064	6.83593	3.02333	0.00450245	0.0445755	-2.19091	Dio2
A_55_P2232057	0.582886	7.89204	3.26868	0.00232492	0.031455	-1.59627	AU022793
A_51_P412914	0.587389	8.91791	3.23392	0.00255664	0.0332108	-1.68207	Efs
A_55_P1969977	0.655067	7.26505	2.9843	0.00499074	0.0473105	-2.28303	Myo15
A_51_P325152	0.610745	8.88776	3.12751	0.00341021	0.0386152	-1.9416	Trmt61a
A_55_P2130930	0.624482	12.095	3.05748	0.00411243	0.0425203	-2.10972	Nhp2
A_55_P2017759	0.622265	9.77262	3.06254	0.00405737	0.0423578	-2.09764	Evi2a
A_52_P69707	0.651394	8.27454	2.95353	0.00541045	0.0497588	-2.35517	Ergic1
A_51_P355151	0.651217	8.52448	2.95141	0.00544056	0.0497719	-2.36013	Camk2n2
A_52_P1019763	0.624102	6.84726	2.99572	0.00484289	0.0464013	-2.25614	Panct2
A_55_P2745077	0.595964	6.9967	3.08792	0.00379186	0.0409832	-2.03691	Ildr2
A_55_P2021266	0.635642	7.9123	2.95213	0.00543034	0.0497588	-2.35845	Hpse
A_55_P2149615	0.606069	11.2572	3.03891	0.00432038	0.0437179	-2.15394	Ngfrap1
A_52_P472888	0.618203	8.41402	2.98034	0.00504297	0.0475751	-2.29234	Malt1
A_51_P241319	0.590584	7.0653	3.06582	0.00402211	0.0422241	-2.08981	Cilp
A_52_P574653	0.586965	8.37494	3.06417	0.00403988	0.0423253	-2.09376	Bid
A_51_P366061	0.594316	7.94757	3.03395	0.00437749	0.0439686	-2.1657	Fscn1
A_51_P490136	-0.584088	11.9346	-2.97308	0.00514006	0.0481425	-2.30938	Spry1
A_55_P2192397	-0.60069	9.11219	-3.00963	0.00466851	0.0454618	-2.22334	A330023F24Rik
A_51_P342567	-0.594545	12.1511	-3.08886	0.00378235	0.0409278	-2.03465	Akap12
A_52_P123018	-0.603977	12.2537	-3.05868	0.00409933	0.0424575	-2.10686	Ids
A_66_P110427	-0.580244	10.6321	-3.15718	0.00314833	0.0370845	-1.86971	Clk1
A_66_P139836	-0.5803	13.5663	-3.17023	0.0030393	0.0364149	-1.83798	Gm17821
A_55_P2011286	-0.586271	13.843	-3.15031	0.00320722	0.0373672	-1.88639	Hopx
A_51_P249608	-0.613247	6.2813	-3.06549	0.00402565	0.0422399	-2.0906	Trdn
A_51_P321341	-0.627541	10.9565	-3.0454	0.00424657	0.0433154	-2.1385	Sult1a1
A_55_P2042146	-0.5801	11.4167	-3.21419	0.00269778	0.0341522	-1.73055	Fech
A_51_P224311	-0.592884	8.42207	-3.18298	0.00293623	0.0357787	-1.8069	Popdc2
A_51_P152990	-0.662102	9.84143	-2.98155	0.005027	0.0474673	-2.28951	Grem2
A_55_P2731776	-0.650935	6.64588	-3.04639	0.0042354	0.0432227	-2.13614	LOC105246088
A_55_P2485525	-0.684718	10.4747	-2.9564	0.00536986	0.0494724	-2.34845	Pxmp2
A_55_P2061620	-0.585823	11.5903	-3.28981	0.00219399	0.0305301	-1.54388	Chst1
A_55_P2850209	-0.654301	8.87861	-3.0687	0.00399139	0.0420498	-2.08293	Myo6
A_52_P322181	-0.680511	10.2698	-2.99541	0.00484695	0.0464189	-2.25689	Adrb1
A_52_P557129	-0.643998	8.35783	-3.10966	0.00357755	0.0395918	-1.98465	Slc12a5
A_52_P742248	-0.598122	10.7602	-3.27322	0.00229616	0.0311749	-1.58503	Fam117b
A_51_P397537	-0.61751	7.23771	-3.21821	0.00266841	0.0339644	-1.72068	Rbmxl2
A_51_P386899	-0.600573	9.10934	-3.2938	0.00217005	0.0303571	-1.53396	Mfsd7c
A_51_P428086	-0.600704	11.4838	-3.29771	0.00214682	0.0302222	-1.52423	Sptbn1
A_52_P288251	-0.69804	11.3832	-2.98173	0.00502465	0.0474667	-2.28909	Tmem204
A_66_P119268	-0.585811	8.51727	-3.3665	0.00177538	0.0273982	-1.35223	Gm28523
A_55_P2004016	-0.603549	12.3856	-3.29989	0.00213399	0.0301229	-1.51881	Crispld2
A_55_P2383083	-0.585043	6.35148	-3.37469	0.00173548	0.0269419	-1.33162	5430402P08Rik
A_55_P2914118	-0.599958	13.2204	-3.35734	0.00182105	0.0276727	-1.37524	Fam174b
A_51_P431785	-0.686209	6.90107	-3.07037	0.00397362	0.0419729	-2.07893	Myom2
A_55_P2313163	-0.702832	12.7766	-3.02784	0.00444899	0.0443565	-2.18022	D10Bwg1070e
A_52_P400999	-0.692171	11.147	-3.07034	0.00397403	0.0419729	-2.07902	Arhgap31
A_51_P361220	-0.607619	10.8497	-3.35505	0.00183262	0.0277878	-1.38098	Fzd4
A_52_P601333	-0.643197	10.8879	-3.23162	0.0025727	0.0333157	-1.68773	6230424C14Rik
A_66_P136801	-0.695052	12.3479	-3.06775	0.00400154	0.0420717	-2.08521	Peg13
A_66_P101624	-0.698212	7.37679	-3.07654	0.0039088	0.0416639	-2.06417	Gm11730
A_52_P679769	-0.702049	11.1559	-3.07154	0.00396125	0.0419442	-2.07613	Cat
A_55_P2151006	-0.61801	8.99583	-3.36101	0.00180263	0.0276142	-1.36603	C1qtnf7
A_52_P10205	-0.657984	6.49972	-3.25096	0.00244041	0.0321724	-1.64007	Ryr2
A_51_P225186	-0.694343	13.8208	-3.13592	0.00333395	0.0381292	-1.92126	Calcrl
A_55_P2491813	-0.5948	10.4686	-3.49026	0.00125639	0.0230539	-1.03829	Phactr1
A_51_P493522	-0.670114	9.1471	-3.22356	0.00262985	0.0336172	-1.70755	Kazald1
A_51_P226269	-0.718846	13.1115	-3.08241	0.00384807	0.0413703	-2.05012	Rgcc
A_51_P144581	-0.604773	11.6113	-3.46723	0.00134041	0.0237888	-1.09714	Pgrmc1
A_52_P193440	-0.657018	7.77579	-3.28786	0.00220574	0.0305564	-1.54871	E130102H24Rik
A_51_P518600	-0.757816	10.7492	-2.98774	0.00494573	0.0471125	-2.27493	Atp6v1c2
A_55_P2011380	-0.637332	11.3329	-3.362	0.00179769	0.0275791	-1.36354	Acvrl1
A_52_P245620	-0.621607	8.76156	-3.42703	0.00150008	0.0252219	-1.19938	Itga1
A_51_P502608	-0.595858	13.0484	-3.52883	0.00112692	0.021922	-0.93933	Wwtr1
A_55_P2729808	-0.602637	9.90049	-3.51087	0.00118552	0.0224631	-0.985474	Chst15
A_51_P142972	-0.676408	8.3227	-3.27313	0.00229674	0.0311749	-1.58525	Prdm8
A_55_P2733257	-0.59717	10.0958	-3.56627	0.00101356	0.0209018	-0.842773	Prodh
A_55_P2502516	-0.720519	10.4574	-3.1471	0.00323508	0.0374921	-1.89418	Pnkd
A_51_P455807	-0.619141	10.3694	-3.49076	0.00125462	0.0230464	-1.03701	Ehd4
A_55_P2120169	-0.645391	7.26987	-3.40319	0.00160326	0.0259321	-1.25975	Myh8
A_55_P1983858	-0.656035	8.49175	-3.37442	0.00173682	0.0269426	-1.33232	Scel
A_55_P2739455	-0.636065	12.1761	-3.44795	0.00141486	0.0244594	-1.14626	Oaz2
A_52_P268764	-0.590552	6.75246	-3.63549	0.000832221	0.0188791	-0.663003	Fn3k
A_52_P298088	-0.582977	6.03913	-3.67032	0.000753245	0.0181764	-0.571968	Itgb1bp2
A_55_P2302577	-0.710492	9.53461	-3.21343	0.00270333	0.0341724	-1.73241	AI426330
A_55_P2797097	-0.680029	10.2158	-3.31938	0.00202247	0.0292822	-1.47024	Ttc28
A_51_P278334	-0.615463	9.2951	-3.56004	0.00103161	0.0210451	-0.858857	Vldlr
A_52_P175242	-0.611927	9.92393	-3.57673	0.000983889	0.0204722	-0.815695	Irs1
A_51_P312035	-0.745843	7.88145	-3.13064	0.00338163	0.0383797	-1.93403	Cd300e
A_51_P116906	-0.652111	12.4257	-3.42943	0.00149008	0.0252133	-1.19331	Rapgef3
A_55_P2024555	-0.624587	10.7401	-3.5377	0.00109901	0.0217806	-0.916495	Ppap2a
A_66_P116860	-0.677759	7.69463	-3.34899	0.00186366	0.0280342	-1.3962	5031434O11Rik
A_51_P407675	-0.636622	9.60983	-3.49528	0.00123875	0.0229164	-1.02543	Zrsr1
A_55_P2126363	-0.723368	6.86966	-3.20762	0.00274638	0.0344728	-1.74666	Wnt10b
A_55_P2163812	-0.657776	12.3002	-3.42889	0.00149231	0.0252133	-1.19467	Sept4
A_51_P394847	-0.734721	7.13824	-3.18413	0.00292713	0.0357269	-1.80411	Gm11346
A_51_P209327	-0.630275	9.81509	-3.55383	0.00104993	0.021292	-0.874893	Apln
A_55_P2021119	-0.617702	12.6944	-3.60934	0.00089672	0.0196384	-0.73111	Sun2
A_55_P1973373	-0.658359	6.06712	-3.45849	0.00137367	0.0239853	-1.11942	Vstm2a
A_66_P137584	-0.708377	6.44165	-3.30171	0.00212336	0.0300339	-1.51429	Gm12022
A_66_P104572	-0.623021	6.57347	-3.61432	0.000884085	0.0194629	-0.718166	Amy1
A_55_P1984307	-0.679259	9.84121	-3.40987	0.00157368	0.0256525	-1.24285	Adgrf5
A_52_P375455	-0.627137	8.07503	-3.60336	0.000912115	0.0197004	-0.746636	Prkce
A_51_P431020	-0.697584	14.8986	-3.3645	0.00178525	0.027455	-1.35725	Selenbp2
A_55_P2909044	-0.763773	8.99754	-3.16726	0.00306376	0.0365743	-1.8452	Plscr4
A_55_P2740239	-0.745019	9.04446	-3.23734	0.0025329	0.0330103	-1.67365	Ednrb
A_51_P303739	-0.675226	12.2349	-3.46292	0.00135672	0.0238501	-1.10813	Afap1l1
A_66_P135285	-0.782328	8.30033	-3.14069	0.00329143	0.0378714	-1.90971	Fbxo32
A_55_P1981670	-0.714565	8.87391	-3.34122	0.00190411	0.0283562	-1.41565	Sept8
A_55_P2905246	-0.583952	9.7535	-3.84292	0.000457324	0.0142522	-0.11539	Rgs12
A_52_P144363	-0.699405	10.8815	-3.41276	0.00156105	0.0255667	-1.23554	Fgfr4
A_55_P2076866	-0.754625	10.9391	-3.2696	0.00231904	0.0313959	-1.59399	Megf6
A_55_P2178553	-0.698602	9.96725	-3.44927	0.00140963	0.0244155	-1.14289	Apoa2
A_52_P338266	-0.666514	6.08626	-3.56352	0.0010215	0.0209825	-0.849882	Rec114
A_55_P2739077	-0.594047	8.01472	-3.85544	0.000440927	0.0141865	-0.0819213	Jup
A_55_P2071691	-0.704766	13.2756	-3.43756	0.00145657	0.0248308	-1.17265	Kank3
A_66_P113854	-0.728622	10.7504	-3.36886	0.0017638	0.0272396	-1.34629	C1qtnf2
A_51_P372576	-0.677104	10.1849	-3.54483	0.00107704	0.0216014	-0.898106	Arap3
A_51_P231549	-0.582446	7.30899	-3.93645	0.000347854	0.0127908	0.13558	Mill2
A_55_P2031167	-0.739976	11.475	-3.34318	0.00189385	0.028264	-1.41075	Efna1
A_55_P2059765	-0.870256	12.9985	-2.99858	0.00480655	0.0461593	-2.24941	Foxf1
A_51_P290931	-0.823561	11.7507	-3.11619	0.00351549	0.0393057	-1.96893	Ptprb
A_51_P315391	-0.7982	6.2114	-3.18539	0.00291713	0.0356666	-1.80102	Txlnb
A_52_P368473	-0.665717	8.19016	-3.6109	0.000892747	0.0195925	-0.72706	Mid2
A_51_P109840	-0.804573	9.26082	-3.1799	0.0029608	0.0358478	-1.81441	Vtn
A_55_P2000039	-0.615993	7.68811	-3.81614	0.000494391	0.0148738	-0.186799	Prf1
A_52_P348648	-0.64973	6.53612	-3.68127	0.000729954	0.0179256	-0.543276	Abra
A_51_P335000	-0.74678	14.3648	-3.35804	0.00181753	0.027659	-1.37349	Fhl1
A_55_P2110743	-0.750453	15.1179	-3.35264	0.00184489	0.0279123	-1.38703	Mettl7a2
A_55_P2727744	-0.615742	6.77969	-3.84504	0.000454502	0.0142448	-0.109716	Cml3
A_52_P356313	-0.677508	8.33802	-3.60179	0.000916206	0.0197335	-0.750717	Stard9
A_51_P277006	-0.641057	10.0868	-3.74254	0.000611908	0.01659	-0.382016	Chst8
A_52_P55846	-0.793847	11.5218	-3.24131	0.00250561	0.0327314	-1.66387	Cav2
A_55_P2043182	-0.791419	12.0442	-3.25038	0.00244429	0.0321724	-1.6415	Gimap6
A_52_P248604	-0.691566	11.9037	-3.56212	0.00102557	0.0209834	-0.853502	Cdh5
A_51_P240693	-0.664548	12.4132	-3.66393	0.000767174	0.0183023	-0.588702	Tecpr1
A_55_P2744878	-0.610892	14.4581	-3.89171	0.000396602	0.0136674	0.0152317	Skint7
A_55_P2807306	-0.677057	10.0356	-3.64492	0.000810079	0.0188791	-0.638389	Bambi
A_66_P131544	-0.888492	6.46646	-3.03179	0.00440272	0.0440674	-2.17085	Art1
A_55_P1980521	-0.752042	9.36481	-3.39514	0.00163959	0.0261945	-1.28008	Ccdc85a
A_51_P383648	-0.648088	8.41657	-3.75764	0.000585784	0.0162607	-0.342099	Pdzd2
A_51_P138939	-0.670479	12.8829	-3.67302	0.00074744	0.0180782	-0.564902	Robo4
A_51_P458778	-0.801878	11.365	-3.25265	0.00242916	0.0320948	-1.6359	Hpgd
A_55_P2556031	-0.682103	6.08408	-3.63362	0.000836696	0.0188791	-0.667898	Gm38636
A_51_P478419	-0.609954	11.9693	-3.92904	0.000355508	0.0130035	0.1156	Unc45b
A_52_P535824	-0.620516	7.38184	-3.89449	0.000393389	0.0135846	0.0226927	Faim2
A_55_P2334927	-0.608245	7.25856	-3.95649	0.000327963	0.0124548	0.189638	9130022000000000
A_55_P2209053	-0.814543	9.49672	-3.24746	0.00246383	0.0323275	-1.64869	2900001G08Rik
A_51_P451458	-0.93427	9.851	-2.96531	0.00524596	0.0486685	-2.3276	Mamdc2
A_52_P306305	-0.7615	14.048	-3.40528	0.00159396	0.0258592	-1.25448	Akap2
A_51_P463765	-0.685728	13.5828	-3.66398	0.000767061	0.0183023	-0.588568	Timp3
A_66_P117837	-0.659112	7.83128	-3.77022	0.000564842	0.0160339	-0.308783	8430426J06Rik
A_52_P273891	-0.638924	7.84341	-3.86425	0.000429734	0.0140882	-0.0583477	Fmo2
A_52_P163849	-0.688403	9.51621	-3.67985	0.000732943	0.0179567	-0.54701	Ivns1abp
A_55_P1984259	-0.844419	9.04037	-3.21628	0.00268244	0.0340598	-1.72541	Lincpint
A_52_P658122	-0.584428	11.9841	-4.14592	0.000187119	0.0092228	0.705654	Ets2
A_55_P2063391	-0.609899	6.78411	-4.03945	0.000256749	0.0109964	0.414576	Cfap58
A_51_P505696	-0.628808	8.58278	-3.96393	0.000320861	0.0123948	0.209744	Inpp5k
A_51_P328817	-0.853843	7.824	-3.22884	0.00259225	0.0334294	-1.69456	Plk5
A_55_P1995572	-0.637711	8.44301	-3.94088	0.000343355	0.0127311	0.14753	Meis1
A_51_P194853	-0.801853	11.7791	-3.38207	0.00170028	0.0267743	-1.31305	Sec14l4
A_51_P240614	-0.839063	13.6528	-3.28133	0.00224566	0.0309103	-1.56493	Tm4sf1
A_51_P501773	-0.763766	7.27888	-3.51122	0.00118436	0.0224631	-0.984583	Slc35f3
A_55_P2490729	-0.809327	9.19998	-3.3779	0.00172009	0.0268488	-1.32355	Pcdhac2
A_51_P495780	-0.811002	8.40063	-3.37881	0.00171576	0.0268155	-1.32126	Plin4
A_51_P436342	-0.638405	8.96056	-4.00044	0.000288126	0.0115904	0.308597	Hoxb5
A_51_P331328	-0.74658	13.1532	-3.59805	0.000926021	0.019822	-0.760434	Gpihbp1
A_66_P132304	-0.611397	8.06755	-4.13097	0.000195648	0.00950831	0.664618	Calcoco1
A_55_P2728322	-0.740174	12.6145	-3.63404	0.000835687	0.0188791	-0.666796	Ushbp1
A_52_P1042732	-0.666726	11.7712	-3.91203	0.000373685	0.0133163	0.0698373	Akap5
A_51_P338485	-0.783406	10.5655	-3.51909	0.00115834	0.022194	-0.964362	Aldh6a1
A_52_P424359	-0.604617	7.51459	-4.21176	0.000153693	0.00830205	0.886917	Bmx
A_51_P516625	-0.776642	10.3361	-3.56662	0.00101256	0.0209018	-0.841869	Gata2
A_66_P119238	-0.616586	8.58708	-4.20334	0.000157617	0.00842604	0.86369	Maoa
A_51_P356045	-0.827611	8.06198	-3.43994	0.00144692	0.0246996	-1.16661	Baiap3
A_55_P2811722	-1.01541	7.8238	-3.00264	0.00475541	0.0458462	-2.23984	Chrdl1
A_52_P472486	-0.816574	12.3925	-3.48201	0.00128589	0.0233533	-1.0594	Cyp2b10
A_51_P480328	-0.637729	8.10242	-4.12713	0.000197896	0.00952872	0.654101	Adgrl4
A_51_P267700	-0.959772	8.16667	-3.12262	0.00345526	0.038982	-1.95339	Gkn3
A_55_P1955108	-0.703168	13.2575	-3.86687	0.000426465	0.0140529	-0.0513464	Fam65a
A_55_P1981836	-0.703024	12.3057	-3.87849	0.000412233	0.0139704	-0.0202242	Ccm2l
A_55_P2736989	-0.637138	8.75494	-4.15826	0.000180353	0.00903892	0.739564	Tns2
A_52_P645862	-0.657408	8.74742	-4.08517	0.000224204	0.0101935	0.539239	Agtr1a
A_55_P1983754	-0.692049	9.34283	-3.94489	0.000339334	0.0127244	0.158344	Pcp4l1
A_55_P2932313	-1.06079	8.54981	-2.95264	0.00542301	0.0497588	-2.35724	Greb1
A_51_P124345	-0.618275	6.94801	-4.28051	0.000125033	0.0074694	1.07717	Cpne5
A_55_P2738516	-0.65134	10.1715	-4.13717	0.000192061	0.0093777	0.681653	Notch4
A_51_P392303	-0.970117	9.08518	-3.16761	0.0030609	0.0365712	-1.84436	Lrrn3
A_66_P139785	-0.870201	12.2712	-3.41683	0.00154342	0.0254176	-1.22523	Ppap2b
A_51_P432460	-0.690214	12.38	-4.00661	0.000282922	0.0114537	0.325347	Ppp1r14a
A_55_P2014500	-0.702495	7.02971	-3.96767	0.000317349	0.0123441	0.219851	N28178
A_55_P2040936	-0.744506	9.90635	-3.81374	0.000497852	0.0149348	-0.19319	Eng
A_66_P115262	-0.780709	11.0559	-3.70108	0.000689563	0.0173213	-0.49126	Mapt
A_55_P2078670	-0.67015	7.82119	-4.11333	0.000206194	0.00961731	0.616293	Cbs
A_55_P2022211	-0.840939	13.6498	-3.53074	0.00112086	0.0219013	-0.93442	Plxdc2
A_55_P2734892	-0.692862	7.60083	-4.03288	0.000261788	0.0110935	0.396707	Pdgfra
A_65_P14603	-0.844983	10.8703	-3.5301	0.00112287	0.0219013	-0.936052	AU020206
A_51_P253481	-0.682118	6.03707	-4.09923	0.000215025	0.00989639	0.577698	Ces1g
A_55_P2271742	-0.639798	8.21833	-4.29285	0.000120474	0.00728049	1.11142	C230037L09
A_51_P334942	-1.04284	14.6336	-3.08419	0.00382987	0.0412869	-2.04586	Aldh1a1
A_52_P413646	-0.956713	9.75814	-3.27756	0.002269	0.0310205	-1.57427	Bmp6
A_55_P2931762	-0.684518	5.99419	-4.12132	0.000201351	0.00961731	0.63817	Smpx
A_65_P07684	-0.826733	10.6016	-3.61996	0.000869958	0.0193779	-0.70347	Klf9
A_51_P256246	-1.03817	13.5763	-3.11265	0.00354902	0.0394632	-1.97746	Tspan13
A_55_P2850037	-0.844904	12.4033	-3.58783	0.000953334	0.0201993	-0.786938	Ces1d
A_66_P119623	-1.08596	7.52922	-3.03196	0.00440068	0.0440674	-2.17044	Ackr4
A_52_P638895	-0.659776	12.4053	-4.26338	0.000131641	0.00772779	1.02968	Vegfa
A_66_P128298	-0.945555	13.5014	-3.33188	0.00195392	0.0287499	-1.43903	Sec14l3
A_55_P2184123	-0.805598	7.81823	-3.72136	0.000650448	0.0169986	-0.437877	Atp1a4
A_51_P130374	-0.849169	10.8041	-3.6044	0.000909436	0.0196893	-0.743953	Tek
A_51_P246924	-1.10952	13.3814	-3.02846	0.0044417	0.0443175	-2.17875	Tppp3
A_51_P218910	-0.816933	7.39647	-3.72852	0.000637169	0.0169431	-0.419016	Mturn
A_55_P1994229	-1.11877	7.91247	-3.01326	0.00462388	0.0453129	-2.21474	Hrc
A_52_P550226	-0.945707	10.4561	-3.38403	0.00169104	0.0267186	-1.3081	Tmem100
A_51_P437240	-0.742989	14.2447	-3.99932	0.000289078	0.0115904	0.305568	Emp2
A_55_P2036303	-0.634251	8.3379	-4.46968	7.05618e-05	0.00542857	1.60524	Bdnf
A_51_P240903	-0.668123	11.9711	-4.31112	0.000114025	0.00710892	1.16217	Tns1
A_51_P461894	-0.921926	6.98088	-3.45912	0.00137124	0.0239685	-1.11781	Tnnc1
A_55_P2913680	-1.01368	6.65209	-3.25601	0.00240691	0.0320397	-1.62759	Kcnip4
A_51_P296036	-0.645117	12.6691	-4.46046	7.25663e-05	0.00556226	1.57936	Nrbp2
A_66_P114486	-0.828932	9.04302	-3.75055	0.0005979	0.0164027	-0.36083	Grtp1
A_65_P02177	-0.791512	9.56415	-3.87469	0.000416829	0.0139951	-0.0303915	Gstm4
A_51_P255657	-0.779752	10.2985	-3.91887	0.000366274	0.0131211	0.0882182	2210011C24Rik
A_66_P126733	-0.824123	6.60141	-3.7745	0.000557889	0.0158899	-0.297446	Wfdc16
A_55_P2148534	-1.05276	9.71683	-3.20435	0.00277089	0.0346969	-1.75467	Nr1d2
A_51_P467076	-0.924264	12.7313	-3.50591	0.00120223	0.0226008	-0.998207	Cyp2b9
A_51_P458451	-1.02292	6.54359	-3.27372	0.002293	0.0311749	-1.58378	Adipoq
A_51_P207921	-0.876351	13.3856	-3.65232	0.000793118	0.0187191	-0.619072	Por
A_51_P309920	-0.957223	10.2914	-3.44108	0.0014423	0.0246996	-1.16371	Itga8
A_55_P1961014	-0.776695	14.7107	-3.97859	0.0003073	0.0121612	0.249409	Selenbp1
A_51_P331429	-0.923005	7.83004	-3.53517	0.00110691	0.0218449	-0.923017	Colgalt2
A_51_P394394	-0.779257	11.1565	-3.97609	0.000309572	0.0121779	0.242639	Tspan2
A_51_P178772	-1.04262	6.87473	-3.26275	0.00236296	0.0316209	-1.61094	Ces1f
A_55_P2168023	-0.849771	10.8722	-3.75503	0.000590215	0.0162985	-0.348993	Sema3g
A_51_P381506	-0.583034	12.559	-4.89528	1.91221e-05	0.00298195	2.81309	Eva1b
A_55_P2172430	-0.616734	8.82262	-4.70702	3.41615e-05	0.00368637	2.27594	Zxdb
A_55_P2108983	-0.673463	10.7155	-4.43347	7.8762e-05	0.00578207	1.50368	A430078G23Rik
A_51_P379385	-0.903014	8.15948	-3.63657	0.00082967	0.0188791	-0.660201	Abca8a
A_55_P2739232	-0.661143	9.72544	-4.51444	6.15756e-05	0.00512665	1.7311	Specc1l
A_52_P11441	-0.805335	8.32602	-3.94089	0.000343351	0.0127311	0.14754	Rab6b
A_51_P245789	-1.14156	11.8008	-3.10925	0.00358153	0.0396052	-1.98565	Pcolce2
A_51_P241465	-0.952945	12.6307	-3.52047	0.00115382	0.0221921	-0.960806	Gsn
A_55_P2107155	-0.82482	8.03025	-3.8982	0.000389141	0.0135446	0.032653	Rasd2
A_55_P2018666	-0.904647	7.71077	-3.66283	0.000769597	0.0183166	-0.591582	Thrsp
A_55_P1977533	-0.844648	10.3942	-3.84672	0.000452292	0.0142421	-0.105249	Eno3
A_66_P102567	-0.807247	12.1822	-3.97149	0.000313796	0.0122287	0.230193	Fendrr
A_55_P2168168	-0.971181	7.07622	-3.50197	0.00121563	0.0226552	-1.00829	Tex11
A_66_P111661	-1.12839	10.0352	-3.16618	0.00307277	0.036629	-1.84784	Myh13
A_55_P2103561	-0.695375	14.4536	-4.4194	8.21963e-05	0.005992	1.46427	Prdx6
A_55_P1976112	-0.884015	10.8269	-3.75443	0.000591244	0.0163054	-0.350588	C130074G19Rik
A_65_P16059	-0.842067	10.4789	-3.90818	0.000377931	0.0133777	0.0594692	Tgfbr3
A_55_P2059864	-0.743938	6.00322	-4.26325	0.000131693	0.00772779	1.02931	Igsf1
A_55_P2058783	-0.847702	11.9817	-3.89525	0.000392512	0.0135846	0.0247388	Hilpda
A_51_P359315	-0.999022	6.81118	-3.51066	0.00118624	0.0224631	-0.98602	Apobec2
A_51_P217616	-0.954908	9.63474	-3.63712	0.000828368	0.0188791	-0.658768	Chst3
A_55_P2028320	-0.581862	5.8971	-5.14806	8.72799e-06	0.00207448	3.53966	Coro6
A_55_P2012815	-0.661003	9.02756	-4.70569	3.43017e-05	0.00368637	2.27215	Acvr2b
A_51_P493016	-0.838629	6.65556	-3.99488	0.000292888	0.0116758	0.293535	Cmya5
A_55_P2153783	-0.76425	7.83331	-4.26082	0.000132657	0.00772779	1.02259	Fmo1
A_55_P2831804	-0.731762	6.6991	-4.39359	8.88821e-05	0.00622173	1.39206	Hpcal4
A_51_P283456	-0.930995	7.48991	-3.7222	0.000648873	0.0169986	-0.43566	Cyp2e1
A_55_P2136906	-1.25449	11.0181	-3.04432	0.00425882	0.0433732	-2.14108	Vpreb3
A_55_P2156425	-0.752511	7.90662	-4.32362	0.000109809	0.00695956	1.19693	Upk1a
A_51_P295085	-1.01325	12.7041	-3.53258	0.00111502	0.0218749	-0.92967	Ogn
A_52_P95517	-0.752243	6.06735	-4.3581	9.89522e-05	0.00657024	1.29299	Cyp2a22
A_51_P380807	-1.09954	6.49517	-3.36025	0.00180642	0.027652	-1.36793	Ckm
A_55_P2939224	-0.874469	6.60595	-3.93846	0.000345807	0.0127606	0.140996	Gm4876
A_55_P1971604	-1.15333	7.26222	-3.26293	0.00236179	0.0316209	-1.61049	Bcan
A_51_P454949	-1.15719	13.5757	-3.25577	0.00240849	0.0320397	-1.62818	Gstm3
A_55_P2813676	-0.79418	7.65182	-4.23293	0.000144242	0.00814989	0.945406	Cirbp
A_51_P189272	-0.798855	10.1368	-4.21685	0.000151368	0.00823987	0.900966	Tmcc3
A_55_P2243828	-0.957111	9.76098	-3.72931	0.000635714	0.0169431	-0.416924	LOC552901
A_51_P136303	-0.943248	7.55898	-3.76778	0.000568838	0.016078	-0.315235	Cyp4f15
A_55_P2105685	-0.832792	7.91493	-4.12966	0.00019641	0.00952315	0.661039	Adrb3
A_51_P466423	-0.654899	10.1958	-4.89743	1.89952e-05	0.00298195	2.81926	Ece1
A_55_P2006035	-0.81565	7.42247	-4.21087	0.000154103	0.00830205	0.884464	Galnt15
A_51_P148612	-0.976705	10.0315	-3.73306	0.000628869	0.0168905	-0.407024	Cox7a1
A_51_P160083	-0.771949	6.66415	-4.39342	8.89288e-05	0.00622173	1.39158	1500035N22Rik
A_51_P384402	-0.786141	8.83836	-4.36647	9.6481e-05	0.00648881	1.31634	Dll4
A_51_P177210	-1.29587	6.84466	-3.11115	0.00356328	0.0395164	-1.98106	Myl3
A_55_P2047275	-1.03003	13.3922	-3.63675	0.000829233	0.0188791	-0.65972	Tspan7
A_51_P370458	-1.20881	8.50879	-3.27915	0.00225912	0.0309314	-1.57033	Krtap17-1
A_51_P266211	-0.758163	11.086	-4.53884	5.71638e-05	0.00485482	1.79982	Snrk
A_55_P1989296	-1.17786	10.8392	-3.35964	0.00180947	0.027659	-1.36946	Tnxb
A_55_P1999082	-0.871995	10.0055	-4.14941	0.000185178	0.0091923	0.715257	Clec14a
A_51_P277336	-1.00956	14.2673	-3.77218	0.00056165	0.0159752	-0.303596	Sdpr
A_55_P2898096	-0.76211	13.6641	-4.61736	4.49709e-05	0.00430091	2.02163	Psg23
A_55_P2752088	-1.13016	8.67355	-3.52047	0.00115383	0.0221921	-0.960816	Per3
A_66_P113376	-1.06853	6.74454	-3.66358	0.000767948	0.0183023	-0.589624	Casq2
A_66_P139546	-0.92803	13.2862	-4.04605	0.000251782	0.0108909	0.432538	Igfbp6
A_55_P1979893	-1.17029	10.0911	-3.46801	0.00133747	0.0237728	-1.09514	Tef
A_51_P503625	-1.03369	11.4869	-3.77863	0.00055125	0.0157871	-0.286487	Gsta3
A_52_P591166	-0.901374	12.5247	-4.16118	0.000178791	0.00903892	0.747579	Dpysl2
A_52_P423814	-1.22994	8.7618	-3.3918	0.00165489	0.0263418	-1.2885	Cox8b
A_51_P497661	-0.803796	7.6658	-4.56126	5.33832e-05	0.00468706	1.86307	Ntn4
A_55_P2002578	-1.05526	13.6372	-3.8485	0.000449944	0.0142421	-0.100479	Ephx1
A_51_P108659	-1.05237	7.06121	-3.87443	0.000417155	0.0139951	-0.0311077	Pon1
A_55_P2730781	-0.899058	10.9674	-4.32247	0.000110191	0.00695956	1.19373	Reck
A_51_P193185	-1.53326	7.38839	-3.01643	0.00458529	0.0450725	-2.20724	Mb
A_55_P2163961	-0.971055	6.4791	-4.12012	0.000202068	0.00961731	0.634896	Kcnj5
A_55_P2033500	-1.23038	11.4613	-3.54946	0.00106301	0.0214641	-0.886168	Ltbp4
A_55_P1986341	-1.33349	9.37461	-3.37659	0.00172638	0.0268807	-1.32685	Gm4956
A_51_P192397	-0.918895	9.06878	-4.36757	9.61603e-05	0.00648881	1.31941	Scube2
A_55_P2011912	-1.25629	7.81114	-3.54253	0.00108408	0.021616	-0.904044	Ecm2
A_66_P110652	-0.61757	5.71559	-5.93129	7.53804e-07	0.000522842	5.80834	S100z
A_55_P2062190	-1.18955	12.5577	-3.72102	0.000651084	0.0169986	-0.43877	Gstm1
A_52_P592909	-0.916721	9.86944	-4.4725	6.99597e-05	0.00541431	1.61315	Dgat2
A_52_P156775	-0.924835	9.47184	-4.47511	6.94064e-05	0.00539946	1.62049	Scgb1c1
A_55_P2117959	-1.20442	12.6704	-3.76325	0.00057635	0.0161293	-0.327241	Cyp4b1
A_55_P2502861	-1.5742	8.80028	-3.16625	0.00307216	0.036629	-1.84766	Tnni3
A_55_P2274378	-1.27238	9.10312	-3.67307	0.000747331	0.0180782	-0.564768	AW549542
A_55_P1994339	-1.433	6.95141	-3.40511	0.00159472	0.0258592	-1.2549	Dhrs7c
A_55_P2799430	-1.26964	11.7784	-3.70817	0.000675643	0.0172618	-0.472621	Efnb2
A_51_P176352	-0.938454	11.5013	-4.64135	4.17851e-05	0.00412026	2.08958	Ndrg2
A_52_P257625	-1.8144	10.3503	-2.98342	0.0050023	0.0473499	-2.2851	Esm1
A_52_P298165	-1.25762	7.6679	-3.82803	0.000477593	0.0145395	-0.15513	Gm14964
A_55_P2173952	-1.62554	9.91116	-3.22442	0.00262366	0.0335952	-1.70542	Myh6
A_51_P490456	-1.85399	9.16373	-2.95184	0.00543435	0.0497588	-2.35911	Cidec
A_55_P2123283	-1.05063	7.23576	-4.43432	7.85608e-05	0.00578207	1.50605	Kcna6
A_51_P165293	-1.75098	7.58415	-3.22402	0.00262651	0.0335952	-1.7064	Ckmt2
A_51_P453909	-1.66504	15.2037	-3.38105	0.00170512	0.0267938	-1.31562	Cyp2f2
A_55_P2107045	-1.92701	10.6712	-3.32196	0.00200813	0.0291963	-1.4638	Myl4
A_51_P100428	-1.05018	6.17446	-5.09335	1.03472e-05	0.00229498	3.38198	Gm31251
A_55_P2181542	-1.07393	6.52342	-5.0525	1.17475e-05	0.00242499	3.26438	Sult1d1
A_52_P242397	-0.824571	5.77355	-6.31985	2.23544e-07	0.000374811	6.93206	4930512H18Rik
A_52_P249733	-1.87738	10.1376	-3.54328	0.0010818	0.021616	-0.902124	Tcap
A_51_P338183	-1.49424	7.16781	-4.16365	0.000177474	0.00903178	0.754386	Mhrt
A_51_P307840	-1.23419	6.41331	-4.93403	1.69619e-05	0.00285207	2.92411	Cst8
A_55_P1974367	-1.48972	9.90953	-4.3537	0.000100279	0.00661619	1.2807	Fabp3
A_55_P1964282	-1.28685	7.44363	-4.85258	2.1819e-05	0.00307323	2.69092	Sbk3
A_51_P246345	-2.27428	11.4512	-3.31808	0.00202974	0.0293266	-1.47349	Myl7
A_55_P2803213	-2.12377	11.2028	-3.47826	0.00129952	0.0234875	-1.06898	Igfbp3
A_51_P489720	-1.44567	12.3214	-4.86298	2.11292e-05	0.0030305	2.72067	Slc16a11
A_55_P2032079	-2.09545	13.2388	-3.88968	0.00039896	0.0137088	0.00979369	Dbp
A_55_P2003824	-1.44619	6.4497	-6.56403	1.04417e-07	0.000319495	7.63443	Asgr1
A_51_P269404	-1.97315	7.36332	-5.27276	5.91792e-06	0.00166733	3.89971	Fmo3
A_55_P2007326	-3.0613	10.0054	-6.04503	5.27929e-07	0.000458617	6.13784	Cyp2a4
A_52_P246252	-3.37006	10.9224	-6.00797	5.9289e-07	0.000481745	6.0305	Cyp2a5

## Sheet: OVA_CuO-OVA
ProbeID	logFC	AveExpr	t-statistic	P.Value	adj.P.Val	B-statistic	GeneSymbol
A_55_P2734867	4.29133	9.15296	4.77549	2.76738e-05	0.0412123	2.2616	Orm1
A_51_P383032	3.04271	10.2463	5.19425	7.55899e-06	0.0283649	3.3491	Clec4d
A_51_P438967	3.03281	9.70356	4.93079	1.71324e-05	0.0290541	2.66404	Gpnmb
A_51_P385718	2.23357	7.53698	5.44006	3.50957e-06	0.0283649	3.9892	Cd177
A_55_P2757433	1.77253	8.92727	4.95125	1.60811e-05	0.0290541	2.71713	Hmox1
A_51_P217463	1.62193	6.54838	5.28205	5.74889e-06	0.0283649	3.57774	Cxcl2
A_55_P1953387	1.4524	14.3092	5.03915	1.22445e-05	0.0283649	2.94554	Fabp5
A_55_P2007088	1.40813	10.719	5.10812	9.88285e-06	0.0283649	3.12492	Rnf128
A_55_P2004511	1.34343	9.25253	5.42084	3.72686e-06	0.0283649	3.93917	Cd300lf
A_55_P2133405	1.24405	11.5493	5.06888	1.11646e-05	0.0283649	3.02284	Dmkn
A_51_P109508	0.91353	8.46325	5.07838	1.08399e-05	0.0283649	3.04756	Havcr2
A_55_P2108845	0.80079	7.381	4.91948	1.77427e-05	0.0290541	2.63468	Gm7160
A_52_P536796	0.754636	6.30359	4.91275	1.81161e-05	0.0290541	2.61721	Hpgds
A_65_P04472	0.607036	9.81746	5.23956	6.56359e-06	0.0283649	3.46708	Atp6v1c1
A_55_P2198983	-0.907229	6.62432	-4.69936	3.49742e-05	0.0486117	2.0649	4930415C11Rik

## Sheet: OVA_CuO_COOH-OVA
ProbeID	logFC	AveExpr	t-statistic	P.Value	adj.P.Val	B-statistic	GeneSymbol
A_55_P2734867	3.05722	9.15296	4.69316	3.56468e-05	0.0495553	2.12397	Orm1
A_51_P141546	2.88757	8.48519	4.67891	3.72401e-05	0.0495553	2.08634	Orm2
A_51_P183812	2.48631	7.7537	5.71521	1.48328e-06	0.0103083	4.8481	Slfn4
A_51_P123625	2.37903	8.71522	4.49661	6.50116e-05	0.0495553	1.60662	Irg1
A_51_P383032	2.09532	10.2463	4.93428	1.69484e-05	0.0434471	2.76338	Clec4d
A_55_P2086433	2.05153	9.42387	4.90155	1.87551e-05	0.0434471	2.67633	Oasl1
A_51_P438967	2.00214	9.70356	4.49033	6.62654e-05	0.0495553	1.59016	Gpnmb
A_51_P327651	1.78164	7.13053	4.53088	5.85678e-05	0.0495553	1.69651	Ifi44l
A_51_P385718	1.39179	7.53698	4.67619	3.75524e-05	0.0495553	2.07915	Cd177
A_66_P101942	1.38176	8.24248	5.2138	7.11235e-06	0.0311011	3.50865	Gm9706
A_51_P228768	1.15274	6.57865	7.14456	1.73348e-08	0.000361414	8.58736	Slfn3
A_51_P472867	1.03553	6.80429	4.71602	3.32297e-05	0.0495553	2.1844	Oas3
A_55_P2004511	0.925425	9.25253	5.15117	8.64399e-06	0.0311011	3.34143	Cd300lf
A_51_P109508	0.791299	8.46325	6.06815	4.91076e-07	0.00511923	5.78674	Havcr2
A_55_P1990623	0.765682	6.21561	4.48891	6.65523e-05	0.0495553	1.58644	Grm6
A_55_P2035018	0.733086	11.9508	4.63202	4.29976e-05	0.0495553	1.96259	Clec4n
A_66_P117187	0.702051	9.6419	4.51692	6.11124e-05	0.0495553	1.65988	Eif2ak2
A_52_P308413	0.697192	8.09141	4.59962	4.74785e-05	0.0495553	1.87725	1810011H11Rik
A_52_P368057	0.636517	6.361	4.56535	5.27209e-05	0.0495553	1.78707	Slc7a11
A_55_P1967683	-0.765213	10.9679	-4.57559	5.10969e-05	0.0495553	1.81401	Bex4
A_55_P2069926	-0.844949	6.03648	-4.66045	3.94099e-05	0.0495553	2.0376	Mucl1

## Sheet: OVA_CuO_NH3-OVA
ProbeID	logFC	AveExpr	t-statistic	P.Value	adj.P.Val	B-statistic	GeneSymbol
A_51_P438967	2.58098	9.70356	5.72067	1.45815e-06	0.00233853	5.11011	Gpnmb
A_55_P2734867	2.40765	9.15296	3.65266	0.000792347	0.0463195	-0.560112	Orm1
A_51_P141546	2.30862	8.48519	3.69693	0.000697849	0.0437128	-0.446607	Orm2
A_55_P1977498	1.84026	7.31108	6.56539	1.03978e-07	0.000636579	7.47581	Htr2b
A_55_P2494368	1.77281	6.756	5.79182	1.16683e-06	0.00221156	5.3105	Ankrd55
A_51_P383032	1.68669	10.2463	3.92543	0.000359291	0.0340298	0.148099	Clec4d
A_51_P386625	1.60181	6.30874	7.54334	5.12702e-09	0.000106893	10.1416	Epx
A_55_P2157517	1.48218	8.43321	4.93367	1.69804e-05	0.00871205	2.89775	Fam20c
A_55_P2736435	1.35841	9.55484	4.42001	8.20441e-05	0.0221541	1.47678	Adam8
A_55_P2040485	1.28731	8.90663	3.99272	0.000294768	0.032176	0.325801	Ms4a4a
A_52_P374897	1.28244	8.72252	4.66658	3.86761e-05	0.0149326	2.15499	Arg2
A_51_P385718	1.25037	7.53698	4.15178	0.000183878	0.0271484	0.750001	Cd177
A_51_P286431	1.20459	7.07958	3.92933	0.000355202	0.0340059	0.158372	LOC105243826
A_52_P574720	1.20016	6.7123	6.51111	1.23118e-07	0.000636579	7.32508	Oit3
A_51_P363400	1.18825	7.33372	5.19017	7.65562e-06	0.00613892	3.61642	Prg2
A_51_P231042	1.1657	7.7807	5.34932	4.66006e-06	0.00441625	4.06398	Cd163
A_51_P172155	1.15091	8.86494	4.05451	0.000245547	0.0299688	0.489941	Hal
A_55_P2350617	1.15077	7.82451	4.3562	9.95231e-05	0.022319	1.30273	Slc37a2
A_55_P2007088	1.12251	10.719	5.55136	2.47769e-06	0.00347709	4.63305	Rnf128
A_55_P1953387	1.11549	14.3092	5.27624	5.85404e-06	0.00530656	3.85836	Fabp5
A_55_P2757433	1.09566	8.92727	4.1724	0.000172899	0.0271484	0.805393	Hmox1
A_51_P186476	1.04475	9.7731	3.99902	0.00028934	0.0320875	0.342491	Slc11a1
A_51_P109449	1.03456	9.58462	3.72334	0.000646743	0.0432772	-0.378589	Ltb4r1
A_55_P2050872	1.03439	6.66151	5.15494	8.54325e-06	0.00616843	3.51747	Fcrlb
A_55_P2031021	1.01045	7.90774	3.93274	0.000351669	0.0340059	0.167343	Bex1
A_55_P2798306	0.983236	7.68397	3.70346	0.000684848	0.0437128	-0.429791	Npl
A_51_P397437	0.980033	5.9652	5.75277	1.31864e-06	0.00229102	5.20054	Prss46
A_55_P2014284	0.976286	6.9752	6.0499	5.19944e-07	0.00120448	6.03625	Serpina11
A_52_P495869	0.967222	8.55123	3.63059	0.00084395	0.0474308	-0.616469	Mafb
A_55_P2035757	0.96344	9.28578	3.9456	0.000338634	0.0337807	0.201242	Gm8884
A_55_P2039699	0.956188	7.37653	4.38973	8.9926e-05	0.022319	1.39411	Camp
A_55_P2910387	0.938789	15.1638	4.15103	0.000184288	0.0271484	0.747999	Ctsb
A_55_P2165839	0.932239	9.46295	3.7645	0.000574273	0.0426392	-0.272238	Cebpe
A_51_P120470	0.908327	11.1488	3.94811	0.000336144	0.0337807	0.207866	Cd68
A_51_P157994	0.881027	7.4972	3.79264	0.000529301	0.0413311	-0.199223	Dab2
A_66_P118516	0.867035	6.01411	6.44208	1.52664e-07	0.000636579	7.13306	Gm4131
A_55_P2103249	0.86581	6.63743	5.16438	8.29571e-06	0.00616843	3.54399	Cxcr1
A_66_P117982	0.859068	7.59194	4.83791	2.28294e-05	0.0101843	2.63065	Gm2848
A_55_P2903017	0.857675	8.05285	4.25681	0.000134268	0.0243421	1.03301	Pdgfc
A_55_P2742146	0.851459	9.48703	6.08894	4.60148e-07	0.00120448	6.14579	Tmem8
A_66_P103690	0.850392	9.38757	3.84012	0.000461071	0.0386059	-0.0755801	F630028O10Rik
A_66_P130532	0.846852	9.85588	4.72367	3.24572e-05	0.0130135	2.31315	Ctsl
A_55_P2108255	0.839364	13.845	3.76302	0.00057673	0.0426392	-0.276061	Lgmn
A_51_P137604	0.823981	7.36259	4.13619	0.000192623	0.0271484	0.708206	Fcna
A_51_P290074	0.812896	6.27271	3.90297	0.000383739	0.0350902	0.0890386	Fabp7
A_55_P1984035	0.787947	10.5056	3.78066	0.000548013	0.0421606	-0.230334	Litaf
A_55_P2743597	0.784599	6.47707	4.93079	1.71324e-05	0.00871205	2.8897	Tmem26
A_52_P635898	0.777293	8.88961	4.55841	5.385e-05	0.0177256	1.85643	Myo5a
A_55_P2033435	0.775208	6.74247	4.43842	7.75886e-05	0.0215686	1.52711	Stra6l
A_55_P2483194	0.775127	7.07782	3.96033	0.000324272	0.0337807	0.240143	Wfdc18
A_52_P426049	0.769875	7.48263	4.94357	1.6468e-05	0.00871205	2.92539	Lat2
A_66_P113008	0.763742	7.27879	4.21969	0.000150083	0.0258602	0.932756	Pla2g2e
A_55_P2078433	0.762093	8.36806	4.10242	0.000212995	0.0290734	0.617794	Mcoln2
A_51_P270741	0.761815	8.44704	4.51698	6.11021e-05	0.0193018	1.74249	Syngr1
A_55_P2004511	0.756132	9.25253	4.15949	0.000179695	0.0271484	0.770706	Cd300lf
A_66_P122651	0.744323	7.49563	3.74056	0.000615412	0.0432772	-0.334162	Gm26995
A_55_P2082060	0.742977	6.5395	4.04213	0.00025472	0.030137	0.45698	4930512J16Rik
A_55_P2082028	0.729505	6.9183	4.07508	0.00023102	0.0293691	0.544757	Cdc20b
A_55_P2792380	0.713724	9.25707	4.24857	0.000137631	0.0244311	1.01073	Gnpda1
A_55_P2014882	0.698848	6.47156	5.54828	2.50163e-06	0.00347709	4.6244	Dhrs9
A_51_P409010	0.698312	6.93921	4.48183	6.80019e-05	0.0197048	1.64601	Comp
A_55_P2883452	0.698003	6.77712	4.32216	0.000110294	0.0229951	1.21015	Slc7a8
A_51_P184484	0.694911	6.50836	4.12876	0.00019694	0.027557	0.688272	Mmp13
A_66_P119516	0.687812	8.14002	4.8484	2.21023e-05	0.0101843	2.65986	H60b
A_66_P136094	0.68683	5.94602	6.14061	3.91456e-07	0.00120448	6.29069	Gtsf1
A_55_P2142830	0.68136	11.1136	4.13603	0.000192718	0.0271484	0.707765	Ninj1
A_51_P233503	0.680798	6.61449	5.15356	8.58001e-06	0.00616843	3.5136	Tmem202
A_55_P2635931	0.67995	8.95368	4.38566	9.10421e-05	0.022319	1.38299	Plek
A_51_P200484	0.67963	8.92839	3.79497	0.000525735	0.0413004	-0.193168	Lrp12
A_55_P2078073	0.67405	8.99028	3.65821	0.00077985	0.0461989	-0.545908	Pqlc2
A_55_P2851873	0.672605	14.9008	3.69718	0.000697344	0.0437128	-0.44596	Ftl1
A_51_P344399	0.671861	10.0402	5.04929	1.18649e-05	0.00698538	3.22119	Rilpl2
A_51_P384629	0.671318	14.5564	3.62383	0.00086041	0.0482104	-0.633716	Ctsd
A_55_P2232057	0.653404	7.89204	3.92408	0.000360717	0.0340298	0.144547	AU022793
A_66_P127056	0.651543	6.56588	3.72357	0.000646318	0.0432772	-0.378	LOC102632465
A_55_P2345853	0.651315	8.23728	4.55046	5.51721e-05	0.0177256	1.83455	3830612M24
A_51_P463120	0.65109	9.0449	3.91054	0.000375328	0.0346249	0.108919	Hacd4
A_51_P372099	0.647012	6.24718	4.74442	3.04511e-05	0.0129566	2.37072	Tarm1
A_55_P2174323	0.646343	5.97562	6.68179	7.24111e-08	0.000636579	7.79822	Pgpep1l
A_55_P2495403	0.64527	8.92119	3.74303	0.000611038	0.0432772	-0.327779	Mmp19
A_51_P328613	0.645234	11.2333	3.71895	0.000654988	0.0432772	-0.38992	Fcgr3
A_51_P317460	0.644208	6.29929	4.41677	8.28546e-05	0.0221541	1.46792	Mpo
A_55_P2068822	0.642972	8.89426	4.68744	3.62787e-05	0.0142712	2.21272	Cdk20
A_55_P1975155	0.639353	8.13218	5.19977	7.43005e-06	0.00613892	3.64339	Galnt6
A_52_P306327	0.636774	8.29256	3.95536	0.000329048	0.0337807	0.227017	Igf1
A_52_P533237	0.635128	6.83615	5.48542	3.04541e-06	0.00388818	4.44727	Cd300lb
A_55_P1988158	0.630631	12.8877	3.66128	0.000773024	0.0460479	-0.538054	Esd
A_51_P467238	0.624701	6.35524	3.804	0.000512137	0.0407696	-0.169697	Ceacam19
A_52_P325574	0.621962	11.1426	4.64728	4.10339e-05	0.0152874	2.1016	Snx5
A_52_P364727	0.619866	8.42095	4.48429	6.74955e-05	0.0197048	1.65275	Adgre1
A_51_P181899	0.618472	6.18047	3.65671	0.000783217	0.0462586	-0.549758	Amer2
A_51_P440365	0.613626	7.76953	4.5795	5.04909e-05	0.0174286	1.91452	Frrs1
A_51_P291078	0.606106	7.55538	4.07615	0.000230289	0.0293691	0.547606	Sel1l3
A_52_P554536	0.599287	6.94365	4.91568	1.79525e-05	0.00891173	2.84751	Tnfrsf26
A_55_P2035772	0.599179	6.24992	4.64128	4.17948e-05	0.0152874	2.08503	Pla2g10
A_51_P437938	0.592852	8.5103	4.0688	0.000235365	0.029561	0.528006	Coa5
A_55_P2002291	0.588343	5.9847	4.1621	0.0001783	0.0271484	0.777719	Msx3
A_51_P497171	0.580381	7.11801	3.76442	0.000574399	0.0426392	-0.272436	Ly9
A_51_P436068	-0.582155	8.93093	-4.99271	1.41421e-05	0.00796888	3.06278	Gpr182
A_55_P2012815	-0.589492	9.02756	-4.49433	6.54645e-05	0.0197048	1.6803	Acvr2b
A_51_P277006	-0.589784	10.0868	-3.68748	0.00071705	0.0437128	-0.470874	Chst8
A_55_P2173968	-0.589866	11.9886	-3.95381	0.000330552	0.0337807	0.222924	Ctdspl
A_55_P2736989	-0.591842	8.75494	-4.13668	0.000192344	0.0271484	0.709508	Tns2
A_51_P166556	-0.591931	6.01512	-4.4032	8.63334e-05	0.0221541	1.43085	Gzmk
A_55_P1954061	-0.594897	7.33727	-4.28062	0.000124993	0.0240253	1.09746	Nrxn2
A_52_P541175	-0.60217	10.3405	-3.75461	0.000590922	0.0432285	-0.297821	Marveld1
A_66_P134043	-0.61586	7.11744	-4.08126	0.00022682	0.0293691	0.561252	Col8a2
A_51_P384402	-0.624443	8.83836	-3.71442	0.000663586	0.0434478	-0.401586	Dll4
A_52_P645862	-0.625323	8.74742	-4.16147	0.000178633	0.0271484	0.776037	Agtr1a
A_66_P102303	-0.626029	9.66821	-3.73461	0.000626068	0.0432772	-0.349522	Gpt
A_55_P2083879	-0.627704	11.5687	-3.80746	0.000507022	0.0407696	-0.160704	Vsig2
A_51_P207940	-0.628148	6.65495	-3.65036	0.000797578	0.0463195	-0.565992	Tmem117
A_51_P436342	-0.63672	8.96056	-4.27295	0.00012791	0.0240253	1.07668	Hoxb5
A_52_P356313	-0.641986	8.33802	-3.65508	0.000786867	0.0463195	-0.553912	Stard9
A_55_P1973868	-0.642697	11.4423	-4.30587	0.000115844	0.0230562	1.16592	Sema3b
A_51_P329949	-0.656944	9.38742	-3.82336	0.000484122	0.0398951	-0.119297	Fam13a
A_55_P2000039	-0.657809	7.68811	-4.36432	9.71116e-05	0.022319	1.32483	Prf1
A_51_P490136	-0.667282	11.9346	-3.63752	0.000827405	0.047368	-0.598786	Spry1
A_52_P251623	-0.669178	7.61407	-4.61311	4.55602e-05	0.0163773	2.00721	Fam222a
A_55_P2738067	-0.679917	8.75162	-3.6439	0.000812455	0.0469221	-0.5825	Pid1
A_52_P338266	-0.680717	6.08626	-3.89766	0.000389755	0.0354847	0.075085	Rec114
A_51_P114314	-0.694273	8.86705	-3.71994	0.000653113	0.0432772	-0.387357	Dusp8
A_55_P2071691	-0.699141	13.2756	-3.65206	0.000793699	0.0463195	-0.561636	Kank3
A_51_P383648	-0.699823	8.41657	-4.34547	0.000102801	0.022319	1.27353	Pdzd2
A_65_P02177	-0.705877	9.56415	-3.70064	0.000690435	0.0437128	-0.437056	Gstm4
A_66_P116640	-0.710713	7.56211	-4.14197	0.000189335	0.0271484	0.723693	Gria1
A_55_P1958532	-0.711911	7.77033	-3.80146	0.000515927	0.0408446	-0.176301	Hr
A_55_P1999082	-0.72554	10.0055	-3.69745	0.000696807	0.0437128	-0.445271	Clec14a
A_52_P144363	-0.739647	10.8815	-3.86518	0.000428578	0.037231	-0.0100713	Fgfr4
A_51_P176352	-0.741788	11.5013	-3.92898	0.000355571	0.0340059	0.15744	Ndrg2
A_51_P397537	-0.744169	7.23771	-4.15345	0.000182959	0.0271484	0.754509	Rbmxl2
A_55_P2091596	-0.750005	10.2206	-4.56357	5.30089e-05	0.0177256	1.87063	4933407I18Rik
A_65_P16059	-0.754826	10.4789	-3.75182	0.000595715	0.0432772	-0.305051	Tgfbr3
A_55_P2105685	-0.761226	7.91493	-4.04258	0.000254378	0.030137	0.458189	Adrb3
A_55_P2730781	-0.762503	10.9674	-3.92603	0.000358662	0.0340298	0.149674	Reck
A_55_P2058783	-0.764697	11.9817	-3.76313	0.000576553	0.0426392	-0.275786	Hilpda
A_55_P2111355	-0.766784	15.6746	-3.62195	0.000865039	0.0482104	-0.638507	Egfl7
A_51_P103594	-0.781255	10.3065	-4.27319	0.000127817	0.0240253	1.07734	Fam162b
A_52_P538673	-0.7835	8.95945	-4.08957	0.000221289	0.0292587	0.583446	Fgf1
A_55_P2031167	-0.786189	11.475	-3.80397	0.00051219	0.0407696	-0.169789	Efna1
A_55_P2110743	-0.787554	15.1179	-3.76801	0.000568465	0.0426392	-0.26314	Mettl7a2
A_52_P444946	-0.793898	7.80435	-4.57626	5.09926e-05	0.0174286	1.9056	Rprml
A_51_P516625	-0.796162	10.3361	-3.91566	0.000369735	0.0345084	0.122391	Gata2
A_51_P493522	-0.803967	9.1471	-4.14184	0.000189411	0.0271484	0.723332	Kazald1
A_55_P2850037	-0.808778	12.4033	-3.67809	0.000736648	0.0446464	-0.494978	Ces1d
A_51_P431020	-0.813199	14.8986	-4.20038	0.000159019	0.0267011	0.880701	Selenbp2
A_51_P356045	-0.816996	8.06198	-3.63674	0.000829264	0.047368	-0.600791	Baiap3
A_51_P321341	-0.819612	10.9565	-4.2597	0.000133107	0.0243421	1.04083	Sult1a1
A_51_P192397	-0.824852	9.06878	-4.19873	0.000159806	0.0267011	0.876257	Scube2
A_55_P1961014	-0.829388	14.7107	-4.54993	5.52622e-05	0.0177256	1.83308	Selenbp1
A_51_P209327	-0.839388	9.81509	-5.06871	1.11706e-05	0.00684989	3.27559	Apln
A_52_P156775	-0.840401	9.47184	-4.35506	9.9868e-05	0.022319	1.29961	Scgb1c1
A_51_P331328	-0.844364	13.1532	-4.35801	9.89808e-05	0.022319	1.30765	Gpihbp1
A_51_P495780	-0.888708	8.40063	-3.96524	0.000319628	0.0336562	0.253092	Plin4
A_51_P283456	-0.89327	7.48991	-3.82475	0.000482166	0.0398916	-0.115671	Cyp2e1
A_51_P194853	-0.896369	11.7791	-4.04895	0.000249628	0.0299688	0.475128	Sec14l4
A_55_P2168023	-0.917499	10.8722	-4.34195	0.0001039	0.022319	1.26395	Sema3g
A_66_P109817	-0.929493	9.57819	-4.00784	0.0002819	0.0316913	0.365892	Nova2
A_51_P108659	-0.938648	7.06121	-3.70091	0.000689898	0.0437128	-0.436361	Pon1
A_51_P144264	-0.984702	12.6151	-3.69119	0.000709449	0.0437128	-0.461346	Klf2
A_51_P503625	-0.985688	11.4869	-3.85879	0.000436642	0.0376179	-0.0267816	Gsta3
A_55_P2069926	-0.989417	6.03648	-5.39329	4.06198e-06	0.00438334	4.18777	Mucl1
A_52_P550226	-0.992613	10.4561	-3.80387	0.000512334	0.0407696	-0.17004	Tmem100
A_55_P2274378	-1.23563	9.10312	-3.82006	0.000488792	0.0401213	-0.127899	AW549542
A_66_P100671	-1.27088	10.5931	-3.94824	0.000336011	0.0337807	0.208221	Krt79
A_51_P269404	-1.53752	7.36332	-4.40015	8.71331e-05	0.0221541	1.42254	Fmo3
A_55_P2007326	-2.08332	10.0054	-4.40571	8.56779e-05	0.0221541	1.43772	Cyp2a4
A_52_P246252	-2.13807	10.9224	-4.08207	0.000226275	0.0293691	0.563411	Cyp2a5
A_51_P371750	-2.31675	8.49885	-5.47256	3.17037e-06	0.00388818	4.41105	Marco
