# Supplementary material for: Surface PEGylation suppresses pulmonary effects of CuO in allergen-induced lung inflammation
Source: Part Fibre Toxicol. 2019 Jul 5;16:28. doi: 10.1186/s12989-019-0309-1 (PMC6612204; doi:10.1186/s12989-019-0309-1)
Supplement: Supplementary file 4 — Table S4. Lists of the differentially expressed genes from the microarray experiment. Experimental groups treated with modified CuO materials were compared against the groups treated with the corresponding dose of core CuO in PBS-challenged or OVA-challenged mice. The tables with the differentially expressed genes of each pairwise comparison are reported in sheets of the Microsoft Excel archive, named accordingly. In each table, the significantly differentially expressed genes (Benjamini and Hochberg post hoc corrected p-value < 0.05 and absolute log2 fold change > 0.58) are ordered according to the decreasing log2 fold change. The Agilent probe IDs and gene symbols are shown. Additionally, for each significant gene, the average expression across the microarray samples, the t-test value, the nominal P value, the adjusted P value and the B value are also reported. (XLSX 338 kb) [file 12989_2019_309_MOESM4_ESM.xlsx]

## Sheet: PBS_CuOCOOH_10-PBS_CuO_10
ProbeID	logFC	AveExpr	t-statistic	P.Value	adj.P.Val	B-statistic	GeneSymbol
A_55_P2195202	1.45223	5.94567	6.83029	6.00289e-09	0.000125154	9.28041	1700016K05Rik
A_55_P2083963	1.04393	7.1952	4.8452	1.00374e-05	0.0174392	3.07198	Phgr1
A_55_P2014124	0.941723	8.45575	5.66726	4.96404e-07	0.00344984	5.60276	Gjb3
A_52_P355169	0.837162	7.46355	4.89091	8.52504e-06	0.0174392	3.20973	Tnc
A_51_P153683	0.827313	9.85764	5.69483	4.47829e-07	0.00344984	5.68916	Lrrc26
A_51_P171616	0.757774	6.24025	4.3734	5.23687e-05	0.0429152	1.67835	Wnt10a
A_51_P213359	0.749987	6.6929	4.40036	4.77368e-05	0.0414694	1.75645	Has2
A_52_P366462	0.67178	6.00011	5.16318	3.18913e-06	0.00831127	4.03859	Pyy
A_55_P2155216	0.660564	6.65228	4.9967	5.83006e-06	0.0135057	3.53016	Ankrd34a
A_51_P102987	0.653141	6.98423	5.366	1.51726e-06	0.00547864	4.66398	Penk
A_51_P419226	0.62846	10.6075	4.317	6.35117e-05	0.0472913	1.51568	S100a14
A_55_P2083121	0.613269	9.74858	4.81213	1.12929e-05	0.0181112	2.97257	Vill
A_55_P1957733	0.596923	6.69253	4.34523	5.76744e-05	0.0445353	1.59697	Cysrt1
A_51_P424532	-0.964335	8.3615	-4.85585	9.66326e-06	0.0174392	3.10403	Vnn1
A_51_P171382	-1.26534	8.10852	-4.57147	2.63831e-05	0.0309807	2.25667	Cd163l1

## Sheet: PBS_CuOCOOH_40-PBS_CuO_40
ProbeID	logFC	AveExpr	t-statistic	P.Value	adj.P.Val	B-statistic	GeneSymbol
A_66_P100671	1.40934	10.597	5.84018	2.59749e-07	0.00135388	6.61482	Krt79
A_51_P487818	1.34945	8.25352	3.93091	0.000230868	0.028314	0.485797	Fabp1
A_52_P412585	1.30496	11.2344	5.47231	1.0247e-06	0.00178033	5.37297	Ear1
A_55_P2723014	1.28591	12.3203	5.52439	8.44847e-07	0.00165316	5.54764	Ear12
A_55_P1952618	1.28427	13.0341	5.28125	2.07157e-06	0.00239945	4.73594	Ear2
A_55_P2157008	1.21211	11.8081	5.40943	1.29282e-06	0.00179693	5.16262	Ear10
A_55_P2732528	1.0631	9.91132	4.49597	3.43116e-05	0.0113549	2.19906	Il18
A_51_P343517	1.04536	8.12572	3.84169	0.000308585	0.0320084	0.226302	Ly6d
A_51_P455338	1.01678	12.6858	3.96315	0.000207719	0.0264069	0.580398	Rnase2a
A_55_P2006261	0.9122	6.3834	4.5747	2.60873e-05	0.00954199	2.4462	Krt15
A_55_P2094060	0.898614	11.8385	4.16975	0.000104568	0.0184758	1.19605	Gzma
A_55_P1961335	0.864171	12.0673	4.48155	3.60701e-05	0.0116441	2.154	Ctsk
A_55_P2017929	0.807625	14.4585	4.2855	7.07059e-05	0.0143121	1.54784	Clu
A_51_P201174	0.780604	6.63592	4.52328	3.12067e-05	0.0106283	2.28458	Lipf
A_51_P312485	0.774653	9.02747	3.54378	0.000793589	0.0485206	-0.61514	Fpr1
A_51_P172292	0.761289	11.235	4.34462	5.77944e-05	0.0130402	1.7293	Itih4
A_55_P1957733	0.758233	6.69253	5.75007	3.64216e-07	0.00136524	6.30902	Cysrt1
A_55_P2148534	0.733515	9.71981	4.21015	9.12666e-05	0.0171425	1.31831	Nr1d2
A_51_P110329	0.731912	6.56068	4.86963	9.19909e-06	0.0054273	3.38752	Vsig1
A_66_P124179	0.69247	9.21491	4.47529	3.68606e-05	0.0116441	2.13445	Atp6v0d2
A_55_P2804578	0.691108	6.42472	5.51579	8.72215e-07	0.00165316	5.51879	Krt6a
A_55_P2077901	0.681187	10.6877	4.86444	9.37133e-06	0.0054273	3.37075	Cd2
A_51_P409349	0.656437	7.37936	4.74741	1.42101e-05	0.00702553	2.9946	Trim29
A_51_P362176	0.650122	6.41391	3.66273	0.000546798	0.0409298	-0.283994	Fgg
A_55_P2082733	0.628612	8.70666	5.63158	5.67062e-07	0.00147783	5.90844	Cybb
A_51_P316042	0.621184	10.2546	4.94578	7.00242e-06	0.00477876	3.63417	Card11
A_52_P79187	0.605011	6.44193	4.22316	8.73442e-05	0.0168615	1.3578	Ankrd12
A_51_P511000	0.60159	5.8252	5.07429	4.4046e-06	0.003946	4.05344	Cwh43
A_55_P2180849	0.601145	5.98974	5.42437	1.22341e-06	0.00179693	5.21256	AA684185
A_52_P366462	0.59941	6.00011	4.79944	1.1814e-05	0.00648187	3.16143	Pyy
A_52_P25026	-0.581518	6.80664	-3.6991	0.000487321	0.0403271	-0.181431	Klra17
A_51_P418650	-0.584948	8.24136	-5.69682	4.44502e-07	0.00136524	6.12879	Vps37c
A_52_P650387	-0.598853	7.63143	-4.74257	1.44556e-05	0.00702553	2.97913	Ccnjl
A_51_P136845	-0.599898	8.03359	-3.77987	0.000376591	0.0358518	0.0484344	Usp19
A_55_P1964307	-0.605211	9.72426	-4.38493	5.03374e-05	0.0127452	1.85369	Mlf2
A_51_P129430	-0.612357	10.2943	-4.99111	5.94863e-06	0.00459344	3.78165	Ehd2
A_55_P2070657	-0.615475	8.14239	-4.55814	2.76388e-05	0.00993521	2.39408	Emc10
A_51_P493285	-0.631961	7.79082	-4.34274	5.81677e-05	0.0130402	1.72351	Dapk3
A_51_P296796	-0.653759	8.70459	-4.3193	6.3016e-05	0.0136183	1.65145	Nt5dc2
A_51_P358462	-0.658555	8.60369	-4.12162	0.000122873	0.0205215	1.05119	Ppp1r32
A_51_P370561	-0.668007	8.67822	-5.36616	1.51638e-06	0.00197594	5.01827	Dcakd
A_55_P1991618	-0.690867	8.83779	-4.69916	1.68528e-05	0.0074736	2.84057	Ppp1r16a
A_66_P140648	-0.751282	9.20518	-4.39604	4.84518e-05	0.0127452	1.88808	Psmd3
A_55_P2849209	-0.763635	7.64755	-5.5195	8.603e-07	0.00165316	5.53124	Klhdc8a
A_55_P2903297	-0.778567	7.97462	-5.21383	2.65122e-06	0.00276376	4.51269	H19
A_51_P503494	-0.810235	6.68491	-6.06121	1.12867e-07	0.00117658	7.36853	Arc
A_55_P2081488	-0.869681	9.42606	-4.359	5.50179e-05	0.0128884	1.77363	Pglyrp1
A_52_P484956	-0.997546	8.16694	-6.2303	5.94428e-08	0.00117658	7.94792	Nnat
A_51_P408595	-1.07077	7.22295	-5.01795	5.39991e-06	0.00433011	3.86917	Ccl20
A_52_P398925	-1.25318	8.66671	-3.88853	0.000265091	0.0301299	0.362123	Stfa2l1
A_51_P401907	-1.26119	8.16691	-3.73793	0.000430674	0.0379373	-0.0712818	Gm5483
A_66_P139618	-1.41835	9.16602	-4.3828	5.07064e-05	0.0127452	1.84711	Stfa2
A_51_P504815	-1.45409	6.47001	-5.92235	1.9067e-07	0.0013251	6.89445	Stfa3
A_52_P487686	-1.51275	8.52439	-3.85871	0.000292048	0.0312251	0.275531	BC100530
A_55_P1963017	-1.5546	7.8908	-4.44309	4.12023e-05	0.0117002	2.0341	Stfa1
A_52_P82741	-1.62235	11.69	-3.76539	0.000394475	0.0367634	0.00703131	Hspa1a

## Sheet: PBS_CuONH3_10-PBS_CuO_10
ProbeID	logFC	AveExpr	t-statistic	P.Value	adj.P.Val	B-statistic	GeneSymbol
A_51_P191893	1.0398	10.4595	6.83883	5.80936e-09	4.03731e-05	9.97745	2410022M11Rik
A_51_P294555	0.963845	8.28841	3.8038	0.000348717	0.0494585	0.123112	Ifitm6
A_51_P428372	0.939489	7.95031	4.80657	1.15184e-05	0.00706313	3.17024	Ppbp
A_51_P153995	0.792682	7.27785	4.36962	5.30521e-05	0.0172826	1.8016	Gp9
A_55_P2724379	0.702121	7.90892	4.85047	9.85059e-06	0.006625	3.3106	Gm38457
A_51_P142972	0.692554	8.3241	4.01702	0.000173954	0.0327537	0.74145	Prdm8
A_55_P2015232	0.690383	9.54007	4.93635	7.24363e-06	0.00556978	3.58654	Ggnbp2os
A_51_P176365	0.674403	8.60764	4.1771	0.000102017	0.0256259	1.21729	Gimap5
A_55_P2819943	0.671858	9.62665	4.81452	1.11973e-05	0.00706313	3.1956	Wnt7a
A_55_P2034300	0.641288	8.56634	4.9274	7.48016e-06	0.00556978	3.5577	Tmem40
A_52_P624434	0.634882	9.99759	4.41142	4.59554e-05	0.0162917	1.93008	Clec1a
A_52_P82023	0.628218	9.88057	4.46908	3.76619e-05	0.015078	2.10823	Pitpnc1
A_55_P2503340	0.625377	9.79345	5.19864	2.80243e-06	0.00304277	4.43939	Lmo2
A_52_P498241	0.608245	10.9386	4.81291	1.12614e-05	0.00706313	3.19048	Cdkn2b
A_51_P147024	0.607736	7.02702	4.03701	0.000162827	0.03191	0.800334	Ccdc184
A_55_P2935525	0.602022	9.45639	4.20678	9.23106e-05	0.0237603	1.30655	Pcdh17
A_52_P40504	0.59803	6.7853	4.06001	0.000150867	0.0302296	0.868313	LOC102640779
A_52_P541161	0.596615	7.43	4.41392	4.55613e-05	0.0162917	1.93779	Rgs18
A_51_P475378	0.592397	8.61695	4.66813	1.87998e-05	0.00955992	2.7308	Echdc3
A_55_P2060193	-0.589184	6.78722	-4.55837	2.76171e-05	0.01272	2.38608	Mcf2l
A_55_P2609358	-0.597323	8.81504	-4.15589	0.000109551	0.026814	1.1537	Ddx58
A_66_P128742	-0.600849	9.22636	-4.40729	4.6613e-05	0.0162917	1.91737	Kcnj15
A_51_P286034	-0.607517	8.42909	-4.99048	5.96221e-06	0.00497225	3.76134	Ccdc117
A_52_P204393	-0.640825	9.05455	-5.41429	1.26979e-06	0.00165462	5.15054	Dedd2
A_52_P494622	-0.648686	8.17649	-4.07712	0.000142531	0.0297164	0.91897	Nr4a2
A_55_P2107987	-0.651771	7.53906	-5.18781	2.91536e-06	0.00304277	4.4039	Slc22a13b-ps
A_51_P116601	-0.657177	8.25078	-3.85009	0.000300316	0.0453716	0.255771	Cfap69
A_55_P2019327	-0.666005	8.45201	-4.36202	5.4453e-05	0.0174456	1.77828	Per1
A_55_P1992149	-0.668339	6.81128	-4.43225	4.27728e-05	0.016214	1.99431	Dnaja1
A_55_P2161773	-0.674327	7.22369	-4.33177	6.03885e-05	0.0185106	1.68575	Mpp3
A_51_P434101	-0.682834	10.9393	-4.68541	1.76898e-05	0.00943884	2.78537	Herpud1
A_55_P2085546	-0.694375	8.88079	-5.18748	2.91887e-06	0.00304277	4.40282	Dnaja4
A_51_P173678	-0.710513	8.88676	-3.92251	0.000237289	0.0402215	0.465118	Slc10a6
A_51_P112762	-0.712938	7.0818	-5.86516	2.3647e-07	0.000616271	6.65986	Slc5a3
A_55_P2048434	-0.7634	14.9276	-5.02765	5.21391e-06	0.00452936	3.88177	Hsp90ab1
A_55_P2116305	-0.794319	9.56827	-4.28203	7.15449e-05	0.0207172	1.53421	Tnfrsf25
A_55_P2796612	-0.796204	11.6938	-5.51114	8.87381e-07	0.00152535	5.47243	Bag3
A_52_P1092823	-0.805306	12.3665	-4.85874	9.56391e-06	0.006625	3.33711	Irx1
A_51_P340829	-0.809344	11.9077	-5.91701	1.94541e-07	0.000579425	6.83501	AA986860
A_55_P2935106	-0.820198	8.05135	-4.31659	6.3601e-05	0.0189431	1.63941	LOC102635844
A_55_P2051899	-0.82039	7.6081	-5.67068	4.90097e-07	0.0010218	6.00561	Atp2c1
A_65_P04309	-0.826607	7.98739	-6.58408	1.54207e-08	7.18648e-05	9.10566	P4ha1
A_51_P172292	-0.834547	11.235	-4.05728	0.000152243	0.0302296	0.860221	Itih4
A_52_P654703	-0.850235	6.31641	-5.45378	1.09743e-06	0.00152535	5.28159	Trim69
A_52_P30632	-0.854788	10.581	-4.3579	5.52262e-05	0.0174456	1.76567	1700007K13Rik
A_51_P228768	-0.856057	6.57785	-4.27039	7.44299e-05	0.0212574	1.49888	Slfn3
A_66_P119701	-0.870625	8.32407	-5.05758	4.67921e-06	0.00439995	3.97893	Ahsa2
A_51_P129803	-0.87768	11.3621	-5.45515	1.09188e-06	0.00152535	5.28614	Cacybp
A_55_P2734082	-0.910116	9.02564	-6.13363	8.57923e-08	0.000298114	7.56928	Stip1
A_52_P536869	-0.953181	8.27534	-4.53288	3.01821e-05	0.0133887	2.30651	Per2
A_55_P2352652	-0.955276	13.4158	-5.04745	4.85389e-06	0.00439995	3.94602	Hsp90aa1
A_51_P305843	-0.997259	8.76787	-6.89276	4.72314e-09	4.03731e-05	10.1621	Chordc1
A_55_P2909278	-1.15159	13.9632	-5.57529	6.99291e-07	0.00132541	5.68638	Hspa8
A_55_P2039284	-1.17652	13.9385	-4.72062	1.56224e-05	0.00860666	2.89683	Hspb1
A_55_P2182026	-1.31774	8.60164	-4.29692	6.80099e-05	0.019971	1.5795	Tmem252
A_51_P153486	-1.51412	12.6955	-7.27043	1.10627e-09	2.30647e-05	11.4541	Dnajb1
A_55_P2176963	-1.92895	9.927	-6.55501	1.72346e-08	7.18648e-05	9.00624	Hsph1
A_66_P118021	-2.45285	10.456	-4.71946	1.56868e-05	0.00860666	2.89314	Hspa1b

## Sheet: PBS_CuONH3_40-PBS_CuO_40
ProbeID	logFC	AveExpr	t-statistic	P.Value	adj.P.Val	B-statistic	GeneSymbol
A_51_P338443	1.34241	12.9254	4.65907	1.94089e-05	0.0116137	2.70128	Angptl4
A_55_P2723014	1.11352	12.3203	3.90544	0.000250887	0.0381806	0.415756	Ear12
A_51_P451574	1.10704	10.8436	4.96531	6.52779e-06	0.00791112	3.67854	Acot1
A_52_P412585	1.10219	11.2344	3.77336	0.000384537	0.0466117	0.0367288	Ear1
A_55_P2141395	1.08839	7.31419	6.17801	7.2501e-08	0.00151157	7.71646	Ly6g6c
A_52_P91043	1.07847	6.29299	4.65779	1.94963e-05	0.0116137	2.69726	Tprg
A_55_P2096422	1.06789	9.73269	4.85945	9.53995e-06	0.00864776	3.33811	Inhbb
A_55_P2003410	1.03247	6.86275	3.79	0.000364542	0.0452401	0.0840721	Kng1
A_51_P279693	0.995392	6.72294	4.19554	9.58766e-05	0.0219663	1.27249	Cyp1a1
A_55_P2501751	0.773582	7.57148	3.75228	0.000411378	0.047649	-0.0230703	Vcan
A_55_P1957733	0.758706	6.69253	4.69725	1.69666e-05	0.0110543	2.82181	Cysrt1
A_52_P366462	0.756235	6.00011	4.94337	7.0633e-06	0.00791112	3.60779	Pyy
A_51_P382789	0.725343	6.86754	5.1257	3.65507e-06	0.0062053	4.19909	Tmigd3
A_55_P1988658	0.693504	6.75124	4.71478	1.59483e-05	0.0108342	2.8773	4930558N11Rik
A_52_P300451	0.68609	6.34814	4.10801	0.000128588	0.0248234	1.01067	Tcf23
A_55_P1964752	0.651363	6.53955	4.5843	2.52263e-05	0.0126677	2.46641	Slc23a3
A_51_P397673	0.59104	5.83374	3.75776	0.000404234	0.047649	-0.007547	Pcsk9
A_51_P504065	-0.582287	8.15017	-3.74292	0.000423867	0.0482907	-0.049568	Spa17
A_55_P1979998	-0.586604	10.3983	-4.21539	8.96668e-05	0.0217379	1.33225	1700026L06Rik
A_52_P493806	-0.586837	7.34549	-3.79414	0.000359725	0.0449096	0.0958697	2310034G01Rik
A_66_P116083	-0.586842	11.5015	-4.12317	0.000122239	0.0245054	1.05581	Ldhb
A_55_P2083499	-0.59313	6.05497	-4.32516	6.17693e-05	0.0181384	1.66513	Fam159a
A_55_P2037033	-0.596411	6.45443	-4.10844	0.000128405	0.0248234	1.01194	Rgs22
A_66_P112301	-0.598169	7.20151	-3.85847	0.000292268	0.041185	0.280147	C230072F16Rik
A_55_P2480051	-0.601655	16.233	-5.02466	5.27055e-06	0.00784898	3.87053	Gm20594
A_52_P345471	-0.601805	7.02497	-3.88874	0.000264913	0.039735	0.367423	Sntn
A_55_P2000039	-0.601974	7.69031	-4.21629	8.93948e-05	0.0217379	1.33496	Prf1
A_52_P494168	-0.60339	9.22754	-3.81715	0.000334034	0.0432835	0.161595	Prr18
A_52_P650361	-0.604853	8.02413	-3.74551	0.000420371	0.0481657	-0.0422305	Dnah12
A_66_P101566	-0.60687	6.87065	-4.26216	7.65397e-05	0.0200981	1.47358	Armc4
A_51_P362959	-0.610792	8.3086	-4.19617	9.56748e-05	0.0219663	1.27437	Fbxo36
A_52_P378959	-0.61396	6.89965	-4.63484	2.11338e-05	0.0119086	2.62499	Tmem232
A_55_P2005743	-0.622488	9.1109	-3.72809	0.000444399	0.0492834	-0.091468	Ubxn11
A_52_P662665	-0.627155	7.24792	-4.05737	0.000152198	0.0272163	0.860461	Cdhr3
A_55_P2030264	-0.629105	8.29366	-3.94237	0.000222366	0.0361697	0.523026	Dnah6
A_52_P360740	-0.633933	7.24298	-5.16259	3.19607e-06	0.0062053	4.31956	Lrrc43
A_66_P117819	-0.63598	10.3127	-4.29655	6.80969e-05	0.0194585	1.57798	Capsl
A_55_P1980821	-0.638371	8.42141	-4.4638	3.83569e-05	0.0150888	2.09124	Kcnrg
A_55_P2093433	-0.638403	6.76602	-4.73379	1.49115e-05	0.0108342	2.93756	Kcnk12
A_52_P263092	-0.638514	8.83179	-4.28488	7.08552e-05	0.0198277	1.54251	1700001C02Rik
A_52_P257705	-0.642171	8.59531	-3.74545	0.00042046	0.0481657	-0.0424171	Fam161a
A_55_P2133826	-0.643911	7.82255	-4.10065	0.000131786	0.0248798	0.988771	6430531B16Rik
A_51_P520139	-0.645343	9.48105	-4.37069	5.2857e-05	0.0168489	1.80441	Ccpg1os
A_51_P387868	-0.645426	10.205	-3.83288	0.000317504	0.0427074	0.206628	Tekt4
A_52_P458806	-0.645912	7.51852	-4.03572	0.000163522	0.0286494	0.796542	LOC105244061
A_51_P247168	-0.648927	9.82875	-3.92252	0.000237284	0.0371965	0.465298	Cfap43
A_51_P224042	-0.661389	7.26528	-5.1968	2.82131e-06	0.0062053	4.43153	Ppil6
A_51_P170536	-0.665299	9.92479	-4.24839	8.01968e-05	0.0206423	1.4319	Mycbpap
A_55_P2034550	-0.667042	8.00993	-4.5263	3.08806e-05	0.0136985	2.2853	1700013F07Rik
A_66_P113917	-0.669665	7.90625	-4.14395	0.000114026	0.0237734	1.11782	Eno4
A_55_P2015485	-0.670907	10.4158	-4.06355	0.000149104	0.0270319	0.878753	Cfap45
A_51_P471672	-0.671363	6.34204	-4.44629	4.07491e-05	0.0154469	2.0371	Acbd7
A_55_P2103865	-0.673585	7.28287	-3.73745	0.000431333	0.0486101	-0.0650356	Spata18
A_51_P401024	-0.676644	7.35166	-3.93213	0.000229948	0.0365968	0.493217	Lrrc34
A_51_P160536	-0.676738	8.52354	-3.87619	0.000275944	0.0402319	0.331183	1700026D08Rik
A_55_P1973526	-0.680506	9.3315	-3.8852	0.000267976	0.0397405	0.357209	Fam216b
A_55_P2636626	-0.681392	10.0491	-4.2964	6.81312e-05	0.0194585	1.57753	Lrrc36
A_52_P394488	-0.684327	9.69636	-3.75282	0.000410665	0.047649	-0.0215329	1700016K19Rik
A_55_P1999760	-0.689296	9.17467	-4.27322	7.37188e-05	0.0200981	1.50712	Lrrc51
A_55_P2186668	-0.698513	10.7946	-4.34292	5.81314e-05	0.017565	1.71938	Cfap126
A_55_P2727963	-0.704462	8.38876	-3.95291	0.000214817	0.0352655	0.55374	5430414B12Rik
A_55_P1981704	-0.704958	9.60475	-4.38238	5.07793e-05	0.0168035	1.84027	Ccdc113
A_51_P234847	-0.705287	8.71158	-4.0768	0.00014268	0.0263251	0.91799	1700001L19Rik
A_51_P135389	-0.709928	7.72683	-3.80318	0.000349411	0.0444199	0.12167	Zfp474
A_55_P2802560	-0.716489	7.8631	-4.13228	0.00011857	0.0240007	1.08298	Ccdc146
A_55_P2492558	-0.719444	10.3866	-4.20145	9.39844e-05	0.0219663	1.29027	Nme5
A_51_P100174	-0.726003	9.65697	-4.42912	4.32368e-05	0.0155421	1.98409	Mns1
A_55_P2040873	-0.728302	8.11744	-4.71252	1.6076e-05	0.0108342	2.87015	Gm867
A_55_P2481605	-0.730726	7.14122	-5.11002	3.8692e-06	0.0062053	4.14798	6820408C15Rik
A_55_P2489004	-0.733217	8.41706	-4.5144	3.21854e-05	0.0139302	2.24825	Lrrc74b
A_51_P433789	-0.737154	8.47054	-4.16773	0.000105281	0.0230045	1.18899	Agr3
A_52_P521564	-0.738101	6.73235	-4.1188	0.000124036	0.0245475	1.0428	Ppp1r36
A_52_P446816	-0.740257	9.52914	-4.60217	2.36976e-05	0.0123518	2.52241	Ccdc78
A_51_P152550	-0.744396	9.45661	-3.85424	0.000296309	0.041185	0.267955	Iqcg
A_52_P707503	-0.746097	10.4195	-4.4305	4.30311e-05	0.0155421	1.98836	Tmem212
A_55_P2021275	-0.747401	8.3063	-3.91672	0.000241818	0.0376244	0.448476	Iqca
A_55_P2133365	-0.751421	10.8263	-4.20751	9.20828e-05	0.0218729	1.30852	1110017D15Rik
A_66_P137776	-0.756419	8.23081	-3.85487	0.000295698	0.041185	0.269787	Ccdc17
A_55_P2132024	-0.756843	10.8883	-3.83446	0.000315885	0.0427074	0.211167	Tekt1
A_55_P2797279	-0.760054	8.27767	-4.82271	1.08754e-05	0.00872078	3.22059	Enkur
A_51_P240041	-0.763166	5.85904	-5.37931	1.44466e-06	0.00444317	5.03249	Serpina3k
A_66_P109391	-0.773596	7.84263	-5.3706	1.49178e-06	0.00444317	5.00366	Stk33
A_51_P358462	-0.774369	8.60369	-3.95661	0.000212225	0.0351165	0.564536	Ppp1r32
A_52_P481279	-0.777724	10.402	-4.15273	0.000110718	0.0235547	1.14408	Drc1
A_52_P26626	-0.786307	8.25847	-4.82598	1.07493e-05	0.00872078	3.23105	Fam92b
A_55_P2117425	-0.786758	8.555	-4.37781	5.15817e-05	0.0168035	1.82625	Syt5
A_51_P181341	-0.80593	7.37398	-4.40733	4.6607e-05	0.0159297	1.91695	Necab2
A_51_P227077	-0.80677	8.38298	-4.14424	0.000113915	0.0237734	1.1187	Mdh1b
A_55_P2743381	-0.80923	8.86765	-3.89283	0.000261406	0.0394931	0.379262	Tsnaxip1
A_51_P456870	-0.813168	10.2677	-4.6131	2.28081e-05	0.012193	2.55668	Foxj1
A_55_P1962149	-0.814619	9.036	-4.35658	5.54754e-05	0.0172628	1.76119	Dnah10
A_55_P2008016	-0.821433	8.4749	-4.67804	1.81555e-05	0.0114704	2.76111	Armc3
A_51_P227962	-0.823286	12.4496	-4.18637	9.88822e-05	0.0224086	1.24494	Dynlrb2
A_51_P467629	-0.838754	8.34466	-4.20675	9.23218e-05	0.0218729	1.3062	Efcab10
A_52_P30632	-0.842636	10.581	-4.11696	0.000124804	0.0245475	1.03729	1700007K13Rik
A_51_P195153	-0.849669	6.18258	-5.37864	1.44824e-06	0.00444317	5.03026	Gtse1
A_55_P1969977	-0.874799	7.26211	-4.4552	3.95139e-05	0.015256	2.06465	Myo15
A_52_P625270	-0.879416	7.95729	-4.88214	8.79674e-06	0.00864776	3.41087	1700024G13Rik
A_52_P485891	-0.880002	8.98636	-4.53134	3.03441e-05	0.0136985	2.30099	Dnah5
A_51_P199168	-0.88019	8.1693	-4.41681	4.51099e-05	0.0159297	1.94615	Cidea
A_55_P2498533	-0.881821	10.6942	-5.11691	3.77372e-06	0.0062053	4.17041	Riiad1
A_55_P2498773	-0.907868	10.0632	-5.16894	3.12293e-06	0.0062053	4.34034	Lrrc48
A_55_P1953986	-0.90834	8.10391	-4.83376	1.04557e-05	0.00872078	3.25589	Nme9
A_55_P2137527	-0.945949	12.0415	-4.87564	9.0035e-06	0.00864776	3.39003	Fam183b
A_55_P2723826	-0.963654	10.4325	-4.48223	3.59861e-05	0.0144284	2.14834	1600029I14Rik
A_52_P352735	-1.00307	11.422	-5.69008	4.55848e-07	0.00307544	6.06794	Ccdc153
A_55_P2724194	-1.01027	8.3567	-3.72961	0.000442246	0.0492834	-0.0871674	Ccna1
A_55_P1975989	-1.01921	8.80115	-5.62092	5.90041e-07	0.00307544	5.83635	Wdr63
A_55_P2727439	-2.13785	6.66559	-4.6369	2.09812e-05	0.0119086	2.63148	Gp2
A_51_P110341	-2.24536	14.0069	-4.09165	0.000135798	0.025279	0.962042	Scgb3a1
A_51_P480602	-2.30504	9.63237	-4.17972	0.00010112	0.0224282	1.22497	Tff2

## Sheet: PBS_CuOPEG_2.5-PBS_CuO_2.5
ProbeID	logFC	AveExpr	t-statistic	P.Value	adj.P.Val	B-statistic	GeneSymbol
A_52_P246252	1.62883	10.9196	3.21929	0.00211937	0.0377546	-1.63627	Cyp2a5
A_55_P2007326	1.50213	10.0036	3.14159	0.00266049	0.0437465	-1.84185	Cyp2a4
A_51_P370458	1.29449	8.51234	3.51296	0.000873086	0.0225284	-0.829165	Krtap17-1
A_55_P1964282	1.17481	7.4409	3.61875	0.000627995	0.0176933	-0.527428	Sbk3
A_66_P124254	1.13796	8.85061	4.74855	1.41528e-05	0.00136607	2.99084	Gm9910
A_55_P2043337	1.1158	10.0699	4.38883	4.96671e-05	0.00318125	1.81931	Colq
A_51_P237668	1.09641	9.87718	4.36763	5.34156e-05	0.00334433	1.75157	Bex2
A_55_P1952618	1.07821	13.0341	3.46979	0.000997247	0.0244481	-0.950663	Ear2
A_55_P1986341	1.04172	9.3779	3.14661	0.00262194	0.0434093	-1.82867	Gm4956
A_51_P315391	1.03014	6.21145	3.36493	0.00137242	0.0291677	-1.24179	Txlnb
A_51_P142972	1.02756	8.3241	5.4751	1.01416e-06	0.000207147	5.46243	Prdm8
A_55_P2803213	1.02545	11.2069	4.50639	3.30934e-05	0.00237919	2.19763	Igfbp3
A_51_P391955	0.988047	7.36088	4.84831	9.92669e-06	0.00100957	3.32264	Dapl1
A_51_P393518	0.985004	8.24858	5.46102	1.06843e-06	0.000208183	5.41345	Hmcn1
A_55_P2094060	0.979486	11.8385	3.55674	0.00076225	0.0203318	-0.704954	Gzma
A_52_P156775	0.972384	9.47156	5.64472	5.39958e-07	0.00014072	6.05492	Scgb1c1
A_51_P294555	0.947253	8.28841	3.43409	0.00111243	0.0260303	-1.05042	Ifitm6
A_51_P191893	0.945264	10.4595	5.7111	4.21399e-07	0.000118726	6.28805	2410022M11Rik
A_51_P245789	0.927705	11.8058	4.12078	0.000123219	0.00593299	0.974999	Pcolce2
A_66_P111334	0.915398	8.73219	3.84475	0.000305554	0.0109836	0.135138	E030013I19Rik
A_51_P280947	0.913563	8.53566	4.16232	0.000107212	0.00545045	1.10407	Klrd1
A_55_P2177463	0.894279	8.80973	5.29205	1.99117e-06	0.00034309	4.82874	B130024G19Rik
A_55_P2811722	0.887445	7.8234	4.13017	0.000119411	0.00584413	1.00411	Chrdl1
A_51_P108659	0.883329	7.06132	5.05221	4.77104e-06	0.000611378	4.00892	Pon1
A_51_P307840	0.871449	6.41606	4.18764	9.84611e-05	0.00511899	1.18309	Cst8
A_55_P2737992	0.868433	8.88545	5.9202	1.92217e-07	6.07201e-05	7.02645	Pdlim3
A_51_P217616	0.863849	9.63513	4.35758	5.52862e-05	0.00341024	1.71954	Chst3
A_55_P2911067	0.854932	10.7662	5.61689	5.98986e-07	0.000150461	5.95738	Fam198b
A_51_P369784	0.847113	7.77944	4.71506	1.59324e-05	0.00149628	2.88011	Ces1e
A_55_P2075070	0.831779	6.60042	4.64991	2.00442e-05	0.00176329	2.66559	S1pr5
A_52_P73620	0.822823	6.44677	3.51026	0.000880384	0.022577	-0.836776	Serpinb10
A_55_P2004016	0.819092	12.3889	4.24077	8.22945e-05	0.00456319	1.34965	Crispld2
A_66_P122499	0.813443	8.84439	3.42253	0.00115235	0.0264305	-1.08257	Cd8b1
A_55_P2055284	0.813176	6.5354	5.74305	3.73914e-07	0.000106791	6.40049	Chrm2
A_51_P176365	0.799963	8.60764	4.55156	2.82806e-05	0.00212747	2.34423	Gimap5
A_55_P2040653	0.792013	6.75241	4.94794	6.94823e-06	0.000782351	3.65665	Gm10824
A_51_P489720	0.790593	12.3205	3.46615	0.00100846	0.024628	-0.960868	Slc16a11
A_52_P263658	0.788015	6.76298	5.55209	7.62281e-07	0.0001806	5.73075	Hes2
A_55_P2913680	0.786279	6.65293	3.97938	0.000196936	0.00824481	0.540777	Kcnip4
A_55_P2156425	0.784161	7.90811	5.02099	5.34089e-06	0.000662811	3.90316	Upk1a
A_55_P2102065	0.780271	7.51502	3.47121	0.000992901	0.0244017	-0.946675	Gm10639
A_55_P2724379	0.777554	7.90892	4.93444	7.29336e-06	0.000808826	3.61125	Gm38457
A_52_P11441	0.772928	8.32525	3.84949	0.000300893	0.0108723	0.149312	Rab6b
A_55_P2311208	0.768338	9.53341	5.06818	4.50314e-06	0.000594214	4.0631	C130045F17Rik
A_51_P123879	0.765678	6.52643	4.09498	0.000134301	0.00637822	0.895165	Tecrl
A_51_P312035	0.765029	7.8835	4.90361	8.14594e-06	0.000870947	3.50772	Cd300e
A_55_P2500104	0.762075	9.06236	4.39991	4.78109e-05	0.00310292	1.85477	Ddc
A_55_P2014500	0.756389	7.03007	4.74334	1.44161e-05	0.00137847	2.9736	N28178
A_55_P2015232	0.756152	9.54007	4.96662	6.49702e-06	0.000748378	3.71955	Ggnbp2os
A_66_P137679	0.743206	6.76253	3.4474	0.00106809	0.0255092	-1.01331	4930597A21Rik
A_55_P2003824	0.741659	6.44871	4.00415	0.000181501	0.00786717	0.616274	Asgr1
A_66_P120440	0.738531	6.134	3.62244	0.00062077	0.017561	-0.516815	Gm29811
A_51_P295085	0.732555	12.7069	3.60189	0.000662088	0.0183318	-0.575899	Ogn
A_66_P110045	0.731756	6.95672	3.78227	0.000373701	0.0123868	-0.0503899	5730424H11Rik
A_55_P2128148	0.73084	9.14986	3.64802	0.000572765	0.0165194	-0.442972	D830031N03Rik
A_51_P202623	0.729247	8.12822	4.57056	2.6467e-05	0.00205688	2.40607	Mterf2
A_66_P119268	0.728978	8.51752	3.96461	0.000206727	0.00853522	0.495915	Gm28523
A_66_P114333	0.725921	8.63699	3.74924	0.000415391	0.0134361	-0.147745	Tlr12
A_51_P400269	0.721625	12.3151	4.23508	8.38947e-05	0.00461509	1.33176	Slc38a5
A_55_P1979147	0.721063	6.47543	5.02863	5.1955e-06	0.000652536	3.92903	Klrb1c
A_66_P112114	0.714256	6.60995	4.18659	9.88116e-05	0.00511899	1.17979	A930012L18Rik
A_52_P348648	0.713094	6.53638	4.77278	1.29875e-05	0.00129558	3.07119	Abra
A_55_P2935525	0.711907	9.45639	4.56979	2.65385e-05	0.00205688	2.40355	Pcdh17
A_55_P2088018	0.711065	6.75184	3.31495	0.00159503	0.0316027	-1.37848	Fhod3
A_55_P2245852	0.710492	7.07197	4.53786	2.96636e-05	0.00219753	2.29968	Tspan32
A_51_P256246	0.709536	13.5786	3.82649	0.000324125	0.0112816	0.0807371	Tspan13
A_55_P2543388	0.706535	7.84771	3.71896	0.00045751	0.0142794	-0.236577	LOC102641211
A_55_P2332731	0.703368	10.2358	4.14981	0.000111807	0.00556339	1.06513	D130062J21Rik
A_55_P1977533	0.697802	10.391	3.2607	0.00187505	0.0349314	-1.52529	Eno3
A_55_P1964228	0.697799	8.1582	5.30492	1.89928e-06	0.000329985	4.87309	Elac1
A_55_P2909044	0.697232	8.999	3.40782	0.00120513	0.027046	-1.1234	Plscr4
A_55_P2006035	0.696166	7.42333	4.91972	7.68903e-06	0.000839406	3.56177	Galnt15
A_55_P2049752	0.692532	8.30935	4.20612	9.25163e-05	0.00488322	1.24091	Pamr1
A_51_P454949	0.68782	13.5796	3.44568	0.00107373	0.025555	-1.01811	Gstm3
A_66_P119238	0.686203	8.58728	4.89414	8.42689e-06	0.000887335	3.47597	Maoa
A_66_P108864	0.681517	10.4618	4.03349	0.000164732	0.00740194	0.705987	Gm13056
A_55_P1961241	0.680776	6.48147	4.45317	3.97927e-05	0.00268491	2.02578	Gm32139
A_51_P369762	0.676776	5.96687	3.52971	0.000828981	0.0217401	-0.781756	Nmrk2
A_55_P2552889	0.673071	8.82264	3.98863	0.000191031	0.00808016	0.56893	LOC102643017
A_51_P278334	0.672528	9.29741	4.1232	0.000122226	0.00589883	0.982496	Vldlr
A_55_P2072631	0.672067	8.85288	5.26382	2.20818e-06	0.000359674	4.73162	Prr5l
A_55_P2022211	0.670026	13.652	3.83249	0.000317899	0.0111607	0.0986187	Plxdc2
A_55_P2361652	0.667831	8.60174	3.13311	0.00272689	0.0443028	-1.86409	C230085N15Rik
A_55_P2011912	0.667397	7.81551	3.8551	0.000295477	0.0107414	0.166065	Ecm2
A_52_P559076	0.665699	11.0337	4.64841	2.01499e-05	0.00176515	2.66068	Prdm6
A_51_P126626	0.665571	9.80105	3.64342	0.000581126	0.0166656	-0.456272	Zfp503
A_55_P2129696	0.665306	6.95495	3.43525	0.00110849	0.0259966	-1.04719	Smad9
A_51_P501773	0.664148	7.27902	4.18079	0.000100758	0.00517512	1.16169	Slc35f3
A_51_P143682	0.663525	7.53863	4.38589	5.01705e-05	0.00319879	1.80992	Zfp318
A_55_P2062464	0.663023	7.07006	4.14476	0.000113715	0.00563148	1.04943	Col12a1
A_55_P2731776	0.661878	6.64441	4.15579	0.000109588	0.00549231	1.08373	LOC105246088
A_51_P259029	0.659973	6.53547	3.49644	0.000918763	0.0231344	-0.87578	Dusp26
A_66_P138154	0.658808	5.75904	3.93728	0.000226106	0.00906556	0.413097	Xirp2
A_52_P224348	0.658773	8.48802	5.10889	3.88522e-06	0.000543412	4.20149	Kctd12b
A_55_P2126363	0.650616	6.87155	3.85727	0.000293405	0.0107131	0.172555	Wnt10b
A_55_P2797212	0.64993	7.08229	4.08265	0.000139931	0.00654129	0.857111	Pir
A_51_P136355	0.649018	13.5746	4.27581	7.30746e-05	0.00420865	1.46007	Gng11
A_55_P2066559	0.648409	8.29454	4.61095	2.29806e-05	0.00192378	2.53792	Endou
A_55_P2810093	0.647979	12.1774	5.0517	4.77982e-06	0.000611378	4.00719	Tbx2
A_52_P836852	0.647687	7.3202	3.20359	0.00221954	0.0386593	-1.67807	Txk
A_66_P119623	0.647436	7.53107	3.48214	0.000960127	0.023859	-0.916018	Ackr4
A_66_P123442	0.646182	6.32769	3.89409	0.000260336	0.00985072	0.282903	Gm29590
A_51_P394394	0.645868	11.1605	3.99387	0.000187761	0.00800575	0.584902	Tspan2
A_51_P497661	0.645283	7.6668	4.031	0.000166093	0.00740536	0.698369	Ntn4
A_55_P1967761	0.64485	6.73117	3.60926	0.00064697	0.0180112	-0.554724	Foxc1
A_51_P406105	0.644505	10.6756	3.28853	0.00172608	0.0330794	-1.45018	Rps4l
A_52_P354123	0.641	8.21273	4.41358	4.5614e-05	0.00300002	1.89858	Rhebl1
A_51_P475378	0.638793	8.61695	4.62408	2.19465e-05	0.00187245	2.58091	Echdc3
A_66_P113854	0.637559	10.75	3.23294	0.00203569	0.0369383	-1.59979	C1qtnf2
A_66_P118799	0.636003	6.38729	4.07478	0.000143643	0.00664039	0.832851	Gm5144
A_55_P2028522	0.634321	6.10904	3.64635	0.000575783	0.0165808	-0.447794	Stac
A_51_P493522	0.632687	9.14737	3.78177	0.000374296	0.0123868	-0.0518545	Kazald1
A_55_P1965030	0.632338	6.65301	3.28984	0.00171932	0.033062	-1.44662	Slc5a12
A_52_P407755	0.631573	8.8366	5.16866	3.12611e-06	0.000479237	4.4054	Gpcpd1
A_55_P2044547	0.631387	8.32334	4.39833	4.80716e-05	0.00310292	1.84971	2810416G20Rik
A_55_P2025038	0.630736	10.3547	4.15953	0.00010822	0.00546303	1.09538	Cpe
A_52_P175242	0.629862	9.9267	4.44268	4.12598e-05	0.00273957	1.99204	Irs1
A_55_P2217831	0.628089	8.06149	3.52998	0.000828288	0.0217401	-0.780992	2900054C01Rik
A_51_P383270	0.620408	6.76427	4.48457	3.56946e-05	0.00250571	2.12708	Fras1
A_66_P128164	0.618726	6.00905	3.92989	0.000231635	0.00917464	0.390779	Gm1647
A_65_P12292	0.618005	12.1055	6.32948	4.07597e-08	1.77041e-05	8.48603	Itprip
A_55_P1967683	0.615954	10.9708	3.71158	0.000468384	0.0145102	-0.258173	Bex4
A_52_P442228	0.615639	6.70592	3.77572	0.000381636	0.01255	-0.0697371	Il12a
A_55_P2246344	0.613253	7.09042	3.34227	0.0014694	0.0302126	-1.30391	5830407E08Rik
A_55_P2047305	0.611056	7.95057	3.39175	0.0012654	0.0279475	-1.16787	Adcy5
A_66_P139546	0.610146	13.2891	3.23328	0.00203364	0.0369332	-1.59888	Igfbp6
A_52_P365660	0.609892	6.35612	3.22865	0.00206161	0.0373437	-1.61125	Lrrc4c
A_66_P122621	0.607711	6.42148	3.2021	0.00222928	0.0387641	-1.68203	Gm9889
A_55_P2117959	0.607696	12.6723	3.12867	0.00276226	0.0444369	-1.87572	Cyp4b1
A_55_P2001903	0.607453	9.06352	5.57385	7.03038e-07	0.000170438	5.8068	Smim4
A_55_P2419483	0.606067	7.30278	4.30221	6.67978e-05	0.00392301	1.54357	4732460I02Rik
A_51_P248865	0.604759	9.50395	3.35956	0.00139482	0.0293769	-1.25652	Foxf2
A_55_P1957453	0.602925	6.18632	4.68851	1.74979e-05	0.00159307	2.79252	Best3
A_66_P116860	0.601891	7.69355	4.37543	5.20052e-05	0.00328563	1.77648	5031434O11Rik
A_66_P121752	0.601741	9.26127	3.10724	0.00293896	0.0462797	-1.93164	Prdm1
A_51_P462461	0.601685	10.273	3.41671	0.00117299	0.0266988	-1.09876	Cyyr1
A_55_P2917066	0.598701	7.53929	5.1945	2.84507e-06	0.0004528	4.49379	Gpr19
A_52_P268764	0.598573	6.75327	3.94649	0.00021939	0.00890981	0.44096	Fn3k
A_55_P2802854	0.598216	10.4468	3.86605	0.000285174	0.0105418	0.198805	Sspn
A_51_P234233	0.598064	6.01518	3.43068	0.00112408	0.0261563	-1.05993	Adam6b
A_66_P116640	0.596827	7.56252	3.91893	0.000240085	0.00937365	0.35768	Gria1
A_66_P126794	0.595532	6.79925	4.75408	1.38778e-05	0.0013584	3.00918	Gm16499
A_55_P2076861	0.594157	6.68052	4.22679	8.62796e-05	0.00470931	1.30572	Sema6d
A_51_P509263	0.593623	8.96172	3.48049	0.000964987	0.0239227	-0.92063	Hoxa7
A_55_P2819943	0.592309	9.62665	3.89905	0.000256166	0.00977517	0.297811	Wnt7a
A_52_P249672	0.589465	7.13704	3.22125	0.00210716	0.0377449	-1.63104	4833417J20Rik
A_55_P2002578	0.588923	13.6389	3.11093	0.00290783	0.0460679	-1.92204	Ephx1
A_55_P2302577	0.588849	9.53758	3.8269	0.000323699	0.0112816	0.0819507	AI426330
A_55_P2143025	0.587086	10.3598	3.12369	0.00280239	0.0449092	-1.88873	Sema3c
A_55_P2312124	0.586959	6.10097	3.09366	0.00305635	0.0474121	-1.96693	A530028O18
A_55_P2075919	0.585667	6.9218	3.93067	0.000231044	0.00917464	0.393137	Arhgap40
A_51_P255657	0.58088	10.3008	3.19455	0.00227926	0.0393706	-1.7021	2210011C24Rik
A_52_P257502	-0.581993	9.37461	-3.79712	0.000356287	0.011981	-0.00644039	Igfbp4
A_51_P195034	-0.582191	6.40106	-3.63432	0.000598009	0.0170094	-0.482549	Esco2
A_51_P464530	-0.582487	7.91104	-4.89793	8.31341e-06	0.000879828	3.48866	Sept5
A_55_P2197338	-0.582893	9.47109	-3.5225	0.0008477	0.0220645	-0.802181	Tnfsf13os
A_55_P1978424	-0.58312	12.0695	-4.68871	1.74852e-05	0.00159307	2.79319	Bcl2a1d
A_51_P264227	-0.583513	8.66984	-4.44748	4.05816e-05	0.00271182	2.00749	Gpr160
A_52_P407889	-0.584859	8.66978	-4.84898	9.90303e-06	0.00100957	3.32487	Foxk2
A_55_P1979814	-0.585679	7.4131	-3.08721	0.00311369	0.0478384	-1.98367	Abcc8
A_51_P424810	-0.587782	8.27713	-3.12186	0.00281726	0.0450308	-1.89351	Ncapg2
A_66_P135155	-0.590539	11.176	-3.34853	0.00144201	0.029791	-1.28679	Manf
A_55_P2035951	-0.591779	10.3294	-4.1381	0.000116282	0.00573423	1.02873	Haus8
A_55_P2139385	-0.592197	13.8227	-3.50177	0.000903771	0.0229116	-0.860743	Gm12070
A_55_P2083297	-0.592908	6.26342	-3.79401	0.000359872	0.0120627	-0.0156637	E230025N22Rik
A_55_P2008907	-0.594028	13.5606	-3.57967	0.000709694	0.0192626	-0.639528	Actg1
A_55_P2091928	-0.594297	7.21328	-3.86278	0.000288218	0.0105858	0.189009	Raet1b
A_51_P114314	-0.596156	8.86818	-3.56004	0.000754469	0.0202048	-0.69556	Dusp8
A_55_P2741258	-0.596175	5.71597	-3.34825	0.00144318	0.029791	-1.28753	Prok2
A_55_P2135656	-0.599404	7.11286	-4.86124	9.47901e-06	0.000983223	3.36583	Slco1a5
A_52_P1092823	-0.599822	12.3665	-3.32446	0.00155019	0.0313785	-1.35256	Irx1
A_55_P1988228	-0.599967	7.21592	-4.59436	2.43542e-05	0.00194544	2.48372	Aspm
A_55_P2105694	-0.600055	8.11974	-4.08349	0.000139542	0.00654129	0.859691	2310007L24Rik
A_51_P505172	-0.601236	9.80763	-3.5018	0.000903697	0.0229116	-0.860668	Tcf19
A_55_P2085335	-0.601681	9.41733	-3.85485	0.000295724	0.0107414	0.165294	Mia
A_55_P2805379	-0.60243	7.61126	-4.33627	5.94674e-05	0.00359373	1.65169	Tm9sf4
A_51_P273538	-0.602813	8.68293	-4.18141	0.000100547	0.00517512	1.16363	Syce2
A_55_P1962149	-0.603637	9.036	-3.09446	0.00304932	0.0473383	-1.96486	Dnah10
A_55_P2486399	-0.60502	6.84939	-3.6014	0.000663087	0.0183319	-0.577281	Ly6g6e
A_55_P2744644	-0.605032	8.24165	-5.04905	4.82589e-06	0.000613505	3.9982	Relb
A_51_P405773	-0.605671	15.4122	-4.01172	0.000177026	0.00773445	0.639369	Hist1h2aa
A_55_P2723699	-0.607929	10.1921	-4.61027	2.30355e-05	0.00192378	2.53569	Nfkb2
A_65_P08033	-0.609662	8.34107	-3.42421	0.00114647	0.0263536	-1.07791	Kif22
A_55_P2498773	-0.610064	10.0632	-3.32945	0.00152714	0.0310627	-1.33895	Lrrc48
A_55_P2054342	-0.610812	7.04315	-3.45975	0.00102844	0.0249616	-0.978787	2810408I11Rik
A_55_P2840455	-0.612127	7.56336	-3.06082	0.00335871	0.0496989	-2.05185	Gm35358
A_66_P108818	-0.612155	5.97983	-4.36959	5.30583e-05	0.00333197	1.75782	4930550C14Rik
A_55_P2065991	-0.614657	12.8212	-5.48185	9.89129e-07	0.000207147	5.48591	S100a11
A_51_P279100	-0.6158	9.88499	-5.07139	4.45101e-06	0.000591077	4.07401	Ptgs1
A_51_P456499	-0.616893	6.62983	-3.45934	0.00102975	0.0249643	-0.979948	Dcstamp
A_66_P113892	-0.620153	7.76083	-4.08276	0.000139878	0.00654129	0.857457	Smim6
A_55_P2015485	-0.620645	10.4158	-3.60333	0.000659092	0.0182854	-0.571742	Cfap45
A_55_P2084666	-0.620899	15.4266	-4.00577	0.000180534	0.00784158	0.621214	Hist1h2af
A_51_P148105	-0.621243	7.04672	-4.30914	6.52372e-05	0.00387501	1.56556	Rad51
A_55_P2136832	-0.622297	12.838	-3.42013	0.00116082	0.0265373	-1.08925	Gm6981
A_66_P129188	-0.622437	15.1055	-3.99754	0.000185501	0.00795783	0.596105	Hist2h2ac
A_55_P1984035	-0.623334	10.5037	-4.33912	5.88914e-05	0.00356926	1.66075	Litaf
A_52_P452689	-0.624736	9.33321	-3.06162	0.00335107	0.0496563	-2.0498	Atf3
A_55_P2733552	-0.627233	7.93106	-4.45524	3.95088e-05	0.00267549	2.03245	Cd33
A_55_P2171406	-0.628203	9.26862	-5.15786	3.25161e-06	0.000493288	4.36848	Tm7sf2
A_55_P2008327	-0.628862	13.0128	-4.21297	9.04019e-05	0.0048305	1.26237	Eno1b
A_55_P2325803	-0.629747	7.74686	-4.06512	0.000148332	0.00678197	0.803094	Tnfrsf11a
A_51_P152550	-0.632043	9.45661	-3.13689	0.00269714	0.0439661	-1.85419	Iqcg
A_51_P474643	-0.632252	12.1747	-4.56149	2.73178e-05	0.00209319	2.37654	Kpna2
A_55_P2725615	-0.632758	6.57765	-4.62334	2.20035e-05	0.00187245	2.57849	LOC102637512
A_55_P2087628	-0.633233	6.11738	-3.26044	0.0018765	0.0349314	-1.52599	LOC102642448
A_52_P421457	-0.633713	6.63578	-3.35622	0.00140897	0.029521	-1.2657	LOC105247143
A_66_P113155	-0.634199	6.91791	-3.1818	0.00236603	0.0403385	-1.73588	Slc5a9
A_51_P299216	-0.634967	8.68125	-4.5808	2.55367e-05	0.00200372	2.43946	Wdr90
A_55_P1966804	-0.634984	12.3853	-4.76967	1.31318e-05	0.00130374	3.06085	Fdps
A_52_P299771	-0.635068	8.73582	-3.81921	0.000331825	0.0115112	0.0590978	Bcl2a1c
A_55_P2808493	-0.636144	6.52088	-4.68061	1.79915e-05	0.00163089	2.76652	Ska3
A_55_P2911063	-0.638247	9.10058	-3.7005	0.000485159	0.0149631	-0.290516	Lox
A_51_P146753	-0.639151	10.842	-3.97654	0.000198782	0.00827227	0.532149	Csf2rb2
A_51_P384318	-0.64125	11.6238	-5.95193	1.70549e-07	5.92628e-05	7.13898	C1ra
A_51_P150763	-0.641254	9.13198	-3.17191	0.00243551	0.0411702	-1.76205	Ropn1l
A_55_P2737767	-0.64234	7.11363	-4.52795	3.07042e-05	0.00225406	2.26752	Prepl
A_51_P227962	-0.643909	12.4496	-3.13855	0.0026841	0.0439379	-1.84982	Dynlrb2
A_55_P2320085	-0.644846	7.3901	-3.41269	0.00118742	0.0268508	-1.1099	4833415N18Rik
A_51_P291460	-0.645753	13.0813	-3.64134	0.000584946	0.0167291	-0.462283	Gm6498
A_55_P2927484	-0.647104	10.5363	-4.16041	0.000107899	0.00546017	1.09814	Fen1
A_51_P202074	-0.647164	8.94969	-4.90657	8.06022e-06	0.000870712	3.51762	Ncapd2
A_55_P2171116	-0.647292	14.1813	-3.36877	0.00135657	0.0289703	-1.23122	Lgals3
A_55_P2008599	-0.648455	11.4978	-4.03085	0.000166178	0.00740536	0.697898	Pcx
A_51_P408946	-0.654108	8.8483	-3.07148	0.00325766	0.0488274	-2.02437	Ccne1
A_55_P2156638	-0.654146	8.94595	-3.38061	0.00130886	0.0285444	-1.19862	Adgrg5
A_66_P128079	-0.655162	13.433	-5.52549	8.41394e-07	0.000191231	5.63794	Krt8
A_51_P122246	-0.65575	13.1564	-3.71254	0.000466943	0.0144932	-0.25534	Creld2
A_55_P2633444	-0.655846	7.51069	-4.07663	0.00014276	0.00662409	0.838566	Zwilch
A_51_P415675	-0.659108	7.12737	-5.68478	4.64957e-07	0.000125895	6.19555	Gdf5
A_55_P2033435	-0.659685	6.74076	-3.86478	0.000286352	0.010548	0.195002	Stra6l
A_51_P492830	-0.661797	7.50539	-3.48111	0.000963172	0.0239061	-0.91891	Cenph
A_51_P234847	-0.66216	8.71158	-3.66889	0.000536254	0.0159585	-0.382502	1700001L19Rik
A_52_P59654	-0.663185	7.14148	-4.50941	3.27484e-05	0.00236898	2.2074	Plk4
A_51_P361620	-0.665967	9.50456	-4.26233	7.64953e-05	0.00432712	1.41755	Hist2h2bb
A_55_P2082028	-0.667423	6.91576	-3.57203	0.000726821	0.0195782	-0.661372	Cdc20b
A_55_P2734082	-0.667941	9.02564	-4.13518	0.000117423	0.00576035	1.01968	Stip1
A_55_P2178578	-0.669278	9.78849	-5.48937	9.6196e-07	0.000206762	5.51209	Tmprss4
A_55_P2183508	-0.669388	7.98724	-3.46548	0.00101053	0.0246417	-0.962749	Hist1h1d
A_55_P2010038	-0.669797	7.71188	-3.33401	0.00150636	0.0308204	-1.32649	Tnfsf9
A_51_P486810	-0.670407	11.7077	-3.75066	0.000413521	0.0134361	-0.143593	Gpx2
A_66_P101068	-0.671234	8.29007	-3.66825	0.000537332	0.0159585	-0.384347	Sapcd2
A_55_P2072656	-0.672895	11.0704	-5.1271	3.63647e-06	0.000517625	4.26355	Ckmt1
A_51_P465281	-0.673775	14.1108	-3.87926	0.000273199	0.0102077	0.23839	Lgals1
A_55_P2768695	-0.673899	6.88274	-3.98638	0.000192452	0.00812232	0.562079	Gm16537
A_52_P190647	-0.675477	7.33862	-4.39848	4.80474e-05	0.00310292	1.85018	Mxd3
A_51_P503494	-0.678024	6.68491	-3.96928	0.000203583	0.00843839	0.510081	Arc
A_52_P147803	-0.678573	8.83352	-4.62562	2.18283e-05	0.00187245	2.58595	Syne4
A_51_P360492	-0.678799	9.20957	-4.22238	8.75746e-05	0.00473016	1.29188	Mcm6
A_52_P614417	-0.680478	13.5772	-3.2832	0.00175372	0.0334522	-1.4646	3000002C10Rik
A_52_P609024	-0.681667	8.35588	-4.12602	0.00012108	0.00587068	0.991235	Cenpw
A_51_P249559	-0.684904	6.89865	-4.13605	0.000117083	0.00575723	1.02236	Lrrc6
A_55_P2028054	-0.685096	10.6074	-5.10716	3.90963e-06	0.000543412	4.19562	Incenp
A_51_P305843	-0.685633	8.76787	-4.35324	5.6115e-05	0.003441	1.70569	Chordc1
A_55_P2824451	-0.686301	8.98158	-3.24411	0.00196956	0.0361275	-1.56987	Fam167a
A_51_P120717	-0.687664	10.5921	-4.07635	0.000142894	0.00662409	0.837698	Lmnb1
A_55_P2094966	-0.688127	8.94917	-3.839	0.000311283	0.0110392	0.118007	Hist2h3b
A_55_P2757442	-0.689218	8.75927	-3.27298	0.00180785	0.0341722	-1.49219	Marcksl1
A_55_P2071354	-0.692241	8.00595	-5.08076	4.30258e-06	0.000575028	4.10581	Fam179a
A_52_P223239	-0.694284	7.16479	-3.25846	0.00188755	0.0351058	-1.53132	Rptoros
A_66_P133787	-0.694477	8.31998	-5.00104	5.7396e-06	0.000695726	3.83569	Lhfpl2
A_55_P2106394	-0.696305	9.5111	-3.89096	0.000263001	0.00991518	0.273501	Knstrn
A_55_P1982171	-0.69684	14.3859	-6.50153	2.11441e-08	1.10208e-05	9.10375	H2afz
A_55_P2727494	-0.699237	7.63003	-3.64797	0.000572859	0.0165194	-0.443121	Cdkn3
A_51_P455488	-0.701922	7.77785	-5.32477	1.76573e-06	0.000311981	4.94156	Ybx2
A_66_P117819	-0.702873	10.3127	-4.55167	2.82695e-05	0.00212747	2.34459	Capsl
A_51_P234359	-0.703481	6.69333	-3.43091	0.00112327	0.0261563	-1.05927	Sct
A_51_P408227	-0.704469	7.8033	-3.74864	0.00041619	0.0134361	-0.149512	Misp
A_52_P588881	-0.705753	7.00222	-4.45992	3.88747e-05	0.00265738	2.04753	Iqgap3
A_51_P181341	-0.705768	7.37398	-3.69963	0.000486505	0.0149825	-0.293062	Necab2
A_51_P340699	-0.708403	8.40614	-4.15882	0.00010848	0.00546303	1.09316	Rasl11a
A_51_P161463	-0.708409	7.93449	-3.3959	0.00124959	0.0276861	-1.15641	Ccdc103
A_52_P356068	-0.709265	6.22819	-5.14695	3.38323e-06	0.000500263	4.33125	Proz
A_55_P2076941	-0.70979	7.10514	-4.36235	5.43908e-05	0.00338506	1.73473	Lrr1
A_52_P354373	-0.710877	8.58334	-4.04383	0.000159188	0.00719935	0.737685	1190002F15Rik
A_51_P169445	-0.713193	7.14217	-3.806	0.000346249	0.0118538	0.019887	Ccdc89
A_52_P212684	-0.713913	6.54104	-5.32703	1.75115e-06	0.000311981	4.94934	Stil
A_55_P2031272	-0.714695	7.33425	-5.02882	5.192e-06	0.000652536	3.92966	Lhx3
A_55_P1967330	-0.714954	12.352	-3.75456	0.000408396	0.013325	-0.132119	Gm5069
A_51_P468505	-0.715389	7.10057	-5.27944	2.08536e-06	0.000353446	4.78535	Trp53rka
A_51_P358462	-0.715498	8.60369	-3.50431	0.000896729	0.0227999	-0.853593	Ppp1r32
A_51_P227004	-0.723506	9.32131	-3.9646	0.000206738	0.00853522	0.495863	Cks1b
A_55_P1960743	-0.725158	7.32597	-3.67623	0.000523956	0.0157861	-0.361196	Styxl1
A_55_P2941115	-0.725293	8.00162	-5.33861	1.67816e-06	0.00030162	4.98932	Gm41518
A_55_P2507824	-0.725666	7.8144	-3.86204	0.000288903	0.0105858	0.186819	Marcksl1-ps4
A_55_P2084652	-0.72597	15.5066	-4.51904	3.16703e-05	0.00231682	2.23862	Hist1h2ak
A_51_P195958	-0.729662	12.6535	-5.53734	8.05177e-07	0.000186524	5.67929	Phlda1
A_52_P394488	-0.73015	9.69636	-3.83817	0.00031212	0.0110392	0.115532	1700016K19Rik
A_55_P2743381	-0.730819	8.86765	-3.36994	0.0013518	0.0289657	-1.22801	Tsnaxip1
A_51_P155142	-0.732491	7.70216	-3.23257	0.0020379	0.0369462	-1.60077	Cdca8
A_55_P2810220	-0.734144	8.31961	-4.23539	8.3806e-05	0.00461509	1.33274	Espl1
A_66_P129538	-0.734906	9.55619	-4.29196	6.91679e-05	0.00401694	1.51115	Gale
A_52_P404329	-0.735569	6.21076	-3.69469	0.000494193	0.0151521	-0.307471	Saa4
A_55_P1984830	-0.735714	7.5644	-4.22444	8.69664e-05	0.00470952	1.29836	Fgl1
A_51_P351363	-0.737435	8.53545	-3.98297	0.00019462	0.00819725	0.551715	Tyms-ps
A_52_P419455	-0.739413	8.83281	-4.38839	4.97428e-05	0.00318125	1.81789	Adora2b
A_66_P103201	-0.740897	7.32158	-4.59912	2.39524e-05	0.00193894	2.49925	Aurkb
A_55_P2000833	-0.741241	7.19426	-5.09627	4.06724e-06	0.000561576	4.15856	E2f8
A_51_P100174	-0.74238	9.65697	-4.34133	5.84479e-05	0.0035631	1.66778	Mns1
A_55_P2132024	-0.743619	10.8883	-3.61133	0.000642777	0.0179883	-0.548762	Tekt1
A_51_P392967	-0.744251	9.28708	-3.16142	0.00251126	0.0421556	-1.78972	Zmynd10
A_51_P258098	-0.745345	12.3009	-5.06003	4.63793e-06	0.000604351	4.03545	Tmem176a
A_55_P2175955	-0.74649	8.32951	-4.7793	1.26907e-05	0.00127206	3.09281	Ano9
A_55_P2715101	-0.746795	8.48784	-5.45222	1.10375e-06	0.00021112	5.38289	Hspa4l
A_55_P2106424	-0.747116	13.8974	-3.93032	0.000231311	0.00917464	0.39207	Gapdh
A_51_P333923	-0.747532	12.6307	-4.74047	1.45632e-05	0.00138012	2.96411	Tspan1
A_66_P124339	-0.751426	12.3686	-4.97914	6.21067e-06	0.000722631	3.76178	Hspe1
A_55_P2032916	-0.751439	7.29956	-5.12072	3.72184e-06	0.000524301	4.24178	Slc6a20a
A_55_P2096917	-0.754999	7.28218	-5.13316	3.5573e-06	0.000513551	4.28419	Mreg
A_55_P2720213	-0.757035	7.02878	-3.53942	0.000804398	0.021229	-0.754214	Raet1a
A_55_P2115955	-0.757475	7.33041	-4.02143	0.000171437	0.00757264	0.669061	Raet1e
A_51_P405304	-0.760409	6.13858	-5.27195	2.14339e-06	0.000353583	4.75958	Mepe
A_52_P218058	-0.76167	7.16467	-5.08986	4.16295e-06	0.000571009	4.13675	Clec5a
A_55_P2744735	-0.77336	9.29824	-3.92858	0.000232629	0.00917464	0.386823	Rsph1
A_55_P1997141	-0.773369	9.17148	-4.01194	0.000176896	0.00773445	0.64005	Mybl2
A_52_P585104	-0.777802	10.3507	-4.19013	9.76396e-05	0.00508922	1.19087	Fkbp4
A_55_P2766382	-0.778895	11.1027	-3.99831	0.000185036	0.00795425	0.598427	Sfn
A_55_P2156855	-0.779404	7.61337	-4.01749	0.000173681	0.00763942	0.657023	Car13
A_55_P1958857	-0.779732	9.9963	-5.50035	9.23607e-07	0.000201809	5.55032	Nek6
A_55_P2731276	-0.782323	7.09709	-5.01137	5.52958e-06	0.000678154	3.87062	Coro2a
A_55_P2744925	-0.784042	9.364	-3.42323	0.0011499	0.0264034	-1.08064	Phf11c
A_51_P416408	-0.785896	10.9311	-7.07072	2.38409e-09	2.48529e-06	11.1569	Tmc4
A_55_P2076772	-0.787292	12.3007	-4.51622	3.19823e-05	0.00233146	2.22948	Hspa5
A_66_P128986	-0.787321	7.62026	-4.50862	3.28378e-05	0.00236898	2.20486	Cdc25c
A_51_P129803	-0.788956	11.3621	-4.50462	3.32968e-05	0.00238558	2.19192	Cacybp
A_51_P398868	-0.789855	6.19921	-5.27063	2.15382e-06	0.000353583	4.75502	Has3
A_55_P2014124	-0.792698	8.45575	-3.88912	0.000264584	0.0099393	0.267963	Gjb3
A_52_P1147844	-0.795482	7.85289	-3.89539	0.000259239	0.00982704	0.286802	Casc5
A_51_P258710	-0.796504	6.38586	-5.38829	1.39765e-06	0.000261076	5.1611	4930415O20Rik
A_55_P2084656	-0.797109	15.4493	-4.85957	9.53558e-06	0.000984194	3.36026	Hist1h2ah
A_51_P513530	-0.797244	6.93737	-6.05732	1.14541e-07	4.18958e-05	7.51359	Spag5
A_51_P398366	-0.798539	9.86758	-4.85363	9.74015e-06	0.00100036	3.34039	Tyms
A_51_P114910	-0.800486	12.7803	-5.12611	3.64962e-06	0.000517625	4.26016	Cstb
A_55_P2017826	-0.80438	7.20392	-3.84388	0.000306411	0.0109955	0.132555	Myb
A_51_P190111	-0.808712	10.0373	-4.04899	0.000156489	0.00710817	0.753514	Mcm5
A_55_P2123939	-0.809492	6.51375	-4.90932	7.98117e-06	0.000866664	3.52685	Tmc5
A_52_P527800	-0.81399	11.7862	-3.83839	0.000311894	0.0110392	0.116199	Emilin2
A_66_P121975	-0.817686	8.0679	-4.45512	3.95247e-05	0.00267549	2.03208	Gm30146
A_55_P2908509	-0.82363	9.89111	-4.71328	1.6033e-05	0.00149898	2.87423	Sod2
A_52_P375546	-0.825065	7.64599	-4.32266	6.22972e-05	0.00371095	1.60845	Lrrc46
A_55_P2106175	-0.828758	10.8049	-5.35455	1.58258e-06	0.000289432	5.04439	Gch1
A_51_P404193	-0.82876	8.46789	-4.95979	6.65867e-06	0.000758616	3.69653	Sp5
A_51_P480241	-0.829529	7.82255	-5.24965	2.32584e-06	0.000375903	4.68289	Elf3
A_55_P2085412	-0.829878	7.87848	-4.22956	8.54756e-05	0.00468968	1.31442	Ankle1
A_51_P181451	-0.831035	11.402	-3.88506	0.000268101	0.0100353	0.255773	C1qa
A_51_P199135	-0.832931	10.4431	-3.73588	0.000433495	0.0137564	-0.186992	Cd83
A_55_P2646533	-0.835343	8.1646	-4.67187	1.85539e-05	0.00165484	2.73776	Cenpf
A_65_P10248	-0.837328	8.86098	-5.92349	1.89848e-07	6.07201e-05	7.03811	Cks2
A_51_P355943	-0.845385	9.47026	-5.80287	2.98806e-07	8.77437e-05	6.6114	Mvd
A_52_P381303	-0.847822	8.22264	-5.61941	5.93383e-07	0.000150461	5.96622	Gins2
A_55_P2797234	-0.851203	8.83803	-3.80403	0.000348463	0.0118711	0.0140157	Ckap2
A_51_P103541	-0.853765	8.61808	-5.97211	1.5805e-07	5.58507e-05	7.2106	Cacna1s
A_55_P2742860	-0.855941	9.16776	-4.36013	5.4806e-05	0.00339066	1.72765	Cenpn
A_55_P2093705	-0.858554	9.62978	-3.43652	0.00110423	0.0259549	-1.04367	Meig1
A_55_P1960999	-0.858683	11.3567	-7.95371	8.01474e-11	1.78552e-07	14.3416	Pigr
A_51_P520699	-0.858982	6.4075	-4.16563	0.000106027	0.00541801	1.11438	Shisa8
A_55_P2824234	-0.859752	8.59976	-3.96191	0.000208572	0.00857882	0.487701	Fam64a
A_52_P371108	-0.861085	7.58475	-5.81247	2.88229e-07	8.7091e-05	6.6453	Cdc6
A_51_P430014	-0.86325	7.45089	-4.29951	6.74142e-05	0.00394809	1.53503	Ptafr
A_55_P2733267	-0.865263	8.09568	-6.01142	1.36247e-07	4.89763e-05	7.35028	Micall2
A_52_P139650	-0.865699	7.53168	-5.15277	3.3124e-06	0.000493288	4.3511	Ska1
A_52_P484956	-0.869103	8.16694	-4.24781	8.03561e-05	0.00447953	1.3718	Nnat
A_51_P487999	-0.875712	7.69206	-5.02355	5.29179e-06	0.00066065	3.91182	Sgol1
A_51_P294235	-0.878981	10.2876	-4.20625	9.24753e-05	0.00488322	1.24132	Cxcl17
A_51_P251357	-0.882054	11.6993	-4.32438	6.19325e-05	0.0036998	1.61391	Ctps
A_55_P2035018	-0.883296	11.945	-4.69753	1.69499e-05	0.00156367	2.82225	Clec4n
A_51_P158210	-0.884382	8.70537	-6.58373	1.54413e-08	9.19817e-06	9.39954	Mcm2
A_55_P2067518	-0.884716	6.71634	-7.35026	8.13812e-10	1.06045e-06	12.167	Slc13a3
A_51_P133137	-0.886588	8.60809	-4.49693	3.41972e-05	0.00243337	2.16704	Kif20a
A_51_P135389	-0.887399	7.72683	-4.5569	2.77586e-05	0.00211219	2.36161	Zfp474
A_51_P489268	-0.887874	7.7316	-5.38735	1.40249e-06	0.000261076	5.15786	Ncapg
A_66_P134542	-0.892182	9.8321	-4.5095	3.27372e-05	0.00236898	2.20772	Anln
A_55_P2146254	-0.893155	12.3169	-5.06472	4.55985e-06	0.000597913	4.05136	Ifitm1
A_51_P408071	-0.896647	7.61436	-5.47361	1.01976e-06	0.000207147	5.45725	Kntc1
A_52_P368057	-0.907051	6.35783	-4.94657	6.98267e-06	0.000782351	3.65202	Slc7a11
A_51_P501018	-0.907108	7.82333	-5.17983	3.00142e-06	0.000470471	4.44359	Nek2
A_66_P121737	-0.911045	10.5447	-4.6785	1.81255e-05	0.00163393	2.75959	Hist1h3c
A_51_P228658	-0.915623	12.1997	-5.62162	5.88513e-07	0.000150461	5.97396	Isyna1
A_55_P2081488	-0.916794	9.42606	-3.59598	0.000674447	0.0185255	-0.592851	Pglyrp1
A_51_P230098	-0.918318	8.11607	-4.46346	3.84012e-05	0.00263986	2.05895	Pbk
A_51_P196973	-0.920208	8.97635	-5.82089	2.79267e-07	8.56242e-05	6.67501	Chaf1a
A_55_P1969977	-0.921853	7.26211	-4.50027	3.38032e-05	0.00241357	2.17784	Myo15
A_55_P2007601	-0.929588	16.6954	-4.58772	2.49265e-05	0.00197602	2.46204	Sftpd
A_51_P262925	-0.935325	6.86371	-4.12487	0.000121544	0.00587951	0.987688	1700018F24Rik
A_55_P2352652	-0.941125	13.4158	-4.568	2.67045e-05	0.00205815	2.39773	Hsp90aa1
A_51_P239203	-0.942729	10.2906	-6.5376	1.84209e-08	1.01952e-05	9.2335	Mapk13
A_51_P275268	-0.949809	6.70883	-5.086	4.2215e-06	0.000575028	4.12365	4933421I07Rik
A_55_P1957459	-0.951408	12.552	-4.58423	2.52323e-05	0.00199268	2.45066	Lilrb4
A_51_P365019	-0.954062	12.0143	-6.34801	3.79826e-08	1.68489e-05	8.55245	Gclc
A_51_P454008	-0.955184	11.0607	-5.59089	6.59854e-07	0.00016185	5.86639	Lbp
A_55_P2106150	-0.956525	7.71081	-4.73837	1.4672e-05	0.00138415	2.95715	Cenpk
A_55_P2614900	-0.956996	10.2023	-4.12628	0.000120974	0.00587068	0.992044	Il33
A_51_P457528	-0.958915	10.9441	-4.5805	2.55642e-05	0.00200372	2.43846	Ccnb2
A_55_P1997534	-0.96283	7.23338	-5.48425	9.8038e-07	0.000207147	5.49426	Gm4871
A_51_P153486	-0.963206	12.6955	-4.2487	8.01139e-05	0.00447953	1.3746	Dnajb1
A_51_P351860	-0.966344	10.5625	-3.78804	0.000366836	0.0122567	-0.0333167	C1qb
A_55_P2915747	-0.967487	7.46956	-5.49871	9.29235e-07	0.000201809	5.54461	1700003E16Rik
A_55_P1965154	-0.967783	9.09686	-5.14359	3.42488e-06	0.000502855	4.31977	Spc25
A_55_P2831060	-0.969633	7.75453	-4.92385	7.57607e-06	0.000835732	3.57563	Tnfrsf9
A_51_P484158	-0.971628	8.15706	-3.65311	0.000563649	0.0164127	-0.428246	Steap1
A_52_P374897	-0.980254	8.71788	-4.67158	1.85732e-05	0.00165484	2.73679	Arg2
A_51_P240453	-0.994711	8.47694	-4.97789	6.23884e-06	0.000722631	3.75754	Nusap1
A_55_P2013336	-0.99534	7.84148	-4.26969	7.46088e-05	0.00427341	1.44076	Melk
A_51_P479352	-1.0008	8.6237	-4.26199	7.65844e-05	0.00432712	1.41647	Klhdc9
A_51_P279437	-1.00478	8.78255	-3.55619	0.000763575	0.0203318	-0.706544	Mfsd2a
A_51_P212682	-1.00711	7.86131	-6.68796	1.03606e-08	7.71457e-06	9.77503	Mcm10
A_66_P125683	-1.0104	12.0868	-7.94177	8.38997e-11	1.78552e-07	14.2987	Muc1
A_51_P490509	-1.01161	7.51224	-6.13577	8.51008e-08	3.28568e-05	7.79319	Bub1b
A_51_P227392	-1.01488	9.16685	-6.18678	7.01267e-08	2.81168e-05	7.97533	Rhou
A_51_P280446	-1.01569	10.1305	-4.62635	2.17728e-05	0.00187245	2.58833	Sdf2l1
A_51_P460954	-1.01609	14.8309	-5.50738	8.99851e-07	0.000201731	5.57481	Ccl6
A_52_P56397	-1.01758	7.46401	-5.47149	1.02781e-06	0.000207147	5.44987	Aunip
A_55_P2133405	-1.02039	11.5436	-4.98692	6.03914e-06	0.000707359	3.78802	Dmkn
A_51_P415395	-1.02326	9.72794	-5.92756	1.86964e-07	6.07201e-05	7.05252	C2cd4b
A_51_P450033	-1.02634	8.39384	-4.75973	1.3603e-05	0.00134412	3.02789	Cdk1
A_51_P344566	-1.02721	10.0331	-4.35641	5.5508e-05	0.00341382	1.71581	Plk1
A_55_P2063336	-1.02995	8.36607	-6.63477	1.27013e-08	7.78849e-06	9.58337	4930427A07Rik
A_51_P303079	-1.03186	8.72166	-5.59994	6.38018e-07	0.000158358	5.89803	Tmem54
A_51_P408116	-1.0357	6.73572	-3.32087	0.00156695	0.0315194	-1.36234	Il1f9
A_52_P628067	-1.03601	8.79489	-5.08107	4.29761e-06	0.000575028	4.1069	Cdca3
A_55_P2347756	-1.03629	9.03579	-5.28491	2.04397e-06	0.0003493	4.80417	AU040972
A_55_P2038525	-1.04153	15.6503	-4.56054	2.74085e-05	0.00209319	2.37345	C3
A_51_P255699	-1.04473	9.39427	-3.93816	0.000225453	0.00906556	0.415771	Mmp3
A_55_P2004801	-1.04503	9.42786	-6.56454	1.66176e-08	9.62392e-06	9.33045	Tacc3
A_51_P311958	-1.04593	6.57353	-4.61138	2.2946e-05	0.00192378	2.53932	Orm3
A_55_P2740937	-1.05039	7.25441	-4.53421	3.00421e-05	0.00221324	2.28785	Tnf
A_55_P1972605	-1.05192	9.73496	-4.6051	2.34559e-05	0.001936	2.5188	Adora3
A_66_P111660	-1.0553	11.0059	-4.59893	2.39681e-05	0.00193894	2.49864	Mt1
A_55_P2796457	-1.05656	10.1063	-5.50085	9.21894e-07	0.000201809	5.55207	Asf1b
A_55_P1960291	-1.07476	10.4783	-8.05522	5.43231e-11	1.78552e-07	14.7058	Tjp3
A_51_P239984	-1.07504	8.21116	-4.99852	5.7919e-06	0.000698008	3.82719	Exo1
A_55_P2171493	-1.08698	7.97525	-6.64166	1.23708e-08	7.78849e-06	9.60817	BC030867
A_55_P2113964	-1.09196	8.16903	-4.88286	8.77419e-06	0.000916542	3.43816	Nuf2
A_51_P369200	-1.09376	8.30892	-6.25897	5.33046e-08	2.26806e-05	8.23348	Tpx2
A_52_P431159	-1.09569	8.0487	-4.28316	7.12711e-05	0.00412759	1.4833	Il1rn
A_52_P420466	-1.09771	12.2541	-3.98857	0.000191065	0.00808016	0.568766	Hist1h2ab
A_55_P2282421	-1.10803	6.14263	-5.46778	1.04203e-06	0.000207147	5.43696	4933432I03Rik
A_52_P127130	-1.10987	7.85606	-4.64011	2.07461e-05	0.00180977	2.63344	Msr1
A_55_P2009673	-1.11123	8.28835	-6.82405	6.14855e-09	4.74782e-06	10.2659	Ppp1r14d
A_55_P2909278	-1.11199	13.9632	-4.94544	7.01088e-06	0.000782351	3.64824	Hspa8
A_55_P2757433	-1.11797	8.92104	-5.15559	3.27861e-06	0.000493288	4.36072	Hmox1
A_66_P100853	-1.13017	14.8337	-5.30578	1.89334e-06	0.000329985	4.87604	Hist1h2ao
A_51_P201785	-1.13234	9.53088	-4.32728	6.13229e-05	0.00367391	1.62311	Morn5
A_66_P120837	-1.13938	8.09085	-6.2452	5.61697e-08	2.34216e-05	8.18421	Top2a
A_51_P325836	-1.14425	7.2772	-4.69117	1.73344e-05	0.00159209	2.80129	Hpx
A_51_P204402	-1.14479	8.13654	-4.60998	2.30587e-05	0.00192378	2.53475	Shcbp1
A_51_P245633	-1.16883	7.82228	-6.39316	3.19774e-08	1.48155e-05	8.71442	Muc4
A_55_P2084631	-1.17077	14.5781	-5.86199	2.39304e-07	7.44663e-05	6.8203	Hist1h2an
A_55_P2103491	-1.17519	7.79585	-5.0827	4.27229e-06	0.000575028	4.11244	Fam170b
A_51_P171075	-1.18455	7.9759	-6.53421	1.86612e-08	1.01952e-05	9.22131	Csf2
A_55_P2099961	-1.18646	14.8066	-5.92647	1.87729e-07	6.07201e-05	7.04867	Hist1h2ag
A_66_P120074	-1.19203	7.90796	-7.99579	6.82099e-11	1.78552e-07	14.4926	Uhrf1
A_55_P1983268	-1.19666	8.70135	-4.74366	1.43996e-05	0.00137847	2.97467	4930444P10Rik
A_51_P172155	-1.217	8.8603	-6.13978	8.38182e-08	3.28568e-05	7.80748	Hal
A_55_P2929773	-1.22006	9.31609	-5.46231	1.06334e-06	0.000208183	5.41794	Ccna2
A_52_P195839	-1.2205	10.2754	-7.99123	6.94127e-11	1.78552e-07	14.4763	Ctsc
A_51_P108226	-1.22421	10.1687	-4.46383	3.83519e-05	0.00263986	2.06015	Wfdc21
A_55_P2729165	-1.23866	10.587	-5.76985	3.38193e-07	9.79305e-05	6.49493	Cdc20
A_55_P2002642	-1.24347	8.57923	-5.35203	1.59731e-06	0.000289585	5.03569	Ccdc67
A_52_P413034	-1.24548	9.3891	-7.30308	9.75723e-10	1.19664e-06	11.9966	Itga7
A_55_P1960411	-1.24618	11.349	-4.75502	1.38319e-05	0.0013584	3.01228	Lrrc23
A_55_P2738634	-1.2464	9.3129	-5.1778	3.02379e-06	0.000470471	4.43662	Spc24
A_52_P876147	-1.27858	8.24664	-4.75063	1.40487e-05	0.00136474	2.99774	Crocc2
A_55_P2056496	-1.28398	9.75654	-5.67271	4.86406e-07	0.000129275	6.15314	Tk1
A_51_P451151	-1.2867	9.57498	-5.17565	3.04752e-06	0.00047065	4.42929	Ube2c
A_55_P2103706	-1.28957	8.81448	-5.68995	4.56071e-07	0.000125113	6.21369	Gm5593
A_51_P383032	-1.3007	10.2365	-4.7049	1.65144e-05	0.00153026	2.84658	Clec4d
A_51_P164014	-1.30371	9.69769	-5.56797	7.18582e-07	0.000172204	5.78624	Cenpe
A_51_P456870	-1.30527	10.2677	-7.09792	2.14743e-09	2.3564e-06	11.2552	Foxj1
A_51_P230103	-1.31121	9.83273	-5.93404	1.82449e-07	6.07201e-05	7.07552	Birc5
A_55_P2017929	-1.3192	14.4585	-5.478	1.00335e-06	0.000207147	5.4725	Clu
A_51_P150912	-1.32579	10.2389	-6.47518	2.33829e-08	1.16074e-05	9.00903	Aurka
A_52_P249514	-1.32746	9.87222	-3.2088	0.00218582	0.0382637	-1.66422	Ccl12
A_51_P185660	-1.34235	12.1931	-4.79206	1.21282e-05	0.00122155	3.13522	Ccl9
A_52_P232813	-1.35251	7.01012	-3.45033	0.00105855	0.0254259	-1.00512	Cxcl3
A_51_P408595	-1.35379	7.22295	-4.96476	6.54071e-06	0.000749271	3.71327	Ccl20
A_51_P270949	-1.35589	10.0252	-4.98714	6.03442e-06	0.000707359	3.78875	Hist1h1b
A_55_P2016459	-1.3565	8.02138	-3.17508	0.00241302	0.0409016	-1.75366	Cxcl10
A_52_P417890	-1.35985	7.7372	-4.12875	0.000119979	0.00585817	0.999706	Il1r2
A_51_P112966	-1.36508	10.9139	-4.07828	0.000141981	0.00662228	0.843635	Ch25h
A_55_P2137049	-1.38308	8.98576	-3.32721	0.00153743	0.0312111	-1.34505	AA467197
A_55_P2173982	-1.40601	10.4721	-6.07236	1.08204e-07	4.02849e-05	7.56715	Rrm2
A_52_P416756	-1.41303	11.5528	-6.90451	4.5149e-09	3.76524e-06	10.5564	D17H6S56E-5
A_55_P2491758	-1.42488	9.37107	-3.35706	0.0014054	0.0295077	-1.2634	Fxyd4
A_51_P125135	-1.42704	9.29543	-6.19924	6.68864e-08	2.73434e-05	8.01986	Cdca5
A_55_P2090060	-1.45146	7.04753	-6.42662	2.81457e-08	1.33366e-05	8.83455	Mab21l3
A_51_P385718	-1.46367	7.52814	-4.59623	2.41961e-05	0.00194025	2.4898	Cd177
A_52_P700056	-1.46674	12.2857	-5.18368	2.95963e-06	0.000467464	4.45675	Wfdc17
A_51_P316673	-1.47431	7.02424	-3.58044	0.000707988	0.0192482	-0.637324	2210407C18Rik
A_51_P217463	-1.4794	6.54259	-4.75013	1.40735e-05	0.00136474	2.99609	Cxcl2
A_51_P159453	-1.5016	10.8863	-4.60465	2.34931e-05	0.001936	2.51733	Serpina3n
A_55_P2836091	-1.54295	6.4714	-3.13291	0.00272842	0.0443028	-1.8646	Gm32280
A_55_P2304507	-1.55857	9.38531	-6.86355	5.28356e-09	4.23681e-06	10.4086	Noxa1
A_51_P362066	-1.58641	15.3791	-6.67741	1.07877e-08	7.75564e-06	9.73702	Chil1
A_51_P253803	-1.61469	11.1012	-7.93592	8.58027e-11	1.78552e-07	14.2777	Mki67
A_52_P15388	-1.64181	11.6757	-3.14035	0.00267016	0.0438347	-1.84512	Ltf
A_51_P291501	-1.64496	10.0988	-6.36874	3.50966e-08	1.59072e-05	8.62682	Ccno
A_55_P2176963	-1.69052	9.927	-5.27726	2.10213e-06	0.000353446	4.77783	Hsph1
A_55_P2804638	-1.7698	11.5318	-7.03601	2.72439e-09	2.58185e-06	11.0315	Cd14
A_51_P143893	-1.77113	8.2413	-7.39088	6.96123e-10	9.67565e-07	12.3137	Steap4
A_66_P108267	-1.77252	9.03021	-6.12869	8.74156e-08	3.31369e-05	7.76793	Foxn4
A_55_P2807418	-1.78642	8.89277	-6.63688	1.25993e-08	7.78849e-06	9.59095	Rgs16
A_51_P265374	-1.81855	7.45631	-7.49397	4.68329e-10	6.97442e-07	12.6859	Vnn3
A_51_P246317	-1.84745	13.2959	-5.52471	8.43843e-07	0.000191231	5.63521	Mt2
A_55_P2111907	-1.8823	10.4912	-7.62306	2.85137e-10	4.57294e-07	13.1516	Noxo1
A_55_P2724194	-1.88238	8.3567	-6.66122	1.14781e-08	7.78849e-06	9.67865	Ccna1
A_51_P209122	-1.90617	10.1665	-3.89869	0.000256464	0.00977517	0.296737	Agr2
A_51_P172292	-1.94119	11.235	-8.66937	5.22482e-12	3.63108e-08	16.8946	Itih4
A_51_P517695	-1.97392	7.21674	-5.93352	1.82808e-07	6.07201e-05	7.07367	Ly6f
A_51_P140710	-2.00617	8.76638	-5.46747	1.04323e-06	0.000207147	5.43587	Ccl3
A_51_P114462	-2.01688	10.3334	-6.9985	3.14674e-09	2.85245e-06	10.8959	Ccl17
A_51_P358765	-2.04418	13.3422	-5.45359	1.09817e-06	0.00021112	5.38765	Spp1
A_66_P138911	-2.04636	11.173	-7.17567	1.59262e-09	1.84469e-06	11.5362	Cfb
A_51_P224164	-2.15651	11.9138	-4.89886	8.28585e-06	0.000879828	3.49177	Slc26a4
A_51_P346938	-2.18919	13.9159	-7.91155	9.42048e-11	1.78552e-07	14.1901	Lrg1
A_51_P424532	-2.20796	8.3615	-9.06404	1.17578e-12	1.22569e-08	18.2842	Vnn1
A_51_P378789	-2.31544	9.95627	-4.26658	7.54006e-05	0.00429891	1.43095	Cxcl13
A_52_P87713	-2.3704	12.9355	-5.153	3.30964e-06	0.000493288	4.35188	Timp1
A_55_P2087118	-2.45219	8.02886	-6.44282	2.64576e-08	1.28282e-05	8.89276	Ly6i
A_55_P2744077	-2.48766	9.00125	-5.39273	1.37492e-06	0.000260598	5.17651	Ccl4
A_51_P436652	-2.60445	10.1546	-4.55068	2.83677e-05	0.00212747	2.34136	Ccl7
A_51_P286737	-2.70267	11.9318	-5.13205	3.57163e-06	0.000513551	4.28042	Ccl2
A_51_P123625	-2.8052	8.69934	-4.44986	4.02501e-05	0.00270701	2.01513	Irg1
A_55_P2811679	-2.86524	9.87094	-6.52853	1.9071e-08	1.01952e-05	9.20086	Cxcl1
A_66_P118021	-3.13904	10.456	-5.54822	7.73304e-07	0.000181153	5.71726	Hspa1b
A_55_P2070869	-3.33036	14.1675	-9.10711	9.99939e-13	1.22569e-08	18.4349	Lcn2
A_51_P141546	-3.33256	8.46999	-7.05732	2.51013e-09	2.49208e-06	11.1085	Orm2
A_52_P82741	-3.57205	11.69	-6.48786	2.22774e-08	1.13283e-05	9.05461	Hspa1a
A_55_P2734867	-3.83185	9.13831	-8.00046	6.70012e-11	1.78552e-07	14.5094	Orm1
A_52_P318673	-3.94072	11.7973	-7.7883	1.51161e-10	2.6263e-07	13.7469	Saa1
A_55_P1990032	-3.9884	9.27681	-6.91904	4.26988e-09	3.70928e-06	10.6089	Cxcl5
A_66_P106131	-4.36117	14.6369	-6.65242	1.18714e-08	7.78849e-06	9.64695	Saa3

## Sheet: PBS_CuOPEG_10-PBS_CuO_10
ProbeID	logFC	AveExpr	t-statistic	P.Value	adj.P.Val	B-statistic	GeneSymbol
A_66_P139546	1.11346	13.2421	3.88432	0.000268748	0.0126367	0.314127	Dbp
A_55_P2803213	1.10019	11.2069	5.31653	1.82e-06	0.000715948	4.90624	Igfbp3
A_52_P211956	1.02624	13.2891	5.98005	1.53381e-07	0.000269472	7.19405	Igfbp6
A_66_P117523	0.927326	9.37812	3.98562	0.00019293	0.0104207	0.616247	Lrat
A_55_P2503340	0.878904	7.26646	3.95031	0.000216659	0.0112891	0.510444	Bcan
A_55_P2032079	0.876788	8.03114	4.23659	8.34674e-05	0.00632804	1.38233	Zdhhc22
A_51_P303739	0.867314	7.22042	5.39663	1.35531e-06	0.000604425	5.17875	Ms4a4d
A_51_P324303	0.839518	6.70963	4.13246	0.000118496	0.00795932	1.06155	Ppp2r2c
A_51_P341177	0.832824	10.0699	3.60217	0.000661505	0.0228901	-0.503593	Colq
A_55_P2097518	0.808262	11.8058	3.94792	0.00021836	0.011293	0.503314	Pcolce2
A_66_P112114	0.806881	6.41606	4.26367	7.61474e-05	0.00601363	1.46643	Cst8
A_52_P669005	0.802014	5.84194	3.37243	0.00134163	0.034834	-1.14133	Klhl41
A_51_P307840	0.79165	7.8234	4.05141	0.000155236	0.00935409	0.814697	Chrdl1
A_51_P461779	0.765178	8.78233	3.66661	0.000540134	0.0201094	-0.320049	Dhh
A_55_P2360266	0.764468	7.89389	4.27272	7.38441e-05	0.00596284	1.49458	Tppp
A_55_P1971604	0.763286	10.0224	4.74896	1.41322e-05	0.00232002	3.01442	Mylip
A_51_P398260	0.756833	5.80545	5.51236	8.83383e-07	0.000528318	5.57453	Gm38575
A_55_P2075919	0.749371	9.63513	4.15673	0.000109243	0.00756682	1.13593	Chst3
A_55_P2850209	0.747863	9.39855	3.31185	0.00160991	0.0393345	-1.30501	Aplnr
A_55_P2811722	0.729328	6.60995	4.70084	1.67527e-05	0.00264604	2.85773	A930012L18Rik
A_51_P217616	0.712557	7.04748	3.84618	0.000304136	0.0136629	0.201526	Nars2
A_51_P245789	0.697947	6.65301	3.99296	0.000188322	0.0102883	0.6383	Slc5a12
A_51_P501248	0.694683	10.22	3.94043	0.000223782	0.0113459	0.480953	Sox7
A_51_P176352	0.691351	7.77944	4.23147	8.49245e-05	0.00639203	1.36648	Ces1e
A_55_P1978962	0.690812	9.10549	3.15904	0.00252877	0.0497849	-1.70895	AW549542
A_51_P369784	0.688951	10.9704	4.23177	8.484e-05	0.00639203	1.36739	Reck
A_55_P2730781	0.683672	12.3889	3.8923	0.000261858	0.0124646	0.337778	Crispld2
A_55_P1971903	0.681818	11.5025	4.28703	7.03387e-05	0.00580652	1.53917	Ndrg2
A_55_P2043337	0.669339	6.62299	4.76829	1.31962e-05	0.0022368	3.07756	4833411C07Rik
A_52_P236705	0.667576	8.87908	4.55464	2.79785e-05	0.0035353	2.38572	Myo6
A_51_P277006	0.664722	12.4194	4.35806	5.51953e-05	0.00520709	1.76153	Slc9a3r2
A_55_P1965030	0.664404	7.67109	3.81193	0.000339699	0.014879	0.100938	Gm14964
A_52_P82023	0.662928	9.79345	5.56669	7.22021e-07	0.000485594	5.76107	Lmo2
A_55_P1969002	0.659609	6.62489	3.87396	0.000277948	0.0128207	0.283478	Gm9258
A_51_P476018	0.654063	11.9199	4.4671	3.79207e-05	0.00413931	2.10621	Sphk1
A_52_P232453	0.652812	9.08653	3.32992	0.00152498	0.0379859	-1.25638	Lrrn3
A_52_P232637	0.647757	8.06149	4.00323	0.000182058	0.0101712	0.669176	2900054C01Rik
A_55_P2004016	0.644076	9.77421	4.25799	7.76294e-05	0.00606178	1.44877	Ripply3
A_55_P2217831	0.642104	12.236	5.51129	8.86907e-07	0.000528318	5.57085	Afap1l1
A_55_P2043377	0.637956	6.9218	4.70819	1.63237e-05	0.00259797	2.88162	Arhgap40
A_55_P2136732	0.636068	7.1077	3.83014	0.00032033	0.0141795	0.154329	Gm26878
A_52_P298165	0.627665	6.55323	3.94957	0.000217184	0.0112891	0.50824	Omd
A_52_P647740	0.624666	11.8195	4.26093	7.68606e-05	0.00604704	1.45789	Tbx3
A_51_P342926	0.621142	10.8089	3.34029	0.00147821	0.0371315	-1.22842	Tek
A_55_P2071691	0.619793	12.618	5.40948	1.29256e-06	0.000598855	5.22259	Ddah2
A_51_P207921	0.617171	10.0872	4.36178	5.44967e-05	0.00516456	1.77322	Chst8
A_52_P908143	0.615213	13.5796	3.38901	0.00127598	0.0336745	-1.09623	Gstm3
A_55_P2068734	0.613296	13.2775	3.96616	0.000205678	0.0108777	0.557876	Kank3
A_51_P394394	0.611981	7.91583	3.80624	0.000345983	0.0150289	0.0842736	Adrb3
A_55_P2483326	0.607833	9.88057	4.36792	5.33617e-05	0.00508009	1.79253	Pitpnc1
A_55_P2105685	0.606902	10.3598	3.55084	0.000776369	0.024826	-0.648356	Sema3c
A_52_P97572	0.605447	8.30153	3.8752	0.000276825	0.0128207	0.287162	Gimap8
A_55_P2143025	0.603918	13.4805	4.06174	0.000150006	0.00922561	0.846003	Cd99
A_52_P144363	0.603198	7.68275	3.46002	0.0010276	0.0295508	-0.901334	Zfp433
A_51_P392303	0.601035	7.44778	3.90437	0.000251763	0.0122354	0.373589	Ccl27a
A_51_P255657	0.600318	7.43288	4.47638	3.67226e-05	0.00407249	2.13571	Pla2r1
A_51_P372895	0.5929	10.8833	3.5741	0.000722135	0.0240893	-0.582906	Fgfr4
A_55_P2274378	0.58986	13.3871	4.03461	0.000164123	0.00957355	0.763854	Por
A_51_P454949	0.584708	10.3008	3.53598	0.000813035	0.0255286	-0.690041	2210011C24Rik
A_51_P130374	0.584172	11.1605	3.97226	0.0002016	0.0107773	0.576145	Tspan2
A_55_P1955778	-0.580535	6.7632	-3.29966	0.00166964	0.0402897	-1.33768	AW551984
A_52_P1147844	-0.582096	8.94969	-4.85294	9.7642e-06	0.00188494	3.3552	Ncapd2
A_55_P2484406	-0.58273	11.422	-3.48433	0.000953661	0.0282829	-0.83402	Ccdc153
A_55_P2132024	-0.587899	9.73881	-3.79065	0.000363781	0.0156059	0.0386759	Dnaaf3
A_55_P2089362	-0.588309	9.13099	-4.2842	7.10184e-05	0.00580652	1.53035	Impa2
A_55_P2106150	-0.588682	6.34204	-4.10948	0.000127961	0.00835939	0.991283	Acbd7
A_52_P485891	-0.589143	6.59058	-3.22307	0.00209587	0.0453767	-1.54126	Adamts4
A_51_P227077	-0.589714	8.29366	-3.8953	0.000259311	0.0124452	0.346679	Dnah6
A_51_P474459	-0.590171	8.21753	-3.3198	0.00157201	0.0387408	-1.28363	Wfdc13
A_55_P2727494	-0.590593	7.63003	-3.38814	0.00127934	0.0337206	-1.09859	Cdkn3
A_55_P1991811	-0.591912	7.04315	-3.68673	0.000506815	0.0194239	-0.262334	2810408I11Rik
A_52_P352735	-0.592101	10.4154	-4.57643	2.59296e-05	0.00335875	2.45567	Acsl4
A_55_P2743499	-0.592562	7.03095	-3.38957	0.00127378	0.0336592	-1.09468	Gm5431
A_51_P381618	-0.593073	7.84992	-5.22601	2.53587e-06	0.000896107	4.59971	Blm
A_55_P2001250	-0.593589	6.00233	-4.36833	5.32874e-05	0.00508009	1.79381	Gm30695
A_51_P116601	-0.593708	13.4483	-4.04418	0.000159003	0.00949715	0.792797	Cxcl15
A_51_P161463	-0.593957	9.9963	-4.6073	2.32761e-05	0.00313085	2.55499	Nek6
A_51_P245090	-0.594911	8.61808	-4.57602	2.59673e-05	0.00335875	2.45433	Cacna1s
A_55_P2007088	-0.597784	6.45443	-4.3405	5.86139e-05	0.00538344	1.7064	Rgs22
A_55_P2054342	-0.598037	7.85289	-3.22029	0.00211308	0.045504	-1.54857	Casc5
A_51_P186476	-0.599631	12.1125	-4.57458	2.6098e-05	0.00335875	2.44971	Cebpb
A_52_P26797	-0.601173	6.22819	-4.7972	1.19085e-05	0.00214753	3.17218	Proz
A_52_P394488	-0.602903	9.20957	-4.12392	0.000121931	0.00809602	1.03542	Mcm6
A_52_P173945	-0.603138	7.19426	-4.55991	2.74695e-05	0.00351357	2.4026	E2f8
A_51_P143893	-0.603358	7.71081	-3.28666	0.00173572	0.0412698	-1.37247	Cenpk
A_51_P169445	-0.604973	8.98636	-3.28355	0.00175186	0.0414552	-1.38077	Dnah5
A_55_P2727963	-0.605366	10.4783	-4.98919	5.98997e-06	0.00135112	3.80595	Tjp3
A_55_P2072284	-0.60554	10.8883	-3.23375	0.00203081	0.0446158	-1.51306	Tekt1
A_55_P1957459	-0.605686	6.63484	-3.696	0.000492129	0.019036	-0.235671	BC048546
A_55_P2020331	-0.605846	8.25078	-3.58536	0.000697204	0.0234831	-0.551137	Cfap69
A_55_P2743381	-0.609775	8.38298	-3.30164	0.00165982	0.0400993	-1.33239	Mdh1b
A_55_P2081488	-0.609985	11.6945	-4.13144	0.000118902	0.00795932	1.05843	Pi16
A_52_P484956	-0.613212	12.2945	-3.29618	0.00168709	0.04057	-1.347	Socs3
A_55_P2727029	-0.613837	9.65697	-3.94727	0.00021883	0.011293	0.501356	Mns1
A_51_P239984	-0.615547	7.23502	-3.55437	0.000767903	0.0246687	-0.638448	Aqp3
A_55_P2508878	-0.618164	6.96162	-5.1373	3.50416e-06	0.00104896	4.30094	Kif18b
A_66_P101410	-0.618678	8.38876	-3.65923	0.000552876	0.0203846	-0.341177	5430414B12Rik
A_55_P2030264	-0.620493	10.2446	-4.26478	7.58618e-05	0.00601363	1.46988	Cdt1
A_55_P2840455	-0.62107	7.14217	-3.6446	0.000578975	0.0209567	-0.382961	Ccdc89
A_51_P408595	-0.621315	8.35588	-4.1354	0.000117339	0.00795932	1.07053	Cenpw
A_51_P172155	-0.621342	6.69845	-3.87426	0.000277679	0.0128207	0.284359	Eme1
A_66_P125908	-0.621902	9.69636	-3.59485	0.000676822	0.0231016	-0.524301	1700016K19Rik
A_51_P401263	-0.623499	12.3169	-3.88787	0.000265663	0.0125597	0.324639	Ifitm1
A_55_P2146254	-0.623845	7.61436	-4.18771	9.8439e-05	0.00702861	1.23125	Kntc1
A_66_P113155	-0.625332	6.37497	-3.74597	0.000419765	0.0172419	-0.0913517	Ly6k
A_51_P100174	-0.626375	6.3939	-4.52564	3.0952e-05	0.00372751	2.29284	Lca5l
A_52_P820196	-0.627188	10.0491	-4.16841	0.00010504	0.00737416	1.17184	Lrrc36
A_55_P2350617	-0.627347	10.3417	-4.2887	6.99398e-05	0.00580652	1.54438	Chaf1b
A_51_P430014	-0.630353	11.5946	-5.02853	5.19739e-06	0.00133778	3.93695	Hmgb2
A_51_P471672	-0.632661	7.02451	-3.70308	0.000481201	0.0187175	-0.215304	Med9os
A_51_P181451	-0.633613	9.60475	-4.1518	0.000111063	0.00761696	1.12082	Ccdc113
A_55_P2013336	-0.634065	7.33862	-4.54017	2.94251e-05	0.00364909	2.33936	Mxd3
A_51_P351860	-0.63479	7.87192	-3.65184	0.000565905	0.0205909	-0.362279	Camk1g
A_51_P419226	-0.634959	7.82003	-4.03994	0.000161254	0.00949715	0.779956	Fndc7
A_55_P2796457	-0.635187	7.51852	-4.18325	9.9926e-05	0.00708625	1.21752	LOC105244061
A_51_P360492	-0.63533	10.3127	-4.52418	3.11088e-05	0.00372751	2.2882	Capsl
A_55_P2035320	-0.635778	6.76203	-4.49721	3.41647e-05	0.00391374	2.20206	Gm9099
A_55_P2019719	-0.636209	8.05089	-4.08325	0.000139652	0.00884985	0.911361	Klk13
A_55_P2117425	-0.638028	11.0612	-6.22292	6.11346e-08	0.000159324	8.04485	Ccdc181
A_51_P227004	-0.638105	9.50396	-3.51482	0.000868081	0.0265765	-0.749189	LOC101056014
A_55_P1999102	-0.639152	7.4629	-4.79626	1.19485e-05	0.00214753	3.16909	Erich2
A_55_P2078300	-0.639183	10.6075	-3.93614	0.000226948	0.0113741	0.468147	S100a14
A_51_P433789	-0.639967	9.46872	-3.34805	0.00144408	0.0367059	-1.20744	Scd1
A_66_P105132	-0.643702	7.58878	-5.37925	1.44501e-06	0.000627646	5.11951	Gtf3c4
A_51_P299287	-0.643851	8.60684	-3.37634	0.00132589	0.0345975	-1.13072	Cpz
A_52_P609024	-0.644689	7.7826	-4.32624	6.15409e-05	0.00545986	1.66169	Rab20
A_55_P2084965	-0.647139	8.10268	-4.21871	8.8667e-05	0.0066022	1.32698	Plin5
A_55_P2802560	-0.648186	9.76647	-3.47773	0.000973225	0.0285537	-0.852332	Slc11a1
A_55_P2097372	-0.648518	12.0868	-5.60521	6.256e-07	0.000485594	5.89364	Muc1
A_55_P2636626	-0.649901	7.42	-3.3307	0.00152141	0.0379627	-1.25428	Pla1a
A_52_P876147	-0.650146	7.93449	-3.42711	0.00113638	0.0314349	-0.991972	Ccdc103
A_51_P408071	-0.652474	7.62026	-4.10867	0.000128304	0.00835939	0.988834	Cdc25c
A_55_P1981704	-0.654252	9.32131	-3.94229	0.000222425	0.0113459	0.486497	Cks1b
A_55_P1960743	-0.656057	12.6307	-4.57489	2.60701e-05	0.00335875	2.4507	Tspan1
A_51_P456870	-0.657769	7.8631	-3.99869	0.000184799	0.0102113	0.655536	Ccdc146
A_55_P2037033	-0.659207	7.56336	-3.62464	0.00061648	0.0218217	-0.439797	Gm35358
A_55_P2183508	-0.661259	8.47054	-3.94074	0.000223559	0.0113459	0.481864	Agr3
A_66_P117844	-0.661704	8.8603	-3.67089	0.000532871	0.0200177	-0.307779	Hal
A_66_P128986	-0.66219	7.90796	-4.8843	8.72912e-06	0.00178824	3.45853	Uhrf1
A_66_P134542	-0.662369	10.3866	-4.07725	0.000142469	0.0089199	0.893111	Nme5
A_52_P458806	-0.662399	10.6074	-5.42994	1.19853e-06	0.000598855	5.29242	Incenp
A_55_P2492558	-0.663377	6.10582	-5.0056	5.64588e-06	0.00135112	3.86055	Ncan
A_66_P101068	-0.663569	8.16694	-3.56637	0.000739748	0.0242332	-0.60469	Nnat
A_51_P133612	-0.663846	8.555	-3.89357	0.000260777	0.0124646	0.341547	Syt5
A_55_P2008016	-0.664356	6.90301	-4.19787	9.51261e-05	0.0069104	1.26259	Cenpm
A_51_P409694	-0.665025	8.00993	-4.75656	1.37566e-05	0.00228417	3.03924	1700013F07Rik
A_55_P2085181	-0.667096	12.552	-3.53456	0.000816614	0.0256024	-0.694007	Lilrb4
A_55_P2104259	-0.668725	10.1063	-3.8285	0.000322024	0.0142243	0.149532	Asf1b
A_55_P2115955	-0.669642	8.31961	-4.24817	8.02581e-05	0.0061783	1.41826	Espl1
A_55_P2017929	-0.671208	7.5644	-4.23804	8.30592e-05	0.00632804	1.38682	Fgl1
A_51_P155142	-0.671829	6.91791	-3.70641	0.000476133	0.0186596	-0.2057	Slc5a9
A_51_P102789	-0.671973	6.93293	-4.45172	3.99916e-05	0.00427582	2.05736	Gm28856
A_51_P463087	-0.672097	10.2677	-4.01891	0.000172868	0.0099746	0.716454	Foxj1
A_52_P127130	-0.672316	8.29007	-4.04023	0.000161098	0.00949715	0.780839	Sapcd2
A_51_P417854	-0.673666	8.4749	-4.0439	0.000159148	0.00949715	0.791963	Armc3
A_51_P268154	-0.673862	10.4158	-4.30209	6.68251e-05	0.00575127	1.58615	Cfap45
A_51_P467629	-0.679727	7.83821	-5.63066	5.69019e-07	0.000485594	5.98132	Depdc1b
A_51_P103541	-0.679907	12.0143	-4.97459	6.31332e-06	0.00135774	3.75743	Gclc
A_55_P1984830	-0.680208	7.45089	-3.72539	0.000448245	0.0179174	-0.150939	Ptafr
A_55_P2810220	-0.682243	8.36183	-4.54639	2.87949e-05	0.00359488	2.35927	Chtf18
A_55_P2165869	-0.683201	9.10065	-4.9966	5.83214e-06	0.00135112	3.8306	E2f1
A_55_P2000833	-0.684565	8.40614	-4.41927	4.47293e-05	0.00455923	1.95453	Rasl11a
A_55_P1958857	-0.685575	9.10975	-3.91488	0.000243277	0.0120192	0.404826	Tctex1d4
A_55_P2498533	-0.685677	8.86765	-3.47679	0.000976049	0.028581	-0.854944	Tsnaxip1
A_51_P140710	-0.686725	10.6942	-4.20025	9.43675e-05	0.00687926	1.26992	Riiad1
A_55_P2806793	-0.687098	8.21116	-3.51303	0.000872887	0.0266845	-0.754172	Exo1
A_55_P2015485	-0.687547	10.7132	-3.31105	0.00161374	0.0393411	-1.30714	Rnf128
A_55_P2143923	-0.688185	7.46956	-4.30099	6.70755e-05	0.00575127	1.58272	1700003E16Rik
A_55_P1980986	-0.690056	9.17467	-4.50919	3.27726e-05	0.00381718	2.2403	Lrrc51
A_66_P135435	-0.690605	7.10514	-4.66731	1.88539e-05	0.00280775	2.74893	Lrr1
A_51_P245633	-0.691538	6.41763	-4.97177	6.37779e-06	0.00135774	3.74806	Gpr176
A_66_P117819	-0.692449	9.16685	-4.6418	2.06231e-05	0.00294983	2.66636	Rhou
A_55_P2915747	-0.692814	9.41733	-4.88095	8.8344e-06	0.00178824	3.44748	Mia
A_52_P700056	-0.692951	7.33041	-4.0454	0.000158361	0.00949715	0.79649	Raet1e
A_52_P190647	-0.692988	7.81932	-3.65934	0.000552677	0.0203846	-0.340851	Slc37a2
A_51_P401501	-0.693122	7.98724	-3.94586	0.000219838	0.011317	0.497165	Hist1h1d
A_51_P133137	-0.695373	8.08641	-4.00283	0.000182293	0.0101712	0.667998	Psrc1
A_51_P202074	-0.695427	6.83438	-4.49826	3.40404e-05	0.00391374	2.20541	Spink2
A_55_P2281818	-0.697301	8.28696	-3.56435	0.000744424	0.0242332	-0.610385	Hdc
A_52_P356068	-0.700503	7.32597	-3.90504	0.000251211	0.0122354	0.375586	Styxl1
A_55_P2565709	-0.701427	7.82228	-4.21884	8.86298e-05	0.0066022	1.32736	Muc4
A_51_P340699	-0.702179	6.51375	-4.68277	1.78549e-05	0.00269751	2.79906	Tmc5
A_51_P333923	-0.703691	9.8321	-3.91114	0.000246264	0.0121379	0.39371	Anln
A_55_P2646533	-0.706383	6.00381	-4.41575	4.5275e-05	0.00458223	1.94339	Gm9758
A_51_P150763	-0.708315	8.1646	-4.35611	5.55656e-05	0.00521841	1.7554	Cenpf
A_55_P2111907	-0.709547	11.402	-3.64759	0.00057354	0.020796	-0.374418	C1qa
A_52_P55029	-0.712192	7.92846	-5.60343	6.2978e-07	0.000485594	5.88748	Lgi2
A_52_P555159	-0.720368	8.2413	-3.30558	0.0016404	0.039722	-1.32183	Steap4
A_55_P1999760	-0.725622	8.36607	-5.14008	3.46894e-06	0.00104896	4.31027	4930427A07Rik
A_66_P130918	-0.726864	7.94707	-3.39546	0.00125125	0.0334451	-1.07862	Gm15987
A_51_P208680	-0.726978	10.2906	-5.5437	7.86389e-07	0.000496831	5.68209	Mapk13
A_51_P130115	-0.731313	10.0632	-4.38881	4.96703e-05	0.00484165	1.85833	Lrrc48
A_55_P2035018	-0.734635	7.24551	-4.07594	0.000143088	0.00893185	0.889148	Slc13a2
A_51_P109119	-0.735778	7.69206	-4.64134	2.06568e-05	0.00294983	2.66486	Sgol1
A_55_P2498773	-0.740994	8.60809	-4.13291	0.000118319	0.00795932	1.06292	Kif20a
A_55_P1960291	-0.741025	11.945	-4.33354	6.00258e-05	0.00545986	1.68456	Clec4n
A_51_P159453	-0.745112	8.34466	-3.93911	0.000224753	0.0113459	0.477007	Efcab10
A_51_P311958	-0.745605	8.97635	-5.18631	2.93132e-06	0.000985043	4.46582	Chaf1a
A_55_P2114953	-0.74632	9.86758	-4.98818	6.01169e-06	0.00135112	3.80261	Tyms
A_51_P479352	-0.746359	9.34742	-3.59563	0.00067517	0.0231016	-0.52209	Nfil3
A_55_P2724194	-0.747741	7.84148	-3.52714	0.000835603	0.0259248	-0.714766	Melk
A_66_P121737	-0.750235	8.22264	-5.46802	1.04111e-06	0.000576964	5.42261	Gins2
A_51_P190111	-0.751031	9.63905	-4.61191	2.29036e-05	0.00310657	2.56984	Eif2ak2
A_55_P2034550	-0.754057	12.519	-4.97158	6.382e-06	0.00135774	3.74745	Akr1b8
A_51_P492830	-0.75652	7.50539	-4.37582	5.19362e-05	0.00498994	1.81738	Cenph
A_51_P227392	-0.758147	9.42606	-3.26998	0.00182406	0.0422554	-1.41695	Pglyrp1
A_55_P2076941	-0.762951	7.02045	-3.96185	0.000208608	0.0109053	0.544979	Avpr1a
A_51_P240453	-0.763127	10.5363	-5.39518	1.36256e-06	0.000604425	5.17382	Fen1
A_51_P424532	-0.764786	9.13198	-4.15984	0.000108106	0.00753248	1.14551	Ropn1l
A_55_P2734562	-0.766622	10.5447	-4.32908	6.09473e-05	0.00545986	1.67058	Hist1h3c
A_52_P249514	-0.767492	10.5921	-5.00284	5.70247e-06	0.00135112	3.85135	Lmnb1
A_55_P1994939	-0.771399	6.95872	-4.61137	2.29465e-05	0.00310657	2.56811	Dnajc5b
A_55_P2123939	-0.773257	8.96968	-4.49316	3.46473e-05	0.00394733	2.18917	Ptges
A_51_P362066	-0.776624	7.70216	-3.7688	0.00039019	0.0164345	-0.025001	Cdca8
A_66_P120074	-0.777512	7.86131	-5.6777	4.77425e-07	0.000473992	6.14366	Mcm10
A_51_P230098	-0.778591	10.0373	-4.28656	7.04517e-05	0.00580652	1.53769	Mcm5
A_55_P2824234	-0.780609	7.23221	-5.00784	5.60053e-06	0.00135112	3.868	Gm16006
A_52_P374897	-0.782011	8.47694	-4.30336	6.65352e-05	0.00575127	1.59013	Nusap1
A_52_P520466	-0.78248	8.34107	-4.83272	1.04943e-05	0.00197113	3.28871	Kif22
A_51_P201785	-0.788037	7.97525	-5.29481	1.97111e-06	0.000761033	4.83252	BC030867
A_51_P487999	-0.791748	7.53168	-5.18212	2.97653e-06	0.000985043	4.45168	Ska1
A_55_P1974193	-0.792196	10.5625	-3.41478	0.00117988	0.0322827	-1.02579	C1qb
A_52_P492989	-0.795946	8.49928	-4.53867	2.95792e-05	0.00364909	2.33456	Gjb1
A_66_P117187	-0.796391	11.4627	-3.70843	0.000473088	0.0186314	-0.199881	C1qc
A_55_P2085335	-0.797898	8.08955	-3.44348	0.00108097	0.0304204	-0.94696	Oas2
A_55_P2103698	-0.798951	7.7316	-5.33078	1.72721e-06	0.00069251	4.95461	Ncapg
A_51_P365019	-0.799482	7.22295	-3.22405	0.00208982	0.0453767	-1.53867	Ccl20
A_55_P2614900	-0.802396	9.80763	-5.13904	3.48205e-06	0.00104896	4.30679	Tcf19
A_55_P1983268	-0.804077	8.11607	-4.29757	6.786e-05	0.00575127	1.57206	Pbk
A_51_P496905	-0.804321	14.4585	-3.6727	0.000529826	0.0199634	-0.302586	Clu
A_55_P2317665	-0.806579	7.85606	-3.70807	0.000473628	0.0186314	-0.200915	Msr1
A_55_P2041966	-0.809458	10.8875	-5.71992	4.07726e-07	0.000447404	6.28964	Poc1a
A_52_P228551	-0.810707	8.94917	-4.97348	6.33849e-06	0.00135774	3.75376	Hist2h3b
A_55_P2096967	-0.814554	14.5781	-4.48476	3.56719e-05	0.00402013	2.16239	Hist1h2an
A_55_P2084631	-0.814781	8.61628	-3.88221	0.000270598	0.0126367	0.30788	Tmem213
A_52_P628067	-0.815296	8.71788	-4.27255	7.38879e-05	0.00596284	1.49404	Arg2
A_51_P154842	-0.816296	8.68845	-5.76028	3.50547e-07	0.000434424	6.42942	Rfc4
A_55_P2929773	-0.821601	7.1567	-4.99784	5.80604e-06	0.00135112	3.83473	Hmmr
A_51_P193863	-0.828883	8.79489	-4.47026	3.75088e-05	0.0041159	2.11625	Cdca3
A_55_P1969977	-0.829714	8.28835	-5.60291	6.31002e-07	0.000485594	5.88569	Ppp1r14d
A_65_P08033	-0.831978	8.59976	-4.21589	8.95155e-05	0.00664166	1.31826	Fam64a
A_51_P398366	-0.833174	7.82255	-5.59278	6.55247e-07	0.000485594	5.85082	6430531B16Rik
A_55_P2118520	-0.833606	6.57353	-4.04143	0.000160459	0.00949715	0.784471	Orm3
A_51_P128987	-0.842571	8.24664	-3.44252	0.00108416	0.030422	-0.949608	Crocc2
A_55_P2028054	-0.842808	7.26211	-4.52432	3.10947e-05	0.00372751	2.28862	Myo15
A_51_P383032	-0.845471	11.9507	-4.72989	1.5119e-05	0.00244353	2.95224	Vav1
A_55_P2063336	-0.845497	8.09085	-5.09611	4.06966e-06	0.00115114	4.16278	Top2a
A_55_P2113964	-0.850658	10.8161	-3.90632	0.000250171	0.0122354	0.379367	Apobec1
A_51_P251357	-0.852563	9.09686	-4.98266	6.13245e-06	0.00135774	3.78426	Spc25
A_66_P125683	-0.856485	7.61035	-5.18601	2.93459e-06	0.000985043	4.46479	Scd3
A_51_P120717	-0.856566	8.6237	-4.01119	0.000177335	0.0101295	0.693163	Klhdc9
A_51_P255699	-0.85931	9.16776	-4.8134	1.12418e-05	0.00205596	3.22529	Cenpn
A_55_P2036567	-0.859896	11.6993	-4.63577	2.10649e-05	0.00297924	2.64685	Ctps
A_55_P1998943	-0.864754	7.72683	-4.88304	8.76841e-06	0.00178824	3.45439	Zfp474
A_66_P122079	-0.865521	10.4912	-3.85447	0.000296085	0.0134356	0.225939	Noxo1
A_51_P196973	-0.867925	7.46401	-5.13174	3.57569e-06	0.00104999	4.28228	Aunip
A_55_P2094966	-0.86966	12.6169	-4.51157	3.25028e-05	0.00380702	2.2479	Col1a1
A_51_P303749	-0.875259	11.1027	-4.94061	7.13363e-06	0.00150231	3.64472	Sfn
A_55_P2742860	-0.875333	15.3791	-4.05148	0.000155198	0.00935409	0.814922	Chil1
A_52_P527800	-0.882019	9.31609	-4.3423	5.82547e-05	0.00538344	1.71203	Ccna2
A_52_P9656	-0.883971	10.2023	-4.19115	9.73045e-05	0.00701973	1.24186	Il33
A_51_P135389	-0.884557	8.3615	-3.99304	0.000188272	0.0102883	0.638543	Vnn1
A_51_P385718	-0.889349	9.42786	-6.1432	8.27369e-08	0.000172498	7.76501	Tacc3
A_52_P139650	-0.889793	9.17148	-5.07578	4.38079e-06	0.00120178	4.09475	Mybl2
A_51_P505172	-0.903836	11.7862	-4.6867	1.76096e-05	0.00269751	2.81179	Emilin2
A_51_P361830	-0.906667	8.16903	-4.45821	3.91057e-05	0.00422442	2.07794	Nuf2
A_66_P111660	-0.907858	7.75453	-5.06946	4.48227e-06	0.00121365	4.07361	Tnfrsf9
A_51_P239203	-0.917576	12.2857	-3.56594	0.000740753	0.0242332	-0.605917	Wfdc17
A_55_P1965154	-0.918989	8.73739	-3.74061	0.000426999	0.0173877	-0.106865	Apoc2
A_51_P270949	-0.925023	7.30091	-3.18679	0.00233171	0.0481324	-1.63654	Oas1g
A_55_P2927484	-0.931082	8.70135	-4.0586	0.000151575	0.00924266	0.8365	4930444P10Rik
A_52_P381303	-0.932199	9.5797	-4.78459	1.24544e-05	0.00220053	3.13087	Basp1
A_55_P2171493	-0.932489	12.5848	-5.57781	6.92773e-07	0.000485594	5.79931	Gadd45g
A_55_P2766382	-0.933819	7.51954	-4.05207	0.000154898	0.00935409	0.816688	Cfi
A_66_P120837	-0.935458	9.53088	-3.93105	0.000230764	0.01151	0.452948	Morn5
A_66_P118644	-0.944399	8.45575	-5.09502	4.08576e-06	0.00115114	4.15913	Gjb3
A_52_P417890	-0.944621	10.587	-4.83857	1.02776e-05	0.00194799	3.30795	Cdc20
A_51_P190437	-0.952218	8.92104	-4.82873	1.06447e-05	0.00198153	3.27559	Hmox1
A_51_P489268	-0.958375	8.3567	-3.7293	0.000442682	0.017852	-0.139605	Ccna1
A_55_P2729165	-0.95865	11.0059	-4.59395	2.43891e-05	0.00321828	2.51201	Mt1
A_52_P56397	-0.96413	8.72166	-5.75364	3.59369e-07	0.000434424	6.40642	Tmem54
A_55_P2757433	-0.978021	14.8066	-5.37202	1.48401e-06	0.000631432	5.09489	Hist1h2ag
A_51_P309307	-0.98616	8.81448	-4.78473	1.24484e-05	0.00220053	3.13132	Gm5593
A_55_P2512897	-0.996804	11.0607	-6.4158	2.93316e-08	8.7362e-05	8.72388	Lbp
A_55_P1997141	-1.00047	8.8483	-5.16594	3.15723e-06	0.00102852	4.39724	Ccne1
A_51_P122071	-1.00607	9.73496	-4.84318	1.011e-05	0.0019338	3.32311	Adora3
A_55_P2103706	-1.00703	7.87848	-5.64376	5.41896e-07	0.000485594	6.0265	Ankle1
A_55_P2831060	-1.01152	9.39427	-4.19288	9.67388e-05	0.00700315	1.2472	Mmp3
A_51_P212682	-1.01412	11.9316	-5.27977	2.08285e-06	0.000789552	4.78156	Anxa8
A_51_P265571	-1.0151	9.03579	-5.6926	4.51574e-07	0.000470743	6.19516	AU040972
A_51_P204402	-1.01763	10.2389	-5.46531	1.05159e-06	0.000576964	5.41335	Aurka
A_55_P1972605	-1.01834	8.39384	-5.19316	2.859e-06	0.000985043	4.4889	Cdk1
A_55_P2014124	-1.02043	8.49841	-4.77069	1.30844e-05	0.00223644	3.0854	Adm
A_55_P2009673	-1.02298	8.30892	-6.43717	2.70346e-08	8.7362e-05	8.79926	Tpx2
A_55_P2133826	-1.0241	10.2365	-4.07347	0.00014427	0.00897875	0.88163	Clec4d
A_55_P2053258	-1.03028	8.83803	-5.06303	4.58779e-06	0.00122629	4.05212	Ckap2
A_51_P480602	-1.03181	10.4721	-4.9002	8.24615e-06	0.00171924	3.51103	Rrm2
A_55_P2087118	-1.03873	10.8863	-3.50263	0.000901393	0.027146	-0.783173	Serpina3n
A_55_P2491758	-1.04788	14.8337	-5.40954	1.29227e-06	0.000598855	5.22279	Hist1h2ao
A_55_P2173982	-1.05568	10.2876	-5.55513	7.53699e-07	0.000491059	5.72135	Cxcl17
A_65_P19522	-1.05769	8.13654	-4.68359	1.78039e-05	0.00269751	2.80169	Shcbp1
A_51_P517695	-1.06025	8.76638	-3.17742	0.00239658	0.0485582	-1.66105	Ccl3
A_55_P2744077	-1.06249	11.1012	-5.74223	3.7506e-07	0.000434424	6.36689	Mki67
A_55_P2797234	-1.06543	10.0252	-4.30922	6.52199e-05	0.00568942	1.60844	Hist1h1b
A_51_P408946	-1.06919	9.29543	-5.10746	3.90534e-06	0.00113087	4.20083	Cdca5
A_51_P450033	-1.07657	9.75654	-5.23022	2.49715e-06	0.000896107	4.61393	Tk1
A_55_P2099961	-1.08722	9.8835	-3.42401	0.00114718	0.0315952	-1.00049	Usp18
A_51_P279437	-1.13388	10.9441	-5.95589	1.68024e-07	0.000269472	7.10971	Ccnb2
A_51_P315904	-1.14325	9.19351	-3.16154	0.00251037	0.0495632	-1.70244	Gm34786
A_51_P207591	-1.14636	10.0331	-5.34613	1.6324e-06	0.00068068	5.00679	Plk1
A_51_P125135	-1.15005	9.57498	-5.0869	4.20776e-06	0.0011697	4.13196	Ube2c
A_52_P87713	-1.15631	9.83273	-5.75435	3.58423e-07	0.000434424	6.40886	Birc5
A_55_P2144686	-1.16023	9.69769	-5.44887	1.11752e-06	0.000585662	5.35712	Cenpe
A_55_P1990032	-1.16347	7.52814	-4.01752	0.000173667	0.0099746	0.712245	Cd177
A_55_P2056496	-1.20027	9.3891	-7.73923	1.82498e-10	2.11886e-06	13.406	Itga7
A_55_P2070869	-1.20045	11.5436	-6.45145	2.56004e-08	8.7362e-05	8.84964	Dmkn
A_51_P150912	-1.20176	11.5528	-6.45725	2.50398e-08	8.7362e-05	8.87011	D17H6S56E-5
A_66_P100853	-1.20331	9.95593	-3.50802	0.00088652	0.0269775	-0.768159	Oas1f
A_51_P451151	-1.20396	8.78255	-4.68568	1.76731e-05	0.00269751	2.80848	Mfsd2a
A_51_P303079	-1.2097	7.7372	-4.03878	0.000161874	0.00950173	0.776452	Il1r2
A_55_P2004801	-1.22138	11.5318	-5.33951	1.67262e-06	0.000683774	4.98429	Cd14
A_55_P2085412	-1.22261	9.3129	-5.58498	6.74528e-07	0.000485594	5.82399	Spc24
A_55_P2347756	-1.22353	9.87222	-3.25223	0.00192275	0.0435732	-1.46413	Ccl12
A_51_P294235	-1.29235	7.21674	-4.2718	7.40744e-05	0.00596284	1.49173	Ly6f
A_51_P344566	-1.30149	8.7122	-3.93305	0.000229255	0.0114622	0.45893	Bcl2l15
A_51_P253803	-1.30284	11.173	-5.02363	5.29022e-06	0.00134507	3.92061	Cfb
A_66_P138911	-1.31479	12.4148	-3.22094	0.00210908	0.045504	-1.54688	Isg15
A_51_P164014	-1.36959	12.2184	-3.45917	0.00103028	0.0295871	-0.903682	Oas1a
A_51_P358765	-1.3725	12.2541	-5.48392	9.81597e-07	0.000568481	5.47704	Hist1h2ab
A_52_P627816	-1.38689	8.02886	-4.00693	0.000179846	0.0101712	0.680332	Ly6i
A_55_P2804638	-1.40696	12.9254	-5.14708	3.38165e-06	0.00104896	4.33381	Angptl4
A_51_P230103	-1.42122	11.235	-6.97955	3.38434e-09	2.352e-05	10.7181	Itih4
A_51_P454008	-1.43883	14.1675	-4.32657	6.14715e-05	0.00545986	1.66273	Lcn2
A_55_P2738634	-1.45128	8.89277	-5.92894	1.85991e-07	0.000276981	7.01573	Rgs16
A_51_P457528	-1.46927	11.7604	-3.65716	0.000556495	0.0203908	-0.347089	Muc5b
A_51_P338443	-1.48406	9.37107	-3.84485	0.000305452	0.0136629	0.197596	Fxyd4
A_52_P318673	-1.53857	13.3422	-4.51365	3.22686e-05	0.00380095	2.25455	Spp1
A_51_P369200	-1.59311	9.00125	-3.7976	0.00035574	0.0153847	0.0589932	Ccl4
A_51_P224164	-1.63381	12.9355	-3.90559	0.000250767	0.0122354	0.377199	Timp1
A_52_P420466	-1.64664	13.2959	-5.41478	1.26752e-06	0.000598855	5.24067	Mt2
A_55_P2133405	-1.68261	7.96624	-4.27545	7.31631e-05	0.00595851	1.50308	Tgm1
A_52_P416756	-1.74428	7.37911	-3.75447	0.000408516	0.0169327	-0.0666858	Dmbt1
A_51_P246317	-1.77627	11.9138	-4.43711	4.20607e-05	0.00444526	2.01102	Slc26a4
A_55_P2807418	-1.78119	9.63237	-3.40443	0.00121761	0.0329809	-1.05411	Tff2
A_51_P378789	-1.87904	9.27681	-3.58452	0.000699047	0.0235071	-0.553524	Cxcl5
A_52_P413034	-1.92524	11.7973	-4.18406	9.96568e-05	0.00708625	1.21999	Saa1
A_51_P172292	-1.94042	13.9159	-7.71117	2.03258e-10	2.11886e-06	13.307	Lrg1
A_51_P141546	-2.2562	8.46999	-5.25397	2.28929e-06	0.000852312	4.69423	Orm2
A_51_P346938	-2.29968	9.95627	-4.65971	1.93652e-05	0.00286344	2.72429	Cxcl13
A_55_P2734867	-2.68261	9.13831	-6.15901	7.79212e-08	0.000172498	7.82047	Orm1

## Sheet: PBS_CuOPEG_40-PBS_CuO_40
ProbeID	logFC	AveExpr	t-statistic	P.Value	adj.P.Val	B-statistic	GeneSymbol
A_51_P487818	2.43725	8.25352	5.90802	2.01242e-07	2.1298e-05	6.97902	Fabp1
A_55_P2032079	2.34039	13.2421	7.89531	1.00257e-10	1.30181e-07	14.2391	Dbp
A_52_P638459	2.23629	12.0996	7.83976	1.24072e-10	1.31269e-07	14.0359	Ccl5
A_55_P1973809	2.15634	14.8577	7.19468	1.48035e-09	7.17764e-07	11.6695	Hbb-bt
A_55_P2094060	2.11988	11.8385	8.18567	3.29796e-11	6.25084e-08	15.299	Gzma
A_55_P2038540	2.00636	14.6396	7.25579	1.17033e-09	6.12317e-07	11.8939	Hbb-b2
A_55_P1962303	1.81622	16.3218	6.10716	9.48475e-08	1.25954e-05	7.69673	Hba-a1
A_52_P257625	1.75204	10.3505	5.93391	1.82539e-07	1.99254e-05	7.07206	Esm1
A_55_P2723014	1.73302	12.3203	6.19557	6.78268e-08	1.00292e-05	8.01678	Ear12
A_51_P327451	1.70211	10.2553	5.63462	5.6068e-07	4.51494e-05	6.00223	Alas2
A_55_P1952618	1.69156	13.0341	5.7886	3.15242e-07	2.99588e-05	6.55101	Ear2
A_51_P136294	1.68575	9.53562	7.92993	8.77936e-11	1.30181e-07	14.3657	Ms4a4b
A_51_P455338	1.65757	12.6858	5.37641	1.4602e-06	8.77234e-05	5.09093	Rnase2a
A_55_P1962299	1.65464	16.6618	5.03342	5.1064e-06	0.000210819	3.90136	Hba-a2
A_51_P199135	1.65226	10.4431	7.88043	1.06148e-10	1.30181e-07	14.1847	Cd83
A_55_P2043337	1.63843	10.0699	6.85296	5.50279e-09	1.61588e-06	10.4155	Colq
A_51_P280947	1.62853	8.53566	7.89007	1.02296e-10	1.30181e-07	14.2199	Klrd1
A_52_P412585	1.61265	11.2344	5.62751	5.75731e-07	4.58145e-05	5.97699	Ear1
A_51_P420229	1.60221	9.32747	8.39255	1.49712e-11	4.82026e-08	16.0513	Ccr7
A_51_P313320	1.56976	9.94106	6.93237	4.05681e-09	1.3642e-06	10.7067	Cd6
A_66_P109615	1.52927	9.72494	8.14315	3.88015e-11	6.74144e-08	15.1441	Cd3d
A_51_P167263	1.51986	9.38069	7.18301	1.5483e-09	7.21535e-07	11.6267	Cd5
A_55_P2157008	1.50923	11.8081	5.60491	6.26306e-07	4.89398e-05	5.89678	Ear10
A_55_P2097518	1.50383	8.03114	7.02688	2.82159e-09	1.10995e-06	11.0535	Zdhhc22
A_66_P122499	1.50327	8.84439	6.72583	8.96112e-09	2.23913e-06	9.94969	Cd8b1
A_55_P2900363	1.46477	8.51424	4.54239	2.91989e-05	0.000719585	2.25091	Hlf
A_51_P238425	1.44248	15.6939	5.7614	3.49073e-07	3.20609e-05	6.45383	Cbr2
A_52_P24447	1.43547	9.3906	7.15816	1.70349e-09	7.6453e-07	11.5354	Nkg7
A_55_P2072771	1.4156	8.66645	7.00531	3.06539e-09	1.17396e-06	10.9743	Cd3g
A_51_P183581	1.41422	9.2894	4.487	3.53952e-05	0.000834789	2.06935	Pou2af1
A_55_P2024803	1.41002	7.69012	3.90976	0.000247379	0.00337761	0.244138	Mmp12
A_55_P2148534	1.39208	9.71981	6.64903	1.20267e-08	2.72549e-06	9.66864	Nr1d2
A_55_P2077901	1.3884	10.6877	8.25062	2.5731e-11	5.53622e-08	15.5355	Cd2
A_66_P114333	1.34695	8.63699	7.39766	6.78231e-10	4.56143e-07	12.4149	Tlr12
A_55_P2361652	1.33839	8.60174	6.67695	1.08068e-08	2.56036e-06	9.7708	C230085N15Rik
A_55_P1979893	1.33078	10.0936	6.1479	8.12755e-08	1.12968e-05	7.84412	Tef
A_51_P378298	1.32813	9.78144	3.97738	0.000198232	0.00286413	0.451052	Fcmr
A_51_P453909	1.32249	15.2065	4.39995	4.78045e-05	0.0010339	1.78608	Cyp2f2
A_55_P2736969	1.32012	10.2057	7.82318	1.3222e-10	1.31269e-07	13.9752	Gata3
A_55_P2869822	1.30093	8.34316	4.22372	8.71808e-05	0.00160285	1.22088	Ccl11
A_55_P2932313	1.29418	8.55206	5.43719	1.16681e-06	7.52365e-05	5.30435	Greb1
A_55_P2042813	1.27362	7.98131	6.08292	1.03967e-07	1.32104e-05	7.60912	Gbp11
A_51_P223776	1.255	9.61528	4.2264	8.63929e-05	0.00159399	1.22941	Nr1d1
A_52_P277104	1.22818	7.47439	4.54864	2.85705e-05	0.000707022	2.27145	Bank1
A_55_P2728941	1.22287	8.04396	6.66244	1.14247e-08	2.64659e-06	9.7177	9230117E06Rik
A_51_P342652	1.20242	11.3913	3.52893	0.00083099	0.00822664	-0.88179	Cd79b
A_55_P2108151	1.19788	12.1277	3.15699	0.00254393	0.0183207	-1.9097	Hbb-b1
A_55_P2831206	1.1952	9.50165	3.74279	0.000424048	0.00503472	-0.257995	Cd19
A_55_P2087622	1.19219	11.5329	3.61052	0.000644417	0.00683856	-0.646464	Il4i1
A_51_P154485	1.18244	7.79039	4.08735	0.00013776	0.00220596	0.791661	Fcrla
A_55_P2811722	1.16199	7.8234	5.75063	3.63446e-07	3.31444e-05	6.41537	Chrdl1
A_51_P256246	1.16003	13.5786	6.65248	1.18687e-08	2.71923e-06	9.68128	Tspan13
A_52_P70796	1.12121	8.14287	4.48327	3.58567e-05	0.000843766	2.05713	Cxcr5
A_51_P286496	1.11995	8.46711	6.08838	1.01838e-07	1.31878e-05	7.62886	Il2rb
A_55_P2293434	1.11923	7.77486	6.11198	9.31314e-08	1.25271e-05	7.71416	5830419E12Rik
A_52_P627269	1.11846	7.39888	5.47374	1.0193e-06	6.8745e-05	5.433	Ces2b
A_55_P1979491	1.11669	8.09313	5.69138	4.53634e-07	3.89211e-05	6.2041	Cd28
A_51_P171075	1.11575	7.9759	6.54479	1.79211e-08	3.69938e-06	9.28769	Csf2
A_55_P2803213	1.11287	11.2069	5.20052	2.78332e-06	0.0001359	4.4776	Igfbp3
A_55_P2103837	1.1089	10.8988	5.73719	3.82208e-07	3.42003e-05	6.36739	Gbp4
A_51_P114462	1.1005	10.3334	4.0607	0.000150522	0.00234578	0.708668	Ccl17
A_55_P2597698	1.09994	12.5309	5.34894	1.61558e-06	9.33861e-05	4.99473	Hc
A_55_P2156731	1.09844	14.8319	6.92277	4.20915e-09	1.39296e-06	10.6715	H2-Eb1
A_51_P222741	1.09538	9.78656	5.82276	2.7731e-07	2.67669e-05	6.67325	H2-Ea-ps
A_55_P2733502	1.09481	7.03349	6.40605	3.04432e-08	5.50193e-06	8.78165	E430014B02Rik
A_51_P461665	1.09476	7.46027	3.01582	0.00381859	0.0244965	-2.27917	Cxcl9
A_55_P2332731	1.09419	10.2358	6.86474	5.25946e-09	1.56649e-06	10.4587	D130062J21Rik
A_51_P267314	1.08139	9.60008	4.98587	6.06206e-06	0.000238462	3.7386	Tbc1d10c
A_55_P1962209	1.07882	8.69863	5.64507	5.39243e-07	4.40889e-05	6.03937	Cxcr6
A_52_P45563	1.07431	7.5024	4.45515	3.95214e-05	0.000899592	1.96538	Slamf6
A_55_P1969650	1.07041	8.23973	5.92005	1.92325e-07	2.0669e-05	7.02225	Rasgrp1
A_51_P279693	1.06454	6.72294	4.57364	2.61835e-05	0.00065692	2.35381	Cyp1a1
A_55_P1989296	1.06244	10.8434	4.29473	6.85208e-05	0.00134392	1.44724	Tnxb
A_51_P369784	1.0606	7.77944	6.27746	4.96853e-08	7.84764e-06	8.31392	Ces1e
A_66_P136627	1.05749	8.05386	6.35547	3.69176e-08	6.25768e-06	8.59752	Gm19576
A_55_P2093232	1.05174	9.87994	5.04817	4.84129e-06	0.000202683	3.95195	Myh7
A_55_P2113703	1.04922	8.73688	3.33068	0.00152151	0.0126417	-1.43915	Spib
A_51_P245789	1.04884	11.8058	4.95411	6.79596e-06	0.000261419	3.63023	Pcolce2
A_55_P2798054	1.04837	9.66586	4.10101	0.000131626	0.00213907	0.834341	Rhoh
A_52_P46447	1.04589	10.8852	5.26242	2.2196e-06	0.000116565	4.69269	Crim1
A_51_P247359	1.03493	10.1421	4.41009	4.61657e-05	0.00101115	1.81894	Ptprcap
A_52_P636084	1.03082	8.32913	4.50159	3.36494e-05	0.000809176	2.11706	Snca
A_66_P119623	1.0289	7.53107	5.88448	2.19893e-07	2.28087e-05	6.89448	Ackr4
A_51_P165244	1.02475	9.9707	4.39533	4.85697e-05	0.00104395	1.77112	Gbp3
A_55_P2155504	1.01559	9.08235	5.72871	3.94536e-07	3.48546e-05	6.33713	Lck
A_51_P454949	1.01487	13.5796	5.40626	1.30802e-06	8.11636e-05	5.19564	Gstm3
A_51_P392303	1.0057	9.08653	4.96086	6.63297e-06	0.000256203	3.65324	Lrrn3
A_52_P836852	1.00126	7.3202	5.26631	2.18819e-06	0.000115497	4.70624	Txk
A_51_P488739	0.997913	8.59953	3.25015	0.00193464	0.0150001	-1.65944	Hcar2
A_51_P424532	0.99419	8.3615	4.33999	5.87173e-05	0.00119434	1.59249	Vnn1
A_55_P1965030	0.993053	6.65301	5.49397	9.45709e-07	6.50729e-05	5.50434	Slc5a12
A_55_P2181738	0.989908	15.0274	4.30183	6.68833e-05	0.00131925	1.46999	Lyz1
A_55_P2802778	0.989087	9.38151	4.58036	2.55761e-05	0.000645565	2.37598	Gbp2b
A_51_P316042	0.988927	10.2546	6.55215	1.74238e-08	3.63268e-06	9.31458	Card11
A_51_P217616	0.987318	9.63513	5.29606	1.96209e-06	0.000106602	4.80993	Chst3
A_51_P301367	0.98614	7.21628	5.78182	3.23363e-07	3.02293e-05	6.52676	P2ry10
A_55_P2003221	0.982043	10.5419	4.80697	1.15021e-05	0.000367804	3.13163	Gimap3
A_51_P110381	0.981515	7.0389	6.78378	7.17568e-09	1.87007e-06	10.1619	Cd207
A_51_P479321	0.980429	11.6572	7.60706	3.03218e-10	2.63408e-07	13.1833	Acss1
A_55_P2752088	0.977775	8.67655	3.73701	0.00043194	0.00510616	-0.275141	Per3
A_51_P366207	0.976304	5.79377	3.18388	0.0023517	0.0173191	-1.83798	Nap1l2
A_51_P520849	0.975034	7.98257	4.44208	4.13466e-05	0.000930923	1.92282	Sfrp2
A_55_P2051229	0.974858	9.76728	5.90542	2.03225e-07	2.13992e-05	6.96966	Gpr132
A_52_P399934	0.974138	9.84838	4.25422	7.86286e-05	0.00149437	1.31789	Dusp2
A_51_P391955	0.973774	7.36088	5.08111	4.29698e-06	0.000187754	4.06515	Dapl1
A_66_P113646	0.973589	6.95301	6.7389	8.52305e-09	2.16704e-06	9.99757	Gm13546
A_65_P16561	0.973253	8.38752	6.02933	1.27331e-07	1.5257e-05	7.41568	Satb1
A_51_P277336	0.967478	14.2693	5.11037	3.86431e-06	0.000174496	4.16591	Sdpr
A_52_P535484	0.9673	11.1678	5.00684	5.62061e-06	0.000224061	3.81032	Gvin1
A_55_P2037817	0.965219	9.62928	7.31872	9.18757e-10	5.32088e-07	12.125	Palmd
A_51_P500882	0.958854	6.78799	4.85294	9.76423e-06	0.000330478	3.28676	Ncr1
A_51_P260683	0.952715	7.23084	4.05305	0.000154395	0.0023862	0.68488	Rgs1
A_51_P177092	0.949744	7.57677	6.06257	1.1229e-07	1.40188e-05	7.53563	Stat4
A_52_P683598	0.947084	14.6136	6.26269	5.25575e-08	8.1774e-06	8.26027	H2-Ab1
A_51_P457244	0.946204	8.58444	4.84534	1.00324e-05	0.000337364	3.2611	Xlr4b
A_55_P2063465	0.942427	11.8393	6.17662	7.28841e-08	1.06263e-05	7.94814	Thbs3
A_55_P2032916	0.939269	7.29956	6.80635	6.58038e-09	1.82926e-06	10.2447	Slc6a20a
A_51_P286357	0.938871	7.0889	4.83002	1.05958e-05	0.000348991	3.20935	Adgre4
A_55_P2011912	0.938338	7.81551	5.76366	3.4613e-07	3.19313e-05	6.4619	Ecm2
A_66_P121752	0.933538	9.26127	5.12607	3.65009e-06	0.000169354	4.22007	Prdm1
A_52_P343306	0.929887	9.45395	5.21506	2.63934e-06	0.00013122	4.52807	H2-Aa
A_55_P2075070	0.925528	6.60042	5.50191	9.1829e-07	6.38181e-05	5.53235	S1pr5
A_55_P2730746	0.924592	6.60472	5.47922	9.98827e-07	6.77033e-05	5.45231	Skap1
A_52_P550226	0.922507	10.4606	4.93451	7.29154e-06	0.000274407	3.56349	Tmem100
A_66_P139946	0.920451	12.8453	5.68857	4.58421e-07	3.91706e-05	6.1941	E030019B13Rik
A_51_P202050	0.9197	8.06139	6.03905	1.22738e-07	1.47917e-05	7.45073	Dtx1
A_65_P17218	0.919329	9.7217	4.54609	2.88246e-05	0.000711201	2.26309	Mndal
A_51_P248666	0.917241	8.94287	5.0982	4.03884e-06	0.000180699	4.12397	Cd274
A_51_P451458	0.914834	9.85482	3.49217	0.000930916	0.00888269	-0.986696	Mamdc2
A_51_P333274	0.910512	7.5802	3.11536	0.0028708	0.0199112	-2.01989	Gzmb
A_51_P359603	0.909326	11.0075	4.87882	8.90171e-06	0.000311919	3.37438	Itgb7
A_51_P258409	0.907123	11.5409	4.7553	1.38181e-05	0.000413938	2.95799	Hey1
A_52_P682768	0.906282	8.2027	4.02952	0.000166912	0.00253641	0.61191	Icos
A_55_P2302577	0.905214	9.53758	6.25578	5.39551e-08	8.27139e-06	8.23521	AI426330
A_55_P2029013	0.904872	8.55166	5.44242	1.1445e-06	7.48018e-05	5.32272	Bpifb5
A_55_P2798080	0.901968	7.70607	5.43664	1.1692e-06	7.52365e-05	5.30241	Cldn1
A_52_P322181	0.901927	10.2718	6.10915	9.41339e-08	1.25808e-05	7.70394	Adrb1
A_51_P309920	0.901718	10.2945	4.82585	1.07543e-05	0.000352543	3.19529	Itga8
A_55_P2734207	0.900049	7.69678	5.09313	4.1138e-06	0.000182487	4.10651	Gm26908
A_55_P2143025	0.895272	10.3598	5.06534	4.54958e-06	0.000195576	4.01093	Sema3c
A_52_P354123	0.892783	8.21273	6.53683	1.84752e-08	3.73971e-06	9.25861	Rhebl1
A_55_P2153122	0.88934	9.08768	5.01962	5.36731e-06	0.000216447	3.85407	Zap70
A_55_P2713825	0.887696	9.35119	5.92365	1.89735e-07	2.04963e-05	7.03518	Il27ra
A_51_P104608	0.887247	7.36861	4.46924	3.76409e-05	0.000870039	2.01134	Rnase6
A_52_P55846	0.88624	11.5247	4.92601	7.51742e-06	0.000280377	3.53457	Cav2
A_52_P144363	0.885746	10.8833	5.1634	3.18662e-06	0.000151339	4.34904	Fgfr4
A_52_P424784	0.88274	10.1354	5.58786	6.67341e-07	5.04246e-05	5.83633	Clstn2
A_55_P2208961	0.881971	6.33882	3.02429	0.00372778	0.0240249	-2.25734	4833419E13Rik
A_55_P2029902	0.881779	14.0776	6.61573	1.3662e-08	2.99831e-06	9.54687	Gab3
A_51_P200517	0.879913	12.2523	6.34313	3.8695e-08	6.45402e-06	8.55262	Rasgef1a
A_55_P2108943	0.879362	9.8463	3.24486	0.00196515	0.0151859	-1.67377	Ccr6
A_55_P2374337	0.872193	7.98929	4.89678	8.34774e-06	0.000298017	3.43527	A130071D04Rik
A_55_P2483326	0.868801	8.30153	5.37749	1.45439e-06	8.76378e-05	5.09472	Gimap8
A_55_P2245852	0.868005	7.07197	5.89524	2.11163e-07	2.21e-05	6.93312	Tspan32
A_55_P2059120	0.866121	6.74914	6.80145	6.70536e-09	1.83948e-06	10.2267	Gm38448
A_55_P2154933	0.862216	7.14466	4.93221	7.35209e-06	0.000275911	3.55565	Cd200r4
A_52_P245620	0.857955	8.76891	6.27151	5.08229e-08	7.96697e-06	8.29231	Itga1
A_55_P2799430	0.854425	11.7813	4.88481	8.71304e-06	0.000308034	3.39468	Efnb2
A_51_P243808	0.851188	7.52893	4.93002	7.40998e-06	0.000277362	3.54821	Traf3ip3
A_55_P2033215	0.846503	13.6717	4.61964	2.22908e-05	0.000584901	2.50584	Cabp5
A_51_P284608	0.845944	14.4062	4.40603	4.68156e-05	0.00101896	1.80577	Cd74
A_51_P108659	0.845737	7.06132	5.14377	3.4226e-06	0.000160486	4.28118	Pon1
A_55_P2169356	0.841556	8.50419	4.6169	2.25063e-05	0.000587276	2.49675	Gm1966
A_55_P1955656	0.837687	13.8845	5.87381	2.28901e-07	2.33939e-05	6.85619	Ctla2a
A_55_P1979147	0.835993	6.47543	6.19965	6.67844e-08	9.94563e-06	8.03157	Klrb1c
A_55_P2202539	0.834814	8.72108	4.31561	6.38145e-05	0.0012744	1.51417	BC028789
A_55_P2179599	0.832542	7.16809	5.7433	3.73566e-07	3.37163e-05	6.38919	Gbp8
A_55_P2246344	0.830699	7.09042	4.8143	1.12058e-05	0.000363101	3.15634	5830407E08Rik
A_52_P349232	0.830551	7.38835	4.61954	2.22987e-05	0.000584901	2.5055	Arhgap15
A_55_P2028734	0.827857	6.94317	4.57748	2.58352e-05	0.00064992	2.36646	Klra16
A_55_P2243828	0.826341	9.76289	4.10696	0.000129042	0.00211153	0.852928	LOC552901
A_55_P2802151	0.825373	8.24286	3.043	0.0035343	0.0232044	-2.20897	Ms4a1
A_55_P2211164	0.823615	11.1816	6.43218	2.75542e-08	5.08386e-06	8.87686	5330406M23Rik
A_51_P490456	0.823486	9.1687	2.75062	0.00795068	0.042008	-2.93981	Cidec
A_51_P470328	0.821407	14.7884	5.22244	2.56917e-06	0.000129071	4.55368	Sepp1
A_55_P1997696	0.819686	12.7757	5.05446	4.73246e-06	0.000200114	3.97353	Plbd1
A_66_P100846	0.818678	7.33058	5.3749	1.46832e-06	8.77234e-05	5.08565	4833432E10Rik
A_55_P2543388	0.81794	7.84771	4.57822	2.57683e-05	0.00064963	2.36891	LOC102641211
A_55_P2002578	0.816512	13.6389	4.58651	2.50328e-05	0.000634925	2.39626	Ephx1
A_52_P72587	0.815922	6.5976	5.67282	4.86207e-07	4.10608e-05	6.13802	Prkcq
A_55_P1988844	0.813567	6.96988	5.23164	2.48415e-06	0.000126322	4.58566	Klrg1
A_55_P2105685	0.810514	7.91583	4.87483	9.02962e-06	0.000313914	3.36086	Adrb3
A_55_P1961335	0.80975	12.0673	3.4945	0.000924269	0.00884355	-0.980079	Ctsk
A_55_P2092661	0.809455	12.1264	5.9886	1.48514e-07	1.7013e-05	7.26885	Nup210
A_51_P495242	0.808037	8.40676	4.25062	7.95935e-05	0.00150448	1.30642	Lat
A_51_P343833	0.80775	10.7685	5.87732	2.25893e-07	2.32902e-05	6.86881	Traf1
A_55_P2274378	0.807078	9.10549	3.56904	0.000733624	0.00750019	-0.766524	AW549542
A_55_P2437763	0.807054	8.14414	5.01165	5.52393e-06	0.000221458	3.82678	8430431K14Rik
A_55_P2126950	0.806044	9.90738	6.0576	1.1442e-07	1.41156e-05	7.5177	Zfp467
A_52_P566681	0.80557	8.43898	5.48577	9.74879e-07	6.66402e-05	5.47542	Gpm6a
A_51_P334942	0.80462	14.6367	4.13004	0.000119462	0.00199412	0.925244	Aldh1a1
A_52_P306305	0.804152	14.0502	5.05122	4.78809e-06	0.000201264	3.96243	Akap2
A_51_P455807	0.801551	10.3723	7.3758	7.37685e-10	4.80625e-07	12.3346	Ehd4
A_55_P2217831	0.800776	8.06149	4.78575	1.24033e-05	0.000384244	3.06022	2900054C01Rik
A_66_P139785	0.800166	12.2754	5.42378	1.22609e-06	7.81737e-05	5.25719	Ppap2b
A_51_P290931	0.799345	11.7529	5.29044	2.00293e-06	0.0001079	4.79035	Ptprb
A_55_P1955015	0.797555	12.5159	4.40055	4.77059e-05	0.0010334	1.78802	Myo1g
A_55_P2144526	0.79665	8.33683	3.77242	0.000385701	0.0046889	-0.169827	Fam65b
A_55_P2049647	0.796506	14.3041	5.31259	1.84656e-06	0.000103492	4.86764	H2-K1
A_66_P137763	0.794022	6.65799	4.3426	5.81942e-05	0.00118685	1.60091	Eomes
A_55_P2124712	0.793905	7.07415	3.70504	0.000478214	0.00545719	-0.369719	Ces2c
A_55_P2596096	0.793531	10.8649	5.84869	2.51566e-07	2.48574e-05	6.76615	Efemp1
A_51_P208490	0.792958	8.11104	5.22837	2.51408e-06	0.000127533	4.57428	Gm40824
A_52_P16873	0.790721	8.88509	4.08597	0.000138393	0.0022127	0.787363	Rasal3
A_55_P2049752	0.789918	8.30935	5.10166	3.98845e-06	0.000178828	4.13589	Pamr1
A_52_P647740	0.78991	5.84194	3.21204	0.00216511	0.0163061	-1.76243	Klhl41
A_55_P2090060	0.789258	7.04753	3.71607	0.000461735	0.00534031	-0.337139	Mab21l3
A_51_P291227	0.788214	9.2721	4.77595	1.28425e-05	0.000393176	3.02728	Arhgap30
A_66_P103027	0.786715	6.83413	6.29213	4.69886e-08	7.53589e-06	8.3672	Clec9a
A_55_P2518285	0.783201	7.71129	5.36774	1.50757e-06	8.92935e-05	5.06055	Gm35871
A_51_P394847	0.782415	7.13767	3.9528	0.000214897	0.0030355	0.375604	Gm11346
A_55_P2048085	0.781583	5.92587	3.83033	0.000320129	0.00404508	0.00368742	Klhl14
A_55_P2152009	0.781557	9.13765	5.41965	1.24491e-06	7.88912e-05	5.24269	Tesc
A_52_P105594	0.78028	12.4248	5.59424	6.51697e-07	5.01374e-05	5.85893	B2m
A_55_P1964648	0.779303	7.45911	4.11502	0.000125615	0.00206387	0.878153	Btla
A_55_P2128148	0.778485	9.14986	4.13212	0.000118632	0.00198186	0.931778	D830031N03Rik
A_66_P106167	0.778112	7.76573	7.84033	1.23801e-10	1.31269e-07	14.038	Tnfsf15
A_52_P641747	0.77752	6.52875	4.67646	1.82562e-05	0.000509555	2.69454	Sh2d1a
A_51_P162162	0.777464	15.9487	2.73765	0.00823261	0.0430611	-2.97096	Inmt
A_55_P2729733	0.773187	6.95739	5.13354	3.55238e-06	0.00016569	4.24584	Gucy1a2
A_51_P319022	0.77316	8.13645	4.40838	4.64382e-05	0.00101275	1.81339	Cxcr3
A_55_P2804238	0.771839	12.3198	4.87773	8.93649e-06	0.000312612	3.37069	Ppp1r16b
A_55_P2741629	0.768575	8.12453	4.67946	1.80646e-05	0.000507585	2.70452	Ikzf1
A_51_P183051	0.768215	7.08928	5.0835	4.26002e-06	0.000186984	4.07335	Upb1
A_66_P101835	0.767954	9.20605	3.89506	0.000259513	0.00348845	0.199444	Cd38
A_55_P2135865	0.766947	7.10091	3.88858	0.000265048	0.00354457	0.179749	Gm13023
A_52_P82023	0.761209	9.88057	5.28975	2.00802e-06	0.0001079	4.78793	Pitpnc1
A_51_P172292	0.758456	11.235	3.60195	0.000661953	0.00698081	-0.671338	Itih4
A_55_P2037454	0.75826	13.2966	4.66413	1.90667e-05	0.000523743	2.65348	Etv5
A_52_P189772	0.758246	8.58724	3.12523	0.00278989	0.0195583	-1.99385	Gbp6
A_55_P1971604	0.758033	7.26646	3.29472	0.00169447	0.0136138	-1.53796	Bcan
A_55_P2305420	0.757383	8.75328	4.51282	3.23624e-05	0.000784561	2.15385	D9Wsu90e
A_55_P2059765	0.7542	13.0027	4.30773	6.55532e-05	0.00129916	1.48888	Foxf1
A_55_P2935231	0.753353	8.63804	4.63437	2.11685e-05	0.000565694	2.55465	Kit
A_52_P24439	0.753284	16.0058	6.54033	1.82298e-08	3.72621e-06	9.27138	Sftpa1
A_66_P107165	0.752737	9.72702	5.33693	1.68857e-06	9.69833e-05	4.95271	Nuak1
A_52_P462657	0.752408	6.788	4.27851	7.24058e-05	0.00140166	1.39538	Gm11545
A_52_P64687	0.74968	8.12365	4.84367	1.00923e-05	0.000338833	3.25546	Camk2n1
A_55_P2022211	0.748167	13.652	4.55068	2.83677e-05	0.000703255	2.27818	Plxdc2
A_55_P2016540	0.745366	9.5106	4.29299	6.89262e-05	0.00134933	1.44169	Cry2
A_51_P240614	0.743475	13.6563	5.20403	2.7478e-06	0.000134797	4.4898	Tm4sf1
A_55_P2420983	0.742659	8.43777	3.90742	0.000249273	0.00338794	0.237018	6330575P09Rik
A_55_P2168168	0.740106	7.07647	4.01276	0.000176416	0.00263427	0.56009	Tex11
A_55_P1978465	0.739468	8.89369	3.33415	0.00150573	0.0125823	-1.42957	H2-Q5
A_55_P2103452	0.738854	7.32729	4.84008	1.02224e-05	0.000342099	3.24332	Npy1r
A_55_P2062190	0.738155	12.5604	4.00705	0.000179774	0.00266769	0.542454	Gstm1
A_55_P2850037	0.737552	12.4071	4.43582	4.22484e-05	0.000943778	1.90249	Ces1d
A_55_P2734697	0.737342	7.76688	3.66561	0.000541839	0.00601534	-0.485695	Abca8b
A_51_P408649	0.733905	7.03562	3.55182	0.000774009	0.00782605	-0.816104	Shisa2
A_51_P457187	0.733597	7.05742	3.84813	0.000302226	0.00389198	0.0573261	Tnfrsf13c
A_51_P291417	0.733583	12.7761	4.10186	0.000131255	0.00213625	0.836988	Thbd
A_51_P172054	0.733128	14.3409	4.40208	4.74553e-05	0.00102955	1.79298	Gas6
A_51_P379293	0.728677	7.83849	2.6894	0.00936357	0.0474557	-3.08583	Ear6
A_55_P2002757	0.728669	11.3825	2.81428	0.00669175	0.0372441	-2.78537	Blnk
A_55_P2032548	0.727244	8.35898	5.07249	4.43335e-06	0.000191765	4.0355	Slc4a5
A_55_P2011061	0.726229	10.7887	4.15952	0.000108223	0.00186004	1.01792	Tspan12
A_51_P225186	0.725159	13.8226	4.23834	8.29733e-05	0.00155149	1.26735	Calcrl
A_55_P2793729	0.725134	9.42973	2.79191	0.00711161	0.0388275	-2.83995	Klf15
A_55_P1956302	0.724682	14.7474	5.11796	3.75925e-06	0.000172636	4.19209	H2-Q4
A_52_P591166	0.72434	12.528	5.51692	8.68578e-07	6.13864e-05	5.58534	Dpysl2
A_55_P2072035	0.723006	11.4593	4.51661	3.19388e-05	0.000776279	2.16628	Thy1
A_55_P1959763	0.722931	10.3104	5.02546	5.2554e-06	0.000214815	3.87407	Dach1
A_51_P462461	0.721629	10.273	4.35753	5.52967e-05	0.00114487	1.64898	Cyyr1
A_55_P2393021	0.720702	7.86503	5.11069	3.85989e-06	0.000174496	4.167	A430106G13Rik
A_55_P2345776	0.720184	7.08942	5.54472	7.83413e-07	5.67131e-05	5.6836	N4bp2l1
A_66_P132865	0.719749	10.6143	6.05811	1.14201e-07	1.41156e-05	7.51952	Hhip
A_55_P2047275	0.719654	13.3972	3.75523	0.000407516	0.00488855	-0.221013	Tspan7
A_51_P283473	0.719371	11.1425	3.32801	0.00153378	0.0126997	-1.44652	Fibin
A_55_P2723781	0.718489	8.0773	5.22566	2.53913e-06	0.000128491	4.56486	Crnde
A_51_P256384	0.718474	7.54755	4.59605	2.42113e-05	0.000620887	2.42777	Atp2b2
A_51_P112355	0.718274	11.2188	2.71943	0.00864401	0.0447193	-3.01451	Igtp
A_52_P400999	0.718261	11.1485	4.61834	2.23932e-05	0.000585791	2.50151	Arhgap31
A_66_P113539	0.71778	12.5595	5.45251	1.10256e-06	7.28925e-05	5.35826	Rsrp1
A_52_P248604	0.717331	11.91	4.22153	8.78265e-05	0.00161046	1.21395	Cdh5
A_51_P152990	0.7168	9.84528	4.58967	2.47574e-05	0.000630276	2.4067	Grem2
A_55_P2034245	0.715065	9.35866	5.31596	1.82385e-06	0.00010294	4.87941	Meox1
A_51_P295085	0.714304	12.7069	3.73474	0.000435078	0.00512615	-0.281871	Ogn
A_55_P2004797	0.712363	9.6179	4.15639	0.000109366	0.00187053	1.00806	Tacc2
A_51_P150710	0.712078	9.43183	2.71061	0.00884995	0.0455474	-3.03553	Jchain
A_55_P2730611	0.710581	9.19741	6.88076	4.94591e-09	1.51643e-06	10.5174	Prkd2
A_55_P2077558	0.710014	13.7837	4.94158	7.10892e-06	0.000270463	3.58754	Sod3
A_52_P506452	0.709777	15.0393	5.21494	2.6405e-06	0.00013122	4.52765	Mcmdc2
A_51_P342926	0.709594	6.55323	4.3179	6.33179e-05	0.00126812	1.52151	Omd
A_55_P2117959	0.709232	12.6723	3.88284	0.000270044	0.00358837	0.162327	Cyp4b1
A_55_P2805433	0.709092	6.88658	5.59141	6.58593e-07	5.02967e-05	5.8489	F2rl2
A_66_P137679	0.708994	6.76253	3.49714	0.000916771	0.00878793	-0.972557	4930597A21Rik
A_51_P509997	0.708913	11.2292	2.8574	0.00594638	0.03405	-2.67924	Cox6a2
A_66_P135285	0.708807	8.30124	4.21418	9.00334e-05	0.00163317	1.19064	Fbxo32
A_52_P167249	0.708138	10.1092	4.14215	0.000114715	0.00192724	0.963265	Add3
A_52_P764477	0.708034	9.17175	3.88586	0.000267407	0.00356468	0.171484	Gm8995
A_51_P142972	0.707605	8.3241	4.00926	0.000178471	0.00265402	0.549259	Prdm8
A_55_P2051334	0.707286	14.9987	4.33392	5.99472e-05	0.00121817	1.57298	H2-K2
A_51_P489522	0.706492	12.4685	6.02033	1.31735e-07	1.55172e-05	7.38324	Ctla2b
A_66_P119268	0.70625	8.51752	4.08444	0.0001391	0.0022189	0.782589	Gm28523
A_55_P2905286	0.706097	8.9545	3.41717	0.00117133	0.0104497	-1.19856	Gpr171
A_51_P427926	0.70553	10.8342	3.883	0.000269901	0.00358837	0.16282	Smad6
A_55_P1994309	0.704361	8.26384	3.45656	0.00103855	0.00961485	-1.08766	Ptgir
A_51_P400269	0.704355	12.3151	4.39571	4.85065e-05	0.00104367	1.77235	Slc38a5
A_51_P501364	0.703811	7.46297	3.21636	0.00213774	0.0161601	-1.7508	Tbx21
A_65_P12306	0.703422	7.00083	3.19513	0.00227537	0.0169184	-1.80783	Ralgps2
A_51_P331429	0.703268	7.8315	4.67712	1.82139e-05	0.000509555	2.69674	Colgalt2
A_55_P2881580	0.702813	8.29384	4.92764	7.47356e-06	0.000279241	3.54012	Fchsd2
A_66_P115004	0.702399	9.89754	4.93655	7.23833e-06	0.000273391	3.57043	Gabrp
A_55_P2044554	0.701677	6.6459	5.44335	1.14057e-06	7.47791e-05	5.326	Tespa1
A_55_P1970090	0.70144	8.96034	3.71866	0.00045794	0.00532196	-0.329471	Grin2c
A_55_P2737547	0.701267	10.7309	4.7367	1.47589e-05	0.000434004	2.89567	Rapgef5
A_66_P116860	0.701192	7.69355	5.42035	1.24171e-06	7.88912e-05	5.24515	5031434O11Rik
A_52_P232830	0.700196	10.3017	3.46389	0.00101547	0.00945251	-1.06693	Ets1
A_65_P16059	0.699876	10.4819	4.21622	8.94178e-05	0.00162535	1.19709	Tgfbr3
A_55_P1957468	0.698349	11.4746	4.645	2.03927e-05	0.000551407	2.58993	She
A_51_P448147	0.697752	6.40965	5.24519	2.36404e-06	0.000121698	4.63277	Gimap7
A_51_P130079	0.694878	9.55056	3.71755	0.000459572	0.00533336	-0.332776	Lrmp
A_51_P344346	0.694546	7.41597	3.35582	0.00141064	0.0119652	-1.36963	Ccdc129
A_66_P103820	0.693977	8.29298	5.47885	1.00017e-06	6.77033e-05	5.45103	Enpep
A_55_P2072000	0.693155	9.83892	6.68101	1.06402e-08	2.54985e-06	9.78565	Pcmtd1
A_55_P2085905	0.692867	12.4985	4.38358	5.0571e-05	0.00107477	1.73309	Anpep
A_55_P2322709	0.692704	8.82902	5.53933	7.99248e-07	5.74604e-05	5.66455	4633401B06Rik
A_52_P68893	0.692204	6.70594	3.14073	0.00266719	0.0188823	-1.95286	Ifng
A_66_P113245	0.6915	12.4355	5.02238	5.31408e-06	0.000215551	3.86353	Mfng
A_51_P416295	0.691328	10.4618	3.57597	0.000717952	0.00736938	-0.746537	Irgm2
A_66_P135346	0.690629	10.4093	3.86064	0.000290221	0.00379124	0.0951154	Clec7a
A_66_P103526	0.690173	7.84352	3.82949	0.000320996	0.00405112	0.00116754	Ctsw
A_55_P2097508	0.689909	10.5505	3.9536	0.000214336	0.00302961	0.37805	Mcc
A_51_P205820	0.689432	7.35366	3.61881	0.000627883	0.00672008	-0.622377	Klf11
A_55_P2506350	0.689215	7.66005	4.97614	6.2781e-06	0.000244658	3.70539	Lepr
A_51_P250058	0.688942	15.9395	3.06632	0.00330627	0.0221079	-2.14839	Epas1
A_51_P398260	0.687683	7.89389	3.71685	0.000460594	0.00533902	-0.334842	Tppp
A_66_P102567	0.687035	12.1838	3.80121	0.000351633	0.00434462	-0.0837459	Fendrr
A_55_P1965101	0.686983	7.95643	3.71028	0.000470321	0.00541453	-0.354258	Xlr3b
A_55_P2156229	0.686411	8.42377	4.97771	6.24283e-06	0.000243739	3.71073	Cd3e
A_55_P2311208	0.685997	9.53341	4.81182	1.13052e-05	0.000363737	3.14798	C130045F17Rik
A_55_P2810325	0.685645	12.6722	5.24977	2.32475e-06	0.000120472	4.6487	Dgkz
A_55_P2849189	0.685485	7.58803	3.15765	0.002539	0.0183131	-1.90794	Slc7a2
A_55_P2062246	0.685209	12.5383	2.81487	0.00668096	0.0371974	-2.78392	Tgtp2
A_52_P368473	0.68504	8.19083	4.22074	8.80609e-05	0.00161137	1.21145	Mid2
A_66_P109553	0.684543	9.03892	6.11982	9.04041e-08	1.23192e-05	7.74253	Tnfsf10
A_65_P16227	0.683959	6.45498	3.41463	0.00118044	0.0104951	-1.2057	Ms4a2
A_55_P2389518	0.683426	6.98979	5.32203	1.78359e-06	0.000101754	4.90064	5430437J10Rik
A_55_P2032703	0.68311	6.61431	3.84545	0.000304856	0.00390894	0.0492501	Foxp3
A_55_P2490344	0.68303	9.32429	4.71084	1.6172e-05	0.000466959	2.80917	Ppm1l
A_51_P316951	0.682426	7.98053	5.30565	1.89418e-06	0.000104888	4.84343	Wipf3
A_52_P443334	0.680089	6.3654	3.88253	0.000270318	0.00358972	0.16138	Cd8a
A_55_P2850209	0.678822	8.87908	4.47869	3.64299e-05	0.000854361	2.04218	Myo6
A_55_P2131954	0.678082	9.15309	5.35703	1.56822e-06	9.15849e-05	5.02303	Gm2590
A_51_P207921	0.675918	13.3871	4.47083	3.74351e-05	0.000867985	2.01651	Por
A_55_P2813676	0.674953	7.65468	2.90192	0.00525793	0.031037	-2.56842	Cirbp
A_55_P2313163	0.673197	12.7774	5.40911	1.29433e-06	8.09684e-05	5.20565	D10Bwg1070e
A_52_P625912	0.672984	6.79003	3.93365	0.000228808	0.00318274	0.317007	Klrb1f
A_55_P2076866	0.672371	10.9401	3.88663	0.00026673	0.00355794	0.173847	Megf6
A_52_P2745	0.671031	7.47238	3.16741	0.00246775	0.0179831	-1.88196	2010001K21Rik
A_55_P2797097	0.670852	10.2172	5.30726	1.88304e-06	0.000104692	4.84904	Ttc28
A_55_P1971903	0.670846	7.43288	4.83736	1.0322e-05	0.000343108	3.23414	Pla2r1
A_55_P2490729	0.670338	9.2009	4.44695	4.06562e-05	0.000918354	1.93869	Pcdhac2
A_55_P2737992	0.670135	8.88545	4.85791	9.5923e-06	0.000326314	3.30359	Pdlim3
A_55_P2136906	0.669485	11.0181	2.77796	0.00738552	0.0398398	-2.87382	Vpreb3
A_55_P2007022	0.669039	12.5204	4.64795	2.01823e-05	0.000547179	2.59973	Adgre5
A_55_P1981670	0.668633	8.87554	5.02421	5.27919e-06	0.000214815	3.86978	Sept8
A_51_P339822	0.667096	9.52787	3.95215	0.000215356	0.00303992	0.373612	Arhgap4
A_55_P2736395	0.66624	10.901	5.44132	1.14914e-06	7.48501e-05	5.31888	Ccrl2
A_52_P552665	0.666178	8.19421	4.36831	5.32915e-05	0.00111666	1.68375	Fzd7
A_52_P417368	0.66418	6.84538	5.21464	2.6434e-06	0.00013122	4.52661	Dpp4
A_55_P2150179	0.663774	11.4827	6.21098	6.39699e-08	9.59502e-06	8.07267	C1s2
A_55_P2738212	0.662605	7.30513	4.11606	0.000125179	0.00205988	0.881411	Kdm6a
A_55_P2031167	0.661484	11.4785	4.17944	0.000101216	0.00177482	1.08072	Efna1
A_51_P237599	0.66109	14.1918	5.03474	5.08208e-06	0.000210231	3.90589	Aplp2
A_51_P461779	0.660985	6.70963	3.14639	0.00262368	0.0186949	-1.93786	Ppp2r2c
A_55_P2909044	0.660179	8.999	3.43122	0.00112221	0.0101948	-1.15909	Plscr4
A_52_P571661	0.659624	9.99785	5.26429	2.20438e-06	0.000116058	4.69923	Nhlrc2
A_55_P2034998	0.659272	10.3897	3.81728	0.000333901	0.00418108	-0.0355537	Tjp1
A_55_P2016114	0.657597	6.37395	4.13251	0.000118477	0.00198086	0.933004	Fasl
A_55_P2939214	0.656957	7.18402	3.51722	0.000861659	0.00844286	-0.915285	Nt5dc1
A_55_P1965772	0.656616	10.054	4.12391	0.000121935	0.00202245	0.906033	Atp2a3
A_55_P2064492	0.655772	9.27738	3.9871	0.000191996	0.00279582	0.480934	Pcmtd2
A_55_P2025490	0.654712	8.61293	4.19931	9.46669e-05	0.00169417	1.14352	Tnfrsf18
A_51_P445473	0.653932	7.96794	4.6953	1.70837e-05	0.000486581	2.75731	Fut7
A_55_P2724379	0.653869	7.90892	4.41251	4.57825e-05	0.00100582	1.82679	Gm38457
A_55_P1984259	0.653624	9.04139	4.37887	5.13954e-05	0.00108586	1.71787	Lincpint
A_51_P489720	0.653301	12.3205	3.04576	0.0035066	0.0230628	-2.20183	Slc16a11
A_52_P413646	0.652898	9.76196	2.99733	0.00402406	0.0255287	-2.32667	Bmp6
A_52_P191210	0.651285	8.64385	3.84704	0.000303298	0.00389856	0.0540254	9530091C08Rik
A_55_P2382105	0.651151	6.37157	4.42752	4.34754e-05	0.000966331	1.87551	BC035044
A_55_P2109633	0.650874	7.91067	4.21216	9.06506e-05	0.0016406	1.18423	Tcf7
A_55_P2224830	0.650762	8.99716	4.63401	2.11954e-05	0.000565694	2.55345	D230044B12Rik
A_51_P208525	0.650646	7.44654	2.80874	0.0067935	0.0376196	-2.79891	Cr2
A_55_P2603685	0.648671	9.35282	6.49693	2.15189e-08	4.27284e-06	9.11296	St3gal6
A_55_P2729115	0.648336	8.17469	4.8582	9.58262e-06	0.000326314	3.30455	Sema4b
A_55_P2174203	0.647759	12.4011	3.71032	0.000470264	0.00541453	-0.354147	Lims2
A_55_P1960053	0.647076	10.3616	4.0013	0.000183218	0.00269648	0.524701	Hvcn1
A_55_P1991560	0.645858	6.40341	4.53304	3.01647e-05	0.000739018	2.2202	Lilra5
A_55_P2403325	0.644743	7.09899	5.00795	5.5982e-06	0.000223595	3.81411	AI451458
A_52_P32750	0.644221	8.21694	5.02109	5.339e-06	0.000215909	3.85909	Il7r
A_66_P139546	0.643134	13.2891	3.62409	0.000617552	0.00662994	-0.607001	Igfbp6
A_52_P370935	0.643055	9.82256	5.04871	4.83187e-06	0.000202683	3.9538	Glcci1
A_66_P110427	0.642601	10.6351	4.46116	3.87083e-05	0.000888798	1.98498	Clk1
A_52_P150683	0.642377	6.81821	5.18578	2.93707e-06	0.000142267	4.42651	Grap2
A_52_P332788	0.641697	8.65547	2.8537	0.0060072	0.0343511	-2.6884	Gm35498
A_52_P439407	0.641369	8.15766	4.46406	3.8322e-05	0.000881469	1.99443	Sema3e
A_55_P2733617	0.64043	6.69637	3.64956	0.000569995	0.00623823	-0.532695	Cd69
A_55_P2136752	0.640404	12.9081	3.46046	0.0010262	0.00952594	-1.07663	Ermn
A_52_P586141	0.640345	11.237	5.26769	2.17717e-06	0.000115226	4.71104	Adcy7
A_55_P1980308	0.638687	6.91893	3.90812	0.000248701	0.00338457	0.239164	Stap1
A_55_P2024600	0.638162	14.1224	6.10357	9.61457e-08	1.26072e-05	7.68376	Zfp658
A_51_P153132	0.637902	10.0381	3.15411	0.00256537	0.0184179	-1.91736	Kcne2
A_55_P2091741	0.637732	14.2239	4.05686	0.000152456	0.00237206	0.696713	Lamp3
A_51_P375862	0.637343	7.97248	2.90099	0.00527142	0.0310902	-2.57073	Srpk3
A_51_P144894	0.636561	8.4337	4.11059	0.000127487	0.0020896	0.864289	9230104L09Rik
A_66_P112114	0.635642	6.60995	3.96192	0.000208561	0.00296811	0.403573	A930012L18Rik
A_51_P268929	0.635213	7.26261	3.93749	0.000225948	0.00315524	0.328759	Aox3
A_51_P436342	0.634148	8.96247	4.73856	1.4662e-05	0.000432375	2.9019	Hoxb5
A_55_P2786477	0.634103	10.9797	4.63205	2.13413e-05	0.000566452	2.54696	Lysmd2
A_55_P2154107	0.633716	14.4187	3.88137	0.000271333	0.0036009	0.157885	Gcm1
A_66_P120664	0.633518	8.70416	5.11018	3.86707e-06	0.000174496	4.16523	Zfp760
A_52_P190744	0.631471	7.71688	3.62722	0.000611506	0.00657858	-0.597881	Rnpc3
A_52_P679769	0.631386	11.161	3.84609	0.000304226	0.00390327	0.051177	Cat
A_52_P13783	0.629104	7.54922	4.61029	2.30335e-05	0.000598038	2.47488	4930523C07Rik
A_55_P1962603	0.628524	14.0351	4.12585	0.000121146	0.00201257	0.912116	Cplx2
A_51_P259876	0.62747	9.28464	3.63194	0.000602501	0.0064884	-0.584127	Dock9
A_55_P2552889	0.627403	8.82264	3.95363	0.00021431	0.00302961	0.378162	LOC102643017
A_55_P2113399	0.627386	6.18747	3.6797	0.00051822	0.00581818	-0.444328	Foxp2
A_55_P2935525	0.627214	9.45639	4.28131	7.17211e-05	0.00139099	1.40432	Pcdh17
A_55_P2503340	0.626921	9.79345	5.09078	4.14904e-06	0.000183659	4.09841	Lmo2
A_55_P2809550	0.625444	8.23424	5.85778	2.43118e-07	2.43303e-05	6.79873	AI504432
A_65_P15385	0.624963	8.53823	3.64504	0.000578169	0.00629793	-0.545901	Fam208b
A_66_P113024	0.624931	9.81838	4.64474	2.04113e-05	0.000551407	2.58907	Nipal3
A_55_P2728192	0.624463	7.7249	4.22196	8.76996e-05	0.00160955	1.21531	Sgip1
A_51_P497985	0.624066	10.9794	3.56683	0.000738701	0.00753851	-0.772906	C2
A_55_P2004541	0.623602	6.15848	4.06505	0.000148364	0.00232203	0.722197	Klra7
A_51_P494037	0.623561	7.05135	5.83061	2.69252e-07	2.61099e-05	6.70137	Dgkg
A_65_P07684	0.6234	10.6036	3.71584	0.00046208	0.00534031	-0.337834	Klf9
A_55_P2730991	0.622938	6.96726	3.73695	0.000432024	0.00510616	-0.275321	Abi3bp
A_52_P11441	0.62277	8.32525	3.29822	0.00167686	0.0135257	-1.52838	Rab6b
A_51_P156927	0.622532	8.68727	5.72903	3.94056e-07	3.48546e-05	6.33829	Arid4a
A_55_P2207593	0.621629	8.50709	4.66372	1.90937e-05	0.000523794	2.65214	8430437O03Rik
A_55_P2507660	0.621081	7.71532	3.74404	0.000422358	0.00502038	-0.254283	Izumo1r
A_66_P138915	0.621029	7.87849	5.03484	5.08032e-06	0.000210231	3.90621	Fyn
A_55_P2742176	0.620689	11.4085	4.60827	2.31974e-05	0.000600799	2.46817	Zcchc14
A_51_P189272	0.619631	10.1382	4.46667	3.79771e-05	0.000875868	2.00296	Tmcc3
A_55_P2503766	0.619593	10.767	3.65537	0.000559646	0.00615728	-0.515697	Postn
A_55_P2389528	0.618606	8.8278	4.34931	5.68752e-05	0.00116597	1.62249	D130061D10Rik
A_55_P2095133	0.61833	8.38093	4.75817	1.36781e-05	0.0004127	2.96762	Synpo2
A_66_P132832	0.61787	9.34621	3.95034	0.000216638	0.00305388	0.368066	Myzap
A_55_P2070352	0.617717	15.2682	4.91059	7.94479e-06	0.000291621	3.48216	Csf3r
A_52_P32081	0.617542	8.0718	5.43335	1.18351e-06	7.59228e-05	5.29083	Crbn
A_55_P2069592	0.616886	7.79727	5.28977	2.00784e-06	0.0001079	4.78802	Pitpnm3
A_51_P372895	0.616591	7.68275	3.42024	0.00116043	0.010397	-1.18995	Zfp433
A_55_P2730781	0.616325	10.9704	3.66087	0.000550019	0.00607703	-0.499599	Reck
A_55_P2729953	0.616001	9.71067	4.74801	1.41798e-05	0.000420534	2.93354	Arhgef3
A_55_P2737912	0.615455	10.8933	3.93239	0.000229752	0.00319127	0.313163	Lgi3
A_66_P129537	0.615057	12.531	4.34671	5.73833e-05	0.00117523	1.61412	L1Md-Tf29
A_51_P211436	0.614938	6.82925	3.36007	0.00139267	0.0118596	-1.35784	Gpr83
A_55_P2728068	0.614427	12.4643	4.81537	1.11632e-05	0.000362527	3.15995	Nr3c1
A_55_P2842850	0.612961	9.18587	3.86586	0.000285347	0.00374635	0.110911	Plekhg1
A_55_P2144556	0.61232	10.8779	3.07648	0.00321123	0.021681	-2.12187	Flrt3
A_55_P2502516	0.6121	10.4573	4.53112	3.03668e-05	0.000743096	2.2139	Pnkd
A_55_P2734622	0.611619	7.59727	4.68506	1.77117e-05	0.000499014	2.72317	Ebf1
A_52_P73620	0.611457	6.44677	2.77387	0.00746758	0.0401984	-2.88371	Serpinb10
A_55_P2178553	0.611422	9.97076	4.03159	0.000165773	0.00252462	0.618319	Apoa2
A_55_P2713885	0.609802	6.18952	4.99864	5.78945e-06	0.000230352	3.78225	Hepacam2
A_51_P182443	0.6094	7.2728	3.07536	0.00322155	0.0217275	-2.12479	Eif5b
A_52_P452881	0.608918	7.9757	3.97659	0.000198747	0.00286958	0.448625	Cftr
A_51_P335000	0.607912	14.3662	3.0055	0.00393211	0.0251243	-2.30572	Fhl1
A_55_P2156638	0.607866	8.94595	3.34053	0.00147712	0.0124048	-1.41194	Adgrg5
A_51_P254262	0.607842	9.39003	3.21183	0.00216643	0.0163061	-1.76299	Nxph3
A_55_P1959500	0.607701	7.84485	3.41605	0.00117532	0.010463	-1.2017	Ces2e
A_55_P1962284	0.607503	8.8755	4.86744	9.27156e-06	0.000319509	3.33581	Klhl24
A_55_P2052699	0.606304	8.83699	3.86103	0.000289855	0.003791	0.0962936	Synm
A_55_P2068006	0.606118	8.91461	5.02587	5.24758e-06	0.000214815	3.87548	Rora
A_55_P2181963	0.605555	6.16553	4.07298	0.000144507	0.00227555	0.746865	Gm8369
A_55_P1964228	0.605187	8.1582	4.89245	8.47831e-06	0.000301645	3.42056	Elac1
A_55_P2133993	0.60503	10.3326	3.99644	0.000186177	0.00273211	0.509717	Gm10792
A_52_P193440	0.60466	7.7758	4.23808	8.30478e-05	0.00155149	1.26651	E130102H24Rik
A_55_P2010778	0.603904	12.3353	5.98548	1.50269e-07	1.712e-05	7.25764	Il11ra1
A_66_P129866	0.603222	8.8058	4.4871	3.53833e-05	0.000834789	2.06967	C6
A_52_P570266	0.601608	13.8613	5.5795	6.88437e-07	5.16303e-05	5.80669	Psmb10
A_51_P108020	0.60129	9.28484	4.90488	8.10896e-06	0.000293996	3.46277	Zmynd15
A_51_P138939	0.601115	12.8843	4.79386	1.2051e-05	0.000379086	3.0875	Robo4
A_66_P125722	0.600936	13.8038	5.42419	1.22423e-06	7.81737e-05	5.25864	Cyb5a
A_55_P2147126	0.600753	7.28032	4.35441	5.58909e-05	0.00114918	1.63892	Zfp712
A_55_P2845263	0.600693	8.93292	3.47845	0.000971083	0.0091559	-1.02569	Arrdc3
A_55_P1956687	0.600117	7.54564	3.97594	0.000199174	0.00287376	0.446617	Rab37
A_52_P461343	0.599213	6.5014	4.07166	0.000145139	0.00228206	0.742776	Upk3a
A_65_P14603	0.599021	10.8703	4.21132	9.09075e-05	0.00164098	1.18157	AU020206
A_55_P1966749	0.598837	12.7179	3.59237	0.0006821	0.00711767	-0.699108	Cyp2s1
A_51_P338485	0.598619	10.5671	4.27336	7.36848e-05	0.00142114	1.37892	Aldh6a1
A_55_P2914233	0.598415	7.04188	4.15122	0.000111281	0.00189476	0.991776	Trim36
A_55_P2069935	0.598156	8.48498	3.42237	0.00115294	0.0103452	-1.18398	Fxyd2
A_51_P520936	0.598102	10.965	5.11231	3.83724e-06	0.000174496	4.17259	Bcar3
A_55_P2061620	0.598095	11.593	4.41759	4.49887e-05	0.00099101	1.84327	Chst1
A_51_P352076	0.597271	7.29326	3.88317	0.000269752	0.00358837	0.163337	Itgae
A_55_P2728763	0.596937	8.50914	3.90161	0.000254037	0.00343032	0.219349	Ldlr
A_51_P399853	0.596937	8.24585	3.97877	0.000197328	0.00285503	0.455323	Zfp704
A_66_P126640	0.596529	6.47585	5.7111	4.21396e-07	3.66209e-05	6.27436	Car8
A_55_P2108983	0.59621	10.7162	5.29801	1.94804e-06	0.000106602	4.81677	A430078G23Rik
A_51_P187954	0.595625	7.06558	4.07564	0.000143231	0.00226401	0.755174	Tmem132d
A_52_P220275	0.595613	6.68345	4.87619	8.98582e-06	0.000313287	3.36547	Gpr34
A_55_P2143896	0.595412	6.2135	4.40415	4.71193e-05	0.00102332	1.79968	Slc17a2
A_55_P2142151	0.59506	10.6012	4.56277	2.71967e-05	0.00067907	2.31797	Mapk1ip1
A_55_P1967149	0.594995	10.5771	5.5751	6.99792e-07	5.2107e-05	5.7911	Irx3
A_55_P2124582	0.593369	7.15868	4.38713	4.99577e-05	0.00106609	1.74458	Xlr4a
A_55_P1960576	0.592919	8.75391	3.83267	0.000317721	0.00402548	0.0107247	Kdm5b
A_55_P2737852	0.592825	7.25952	3.33502	0.00150182	0.0125649	-1.42718	Adcy8
A_51_P192130	0.59122	11.0092	4.70417	1.65572e-05	0.000475482	2.78691	Stk10
A_66_P107008	0.591193	6.83774	3.75316	0.000410226	0.00491479	-0.227177	8430430B14Rik
A_51_P171772	0.590882	6.87779	4.88359	8.75111e-06	0.000308196	3.39055	Bcl11b
A_51_P267700	0.590378	8.16658	3.0011	0.00398138	0.0253536	-2.31701	Gkn3
A_55_P1997997	0.590052	6.07103	4.78114	1.26078e-05	0.000388846	3.04474	Klra23
A_55_P1958532	0.590042	7.77422	3.31226	0.0016079	0.0131206	-1.48985	Hr
A_51_P341821	0.589671	7.22975	3.74204	0.000425063	0.00504391	-0.260219	Arid4b
A_52_P313789	0.589244	8.35932	4.14254	0.000114563	0.00192623	0.96451	Ppm1a
A_55_P2741193	0.588664	11.0627	2.95271	0.00456305	0.0280386	-2.44043	C920025E04Rik
A_55_P1956160	0.58852	6.98586	4.90248	8.17917e-06	0.000294306	3.4546	Gm8909
A_55_P2500104	0.58823	9.06236	3.61145	0.000642549	0.00682798	-0.643774	Ddc
A_55_P2302383	0.588221	8.45409	4.84626	9.99981e-06	0.000337356	3.26418	3300002A11Rik
A_55_P2082733	0.58812	8.70666	4.38449	5.04123e-05	0.0010725	1.73605	Cybb
A_55_P2175880	0.587854	13.2625	4.6142	2.27204e-05	0.000592123	2.4878	Mgst1
A_51_P463003	0.587316	7.34694	4.1191	0.000123915	0.0020439	0.890932	Tslp
A_52_P217710	0.586965	8.15446	3.39994	0.00123433	0.010845	-1.24681	Fzd6
A_55_P2485525	0.586698	10.4739	3.92108	0.000238406	0.00328521	0.278633	Pxmp2
A_55_P2011286	0.586088	13.8459	3.32596	0.00154324	0.0127678	-1.45217	Hopx
A_55_P2733517	0.586026	9.05826	4.1839	9.97091e-05	0.00176472	1.09481	Mapre2
A_51_P176365	0.585556	8.60764	3.5428	0.000796004	0.00799417	-0.842021	Gimap5
A_55_P2177463	0.58553	8.80973	3.68458	0.000510288	0.0057477	-0.430008	B130024G19Rik
A_55_P2506701	0.585144	6.50227	3.14657	0.00262231	0.0186914	-1.93738	Hes5
A_55_P2005833	0.584161	10.2353	3.5993	0.000667474	0.00702128	-0.679032	Adamts8
A_51_P402974	0.584158	6.24654	3.56832	0.000735264	0.00750711	-0.76859	Gm16489
A_55_P2502037	0.583906	7.44508	2.98766	0.00413557	0.0260753	-2.35143	Ikzf2
A_52_P639025	0.583488	7.79121	4.01309	0.000176226	0.0026338	0.561097	Tmem57
A_51_P218910	0.583275	7.40108	3.4223	0.00115316	0.0103452	-1.18416	Mturn
A_66_P103632	0.583241	6.88345	5.06332	4.5831e-06	0.000195806	4.00396	Elmo1
A_55_P2484001	0.582931	8.22792	5.31544	1.82735e-06	0.00010294	4.87759	Hcfc2
A_55_P2131520	0.582796	14.2536	4.01669	0.000174141	0.00261623	0.572235	Vash1
A_52_P81630	0.582676	6.79732	4.40506	4.69713e-05	0.00102117	1.80264	2810001G20Rik
A_52_P574759	0.581675	10.6798	5.102	3.98353e-06	0.000178828	4.13706	Rbpjl
A_55_P2116305	0.581333	9.56827	3.06128	0.00335431	0.0222883	-2.1615	Tnfrsf25
A_52_P445919	0.581329	7.76546	5.0643	4.56688e-06	0.000195806	4.00733	Ubn2
A_52_P327664	0.581234	8.79754	4.24182	8.20029e-05	0.00154164	1.2784	Gbp5
A_55_P2038101	0.580975	9.15463	4.00101	0.000183396	0.00269648	0.523795	Dock11
A_51_P142813	0.580708	7.38977	3.33281	0.00151183	0.0125942	-1.43328	Aspn
A_55_P2798019	0.580108	11.2999	5.60126	6.34882e-07	4.92069e-05	5.88383	Fbxl12
A_55_P2184339	-0.580031	6.87031	-5.46373	1.05775e-06	7.06827e-05	5.39775	Mdga1
A_55_P2091681	-0.58008	9.55579	-4.90444	8.12194e-06	0.000293996	3.46126	Nudt1
A_55_P2062464	-0.58048	7.07006	-3.85874	0.000292013	0.00380749	0.0893771	Col12a1
A_55_P2720213	-0.580787	7.02878	-2.88749	0.00547248	0.0319149	-2.60447	Raet1a
A_55_P1967291	-0.58139	8.72669	-4.75529	1.38184e-05	0.000413938	2.95797	Ncaph
A_55_P2171528	-0.581483	8.25073	-5.21738	2.61712e-06	0.00013085	4.53611	3110082I17Rik
A_51_P423127	-0.581968	9.87876	-3.52597	0.00083864	0.00828272	-0.89026	Gba
A_55_P2848456	-0.582053	9.75063	-4.50852	3.28489e-05	0.000792624	2.13977	Akt1s1
A_51_P140141	-0.583084	9.7725	-3.8478	0.000302547	0.00389371	0.0563349	Hspbp1
A_51_P173197	-0.58314	8.83444	-5.96724	1.6098e-07	1.81421e-05	7.19195	Gorasp2
A_52_P418014	-0.583745	8.40892	-4.4724	3.72314e-05	0.000864407	2.02166	Akt1
A_51_P191520	-0.584235	9.77468	-3.25678	0.00189698	0.0147741	-1.64144	Stard10
A_52_P385606	-0.584514	10.1993	-4.91611	7.78924e-06	0.00028794	3.5009	Ckb
A_51_P207153	-0.584917	10.8131	-4.20688	9.22799e-05	0.00166144	1.1675	1110008P14Rik
A_55_P2805379	-0.58536	7.61126	-4.48044	3.6209e-05	0.000850138	2.04791	Tm9sf4
A_51_P133612	-0.585784	10.2446	-3.89349	0.00026085	0.00350416	0.194648	Cdt1
A_51_P405773	-0.585843	15.4122	-4.12632	0.00012096	0.00201107	0.913561	Hist1h2aa
A_55_P2727029	-0.586126	7.02451	-3.31759	0.00158243	0.0129764	-1.47519	Med9os
A_55_P2151116	-0.586865	9.16025	-3.13194	0.00273618	0.019253	-1.97614	Micu1
A_55_P2078073	-0.586929	8.98762	-3.97893	0.000197226	0.00285503	0.455808	Pqlc2
A_55_P2031403	-0.587106	8.21776	-4.03804	0.000162272	0.00248217	0.6383	Smim24
A_55_P2258261	-0.587314	6.89121	-4.62148	2.2148e-05	0.000583035	2.51191	1810008I18Rik
A_51_P276943	-0.587486	10.9412	-4.43654	4.21439e-05	0.000943778	1.90482	Gpc1
A_51_P502082	-0.587506	10.2467	-5.79124	3.12131e-07	2.98514e-05	6.56047	Rrm1
A_55_P2046393	-0.587784	10.6736	-4.75737	1.37171e-05	0.000413278	2.96493	Rcn3
A_51_P114910	-0.587939	12.7803	-4.00363	0.000181813	0.00268839	0.5319	Cstb
A_52_P176160	-0.58802	6.96994	-4.09147	0.000135882	0.00218626	0.80452	Ahcy
A_55_P2001203	-0.588125	9.07296	-3.60741	0.000650723	0.00688929	-0.655486	Dnm2
A_52_P537566	-0.588741	8.82163	-4.45742	3.92117e-05	0.000896106	1.97279	Cenpt
A_66_P114270	-0.588999	6.04908	-2.86467	0.00582853	0.0335335	-2.66123	Gm29260
A_51_P241995	-0.589188	7.03654	-5.56617	7.23419e-07	5.31076e-05	5.75948	Col5a3
A_55_P2927484	-0.589589	10.5363	-4.03088	0.000166163	0.00252871	0.61612	Fen1
A_55_P1985758	-0.589947	9.08855	-5.11527	3.79622e-06	0.000173569	4.18279	Psmd9
A_55_P2909829	-0.590055	5.89836	-4.73809	1.46867e-05	0.00043249	2.90031	Frzb
A_51_P501018	-0.590447	7.82333	-3.5853	0.000697339	0.00722605	-0.719568	Nek2
A_66_P122453	-0.591304	7.85386	-5.31984	1.79802e-06	0.000101867	4.89297	Ptrh1
A_52_P421344	-0.591549	7.68515	-3.84228	0.000308001	0.00393472	0.0396812	Paqr5
A_55_P2741033	-0.591929	8.12598	-6.0223	1.3076e-07	1.54898e-05	7.39033	Mark1
A_51_P387868	-0.591979	10.205	-3.58336	0.000701567	0.00725904	-0.725165	Tekt4
A_51_P126437	-0.591991	9.77753	-4.35543	5.56959e-05	0.00114902	1.64221	Enc1
A_51_P417854	-0.592061	7.7826	-3.84209	0.000308188	0.00393472	0.0391172	Rab20
A_66_P126757	-0.592185	8.98524	-4.17742	0.000101906	0.00178095	1.07435	Chid1
A_51_P292008	-0.592204	13.6819	-2.7808	0.00732901	0.039617	-2.86694	Gpx3
A_51_P401451	-0.593651	6.4983	-4.72646	1.53036e-05	0.000445715	2.86138	Cdc45
A_51_P362959	-0.593907	8.3086	-4.15895	0.000108431	0.00186063	1.01612	Fbxo36
A_55_P2141724	-0.59423	6.94685	-3.53086	0.000826029	0.0082009	-0.876254	Gm13275
A_55_P2134032	-0.594491	8.21444	-4.72917	1.51573e-05	0.000442598	2.87047	Gm6867
A_66_P135311	-0.594541	9.14742	-3.79982	0.000353212	0.00435747	-0.0879191	Rab4b
A_52_P523368	-0.594668	6.64561	-3.18863	0.00231916	0.0171595	-1.82525	Psapl1
A_55_P2084631	-0.594878	14.5781	-3.16729	0.00246859	0.0179831	-1.88227	Hist1h2an
A_55_P1972018	-0.595181	8.12985	-4.35766	5.52722e-05	0.00114487	1.6494	Hist1h4c
A_55_P2127702	-0.595961	6.84894	-3.51864	0.000857879	0.00842087	-0.911223	Racgap1
A_51_P404413	-0.59644	10.2135	-4.09739	0.000133227	0.0021616	0.82301	Bckdk
A_52_P445828	-0.597509	9.82256	-3.4882	0.00094237	0.00896426	-0.997986	Abcf2
A_55_P2910387	-0.597786	15.1605	-2.73796	0.00822581	0.0430471	-2.97022	Ctsb
A_52_P97309	-0.598091	9.74412	-3.87802	0.000274302	0.00363337	0.147731	Fzr1
A_66_P122989	-0.598677	7.83941	-4.88033	8.85384e-06	0.000310764	3.37949	Bcl2l1
A_51_P451196	-0.598881	7.92487	-5.32163	1.78627e-06	0.000101754	4.89921	2010204K13Rik
A_55_P1964307	-0.599111	9.72426	-3.61217	0.000641093	0.00682234	-0.641672	Mlf2
A_51_P290074	-0.599246	6.27061	-3.48493	0.000951923	0.0090253	-1.0073	Fabp7
A_51_P335710	-0.599656	7.86486	-3.83324	0.000317133	0.00402428	0.0124516	Agpat6
A_51_P513530	-0.600776	6.93737	-4.85389	9.73117e-06	0.000329895	3.28998	Spag5
A_55_P1985591	-0.60082	9.46965	-2.68986	0.00935195	0.0474204	-3.08472	Cxx1a
A_55_P2085335	-0.60089	9.41733	-4.09377	0.000134843	0.00217609	0.811714	Mia
A_55_P2759760	-0.600973	8.41716	-4.67132	1.85901e-05	0.000514039	2.67741	Rrp12
A_51_P341736	-0.601192	10.5557	-2.68178	0.00955449	0.0483264	-3.10381	Mmp2
A_55_P2723469	-0.601458	7.8073	-3.67638	0.000523703	0.00586151	-0.454098	Hist1h2bf
A_66_P116683	-0.602088	6.18299	-3.93334	0.000229037	0.00318347	0.316072	D630010B17Rik
A_55_P2132024	-0.604777	10.8883	-3.1232	0.00280637	0.0196169	-1.99922	Tekt1
A_51_P438865	-0.606081	9.16334	-3.73185	0.000439112	0.00515778	-0.290451	Pmf1
A_55_P2806793	-0.606462	7.02045	-3.04541	0.00351004	0.0230781	-2.20272	Avpr1a
A_52_P25026	-0.608042	6.80664	-3.21864	0.00212344	0.0160637	-1.74466	Klra17
A_55_P2183508	-0.608638	7.98724	-3.35068	0.0014327	0.0121178	-1.38389	Hist1h1d
A_51_P491987	-0.608839	9.84798	-3.948	0.000218305	0.00306907	0.360905	Ripk3
A_55_P1973563	-0.609498	6.92759	-4.26998	7.45351e-05	0.00143439	1.36814	5730559C18Rik
A_51_P489268	-0.609685	7.7316	-3.93384	0.000228665	0.00318274	0.317592	Ncapg
A_52_P223239	-0.61	7.16479	-3.04434	0.00352084	0.0231279	-2.20551	Rptoros
A_51_P137604	-0.610966	7.35996	-3.2307	0.0020492	0.0156383	-1.7121	Fcna
A_55_P2060567	-0.611254	11.075	-3.95074	0.000216354	0.00305193	0.369293	Ddx39
A_51_P120717	-0.611316	10.5921	-3.85344	0.000297071	0.00384698	0.0733651	Lmnb1
A_52_P527800	-0.611689	11.7862	-3.06725	0.00329748	0.0220917	-2.14597	Emilin2
A_51_P240453	-0.612553	8.47694	-3.25971	0.00188056	0.0146833	-1.63348	Nusap1
A_55_P2070657	-0.613313	8.14239	-3.77977	0.000376715	0.00459574	-0.14789	Emc10
A_51_P493285	-0.613656	7.79082	-3.50916	0.00088339	0.00858495	-0.938297	Dapk3
A_55_P2084666	-0.614965	15.4266	-4.21894	8.85994e-05	0.00161623	1.20572	Hist1h2af
A_51_P258078	-0.615038	10.9632	-5.71944	4.08456e-07	3.59321e-05	6.30408	Nop2
A_55_P1998761	-0.615444	10.3659	-7.5115	4.37804e-10	3.48306e-07	12.8327	Adck4
A_51_P392967	-0.615538	9.28708	-2.78039	0.00733714	0.0396403	-2.86793	Zmynd10
A_55_P2803022	-0.615598	8.21371	-5.20751	2.71311e-06	0.000134042	4.50188	Hoxb7
A_51_P505172	-0.616775	9.80763	-3.81997	0.000331009	0.00415736	-0.0274519	Tcf19
A_51_P393454	-0.617116	8.66575	-2.75452	0.00786786	0.0416895	-2.93045	Ntrk2
A_52_P180335	-0.617607	10.0768	-6.12276	8.94039e-08	1.2263e-05	7.75314	Mrpl28
A_66_P103492	-0.617834	7.95368	-4.12014	0.000123484	0.00204165	0.894196	Drg2
A_55_P1970867	-0.6192	12.5118	-4.91387	7.85191e-06	0.000289231	3.4933	Gm5779
A_55_P2811143	-0.61921	10.7834	-5.46539	1.05127e-06	7.04756e-05	5.4036	Actn1
A_55_P2746820	-0.620268	9.65123	-4.19326	9.66171e-05	0.00172168	1.12438	Creb3l1
A_55_P2073795	-0.621186	8.43317	-6.48311	2.26852e-08	4.46192e-06	9.06256	Mecr
A_51_P471672	-0.621194	6.34204	-4.19347	9.65475e-05	0.00172168	1.12505	Acbd7
A_55_P2498533	-0.622381	10.6942	-3.6812	0.000515777	0.00579388	-0.439942	Riiad1
A_51_P234253	-0.622637	8.02122	-4.59216	2.45424e-05	0.000627065	2.41494	Sdcbp2
A_65_P19522	-0.62303	8.68845	-4.25153	7.93475e-05	0.00150448	1.30933	Rfc4
A_66_P100853	-0.62428	14.8337	-3.11653	0.00286112	0.0198706	-2.01682	Hist1h2ao
A_51_P424854	-0.62443	7.3608	-2.87584	0.0056517	0.032795	-2.6335	Ahsg
A_55_P1982986	-0.624787	8.38497	-6.34709	3.81152e-08	6.40858e-06	8.56703	1810043G02Rik
A_55_P2089035	-0.625347	7.83619	-4.22749	8.60755e-05	0.00159399	1.23287	Pole
A_51_P329928	-0.626002	12.2749	-5.67268	4.86451e-07	4.10608e-05	6.13754	Phlda3
A_51_P357561	-0.626116	8.89476	-3.94253	0.00022225	0.00311195	0.344172	Fbxw9
A_52_P418489	-0.626121	9.33966	-3.18189	0.00236545	0.0173836	-1.8433	Tinagl1
A_55_P2730377	-0.627616	6.39508	-3.75158	0.000412303	0.0049306	-0.231875	Gm38832
A_51_P188271	-0.628639	10.5206	-4.23712	8.33182e-05	0.00155451	1.26345	Cd248
A_55_P2739297	-0.629025	8.88716	-4.41743	4.50135e-05	0.00099101	1.84275	Mpi
A_55_P1968723	-0.629898	9.31815	-4.52177	3.13709e-05	0.00076408	2.1832	Ccrn4l
A_51_P188782	-0.630169	11.8291	-6.37808	3.38689e-08	5.86025e-06	8.67982	Ube2s
A_55_P2085181	-0.630442	10.3417	-4.16777	0.000105265	0.00182282	1.04392	Chaf1b
A_52_P680870	-0.63081	7.87387	-3.14263	0.00265253	0.0188119	-1.94783	Ctxn1
A_51_P186476	-0.630987	9.76647	-3.27384	0.00180328	0.0142411	-1.59503	Slc11a1
A_52_P110052	-0.631107	7.12674	-3.05617	0.00340372	0.0225426	-2.17478	Ackr1
A_66_P103201	-0.632266	7.32158	-4.17354	0.000103245	0.0017968	1.0621	Aurkb
A_55_P1991618	-0.632353	8.83779	-3.57923	0.000710667	0.00732412	-0.737097	Ppp1r16a
A_52_P652671	-0.632503	6.55614	-4.83667	1.03476e-05	0.000343108	3.2318	Hps1
A_55_P2033278	-0.633255	6.31631	-4.93939	7.16501e-06	0.000271113	3.58009	Speer5-ps1
A_66_P113155	-0.633446	6.91791	-3.37945	0.00131348	0.0113771	-1.304	Slc5a9
A_51_P401263	-0.633908	6.69845	-3.8223	0.000328538	0.00413379	-0.0204715	Eme1
A_55_P1956517	-0.633941	11.0952	-7.83252	1.27565e-10	1.31269e-07	14.0094	Polr2l
A_52_P601240	-0.633994	12.2804	-4.08483	0.000138921	0.00221773	0.783797	Atp6v0c
A_52_P63728	-0.634219	8.40994	-3.858	0.000292713	0.00381424	0.0871431	Osr1
A_51_P325152	-0.63514	8.88489	-4.39242	4.90586e-05	0.00105329	1.76169	Trmt61a
A_55_P2000658	-0.63571	7.65595	-4.39698	4.82951e-05	0.00104234	1.77646	Gm15645
A_55_P2744735	-0.635902	9.29824	-3.43504	0.00110921	0.0101119	-1.14835	Rsph1
A_52_P685666	-0.636212	10.7231	-4.69923	1.68483e-05	0.000481851	2.77043	Cct3
A_55_P2126441	-0.636565	6.0775	-5.28542	2.04014e-06	0.000109064	4.77285	Speer4a
A_51_P369371	-0.637724	9.65261	-3.96402	0.00020713	0.00295178	0.410006	Ubtd1
A_51_P492676	-0.638535	8.6133	-6.00757	1.38246e-07	1.61927e-05	7.33721	Sardh
A_55_P2037121	-0.638656	7.92852	-3.3799	0.00131166	0.0113661	-1.30272	Tmem106a
A_65_P09473	-0.638814	10.0826	-4.86427	9.3771e-06	0.000322373	3.32509	Neat1
A_55_P2008327	-0.638967	13.0128	-4.55197	2.82403e-05	0.000700932	2.28242	Eno1b
A_51_P325501	-0.639924	7.72629	-3.88712	0.000266305	0.00355682	0.175334	Crip3
A_51_P509518	-0.640882	7.60938	-5.1203	3.72753e-06	0.000171937	4.20013	Ralgds
A_52_P170735	-0.641022	7.24862	-3.84177	0.000308513	0.00393646	0.0381353	Uck1
A_51_P517680	-0.642615	6.76783	-5.73308	3.88133e-07	3.4582e-05	6.35273	Fntb
A_55_P2745054	-0.643116	7.83125	-5.89419	2.12e-07	2.21e-05	6.92935	Vegfc
A_55_P2143522	-0.64313	10.2161	-5.66322	5.03937e-07	4.20264e-05	6.10389	Fstl3
A_52_P628067	-0.643825	8.79489	-3.35775	0.00140247	0.0119195	-1.36429	Cdca3
A_55_P2943550	-0.64404	7.41174	-3.31204	0.00160896	0.0131241	-1.49045	St8sia6
A_52_P794440	-0.644929	6.16799	-3.59031	0.0006865	0.00714891	-0.705063	1700049E15Rik
A_52_P706060	-0.645406	6.65509	-4.37881	5.14049e-05	0.00108586	1.71769	Mex3a
A_52_P637730	-0.645705	11.0382	-5.78401	3.2071e-07	3.01193e-05	6.53462	Ubl4
A_51_P463087	-0.646305	6.90301	-3.94917	0.000217467	0.00306349	0.3645	Cenpm
A_55_P1993180	-0.646342	6.88305	-4.375	5.20812e-05	0.00109657	1.70538	Speer4c
A_55_P2728648	-0.646971	7.13599	-5.57565	6.98356e-07	5.2107e-05	5.79306	Recql4
A_55_P2010038	-0.648098	7.71188	-3.43046	0.00112483	0.0102051	-1.16124	Tnfsf9
A_66_P108347	-0.648644	6.90323	-4.04326	0.00015949	0.0024504	0.654487	Rbakdn
A_51_P106059	-0.649316	9.8186	-5.33303	1.71293e-06	9.81126e-05	4.93908	Traf4
A_65_P10248	-0.649332	8.86098	-4.88469	8.71698e-06	0.000308034	3.39425	Cks2
A_51_P187579	-0.649478	6.64466	-4.35824	5.51612e-05	0.0011444	1.65129	Gm31711
A_55_P1971840	-0.650948	6.32792	-3.28143	0.00176295	0.0140075	-1.57429	Muc13
A_55_P2507824	-0.651974	7.8144	-3.68976	0.00050197	0.00568098	-0.414747	Marcksl1-ps4
A_51_P158210	-0.652535	8.70537	-5.16564	3.16076e-06	0.000150798	4.35678	Mcm2
A_55_P2105271	-0.652818	7.55063	-4.73545	1.48246e-05	0.000434524	2.89147	Pdlim7
A_55_P1987196	-0.653874	9.216	-3.37271	0.00134051	0.0115489	-1.32274	Gm3448
A_55_P2031100	-0.655155	9.99123	-4.47575	3.68027e-05	0.00085947	2.03257	Gm4737
A_51_P398878	-0.65558	10.3669	-4.71159	1.61289e-05	0.000466397	2.8117	Uck2
A_55_P1960743	-0.656009	7.32597	-3.53644	0.000811859	0.00810266	-0.860258	Styxl1
A_51_P480311	-0.656949	6.49533	-3.65849	0.000554152	0.00611297	-0.506544	F2
A_52_P35057	-0.65724	9.97041	-5.9261	1.87995e-07	2.04141e-05	7.04397	Kctd17
A_52_P580533	-0.657325	7.11341	-4.34429	5.78591e-05	0.00118149	1.60635	Spata33
A_55_P2154684	-0.657819	9.05091	-4.58965	2.47588e-05	0.000630276	2.40665	Smarca4
A_51_P499020	-0.657968	9.36593	-5.58779	6.67523e-07	5.04246e-05	5.83607	Fbp2
A_66_P120074	-0.658566	7.90796	-4.69742	1.69561e-05	0.000484272	2.76439	Uhrf1
A_55_P2097478	-0.658582	11.352	-3.86085	0.000290021	0.003791	0.0957608	Gda
A_55_P1979814	-0.659182	7.4131	-3.69487	0.000493898	0.0056108	-0.399693	Abcc8
A_66_P109315	-0.659499	10.9368	-4.37435	5.21981e-05	0.00109705	1.70327	Snapc2
A_51_P273556	-0.660239	6.27113	-4.52757	3.07443e-05	0.000749692	2.20225	Fam83d
A_51_P239203	-0.660244	10.2906	-4.86882	9.22568e-06	0.000318454	3.34051	Mapk13
A_55_P2727494	-0.660966	7.63003	-3.66685	0.000539725	0.00600465	-0.482066	Cdkn3
A_55_P2127692	-0.661186	9.40302	-6.70636	9.65518e-09	2.34071e-06	9.87844	Timm50
A_51_P481398	-0.665264	7.06458	-3.76546	0.00039439	0.00476675	-0.190557	Kif11
A_51_P291460	-0.666167	13.0813	-3.99453	0.000187352	0.00274691	0.503831	Gm6498
A_66_P114648	-0.666769	7.29338	-2.79504	0.0070513	0.0385872	-2.83231	Rspo3
A_51_P255699	-0.667191	9.39427	-2.67441	0.00974282	0.0489819	-3.12119	Mmp3
A_51_P457528	-0.667586	10.9441	-3.391	0.00126831	0.0110651	-1.2718	Ccnb2
A_55_P2084656	-0.66792	15.4493	-4.33005	6.07454e-05	0.00123233	1.56054	Hist1h2ah
A_51_P336599	-0.668128	7.26818	-3.18333	0.00235549	0.0173348	-1.83945	Kcne3
A_55_P2023181	-0.669482	7.34122	-5.14114	3.45549e-06	0.000161533	4.2721	Lsm2
A_51_P417952	-0.669747	7.98792	-4.49276	3.46956e-05	0.000826706	2.08818	Sema6b
A_55_P2809213	-0.670081	6.09347	-5.73981	3.78479e-07	3.40126e-05	6.37673	Gm41724
A_55_P2138878	-0.670205	9.49664	-6.66987	1.11039e-08	2.60119e-06	9.7449	Lrfn4
A_52_P9656	-0.670413	7.1567	-3.94371	0.000221395	0.00310206	0.347773	Hmmr
A_51_P262925	-0.671706	6.86371	-3.15003	0.00259599	0.0185737	-1.92818	1700018F24Rik
A_66_P114478	-0.672042	6.85506	-4.17955	0.000101179	0.00177482	1.08107	Ccnb1
A_55_P2902822	-0.674405	10.0975	-5.65216	5.25169e-07	4.32102e-05	6.06457	Serpine2
A_55_P2355330	-0.674507	8.78095	-5.51923	8.61159e-07	6.10691e-05	5.59351	C1qtnf5
A_51_P209778	-0.674539	7.51823	-4.07812	0.000142057	0.00225227	0.762886	Prrx1
A_65_P19250	-0.674923	10.2684	-4.06463	0.000148573	0.00232203	0.720878	Ap2m1
A_52_P474089	-0.675002	6.72759	-4.37955	5.12754e-05	0.00108586	1.72007	Capn6
A_55_P2054342	-0.676469	7.04315	-4.07448	0.000143785	0.00226975	0.751559	2810408I11Rik
A_55_P1961034	-0.677554	7.17452	-4.18442	9.95351e-05	0.00176313	1.09645	Gm13272
A_52_P480351	-0.677699	9.75574	-5.46083	1.06917e-06	7.09909e-05	5.38753	Loxl2
A_55_P1958857	-0.67781	9.9963	-5.08441	4.24596e-06	0.00018676	4.07649	Nek6
A_51_P169445	-0.67826	7.14217	-3.84899	0.000301388	0.00388962	0.0599139	Ccdc89
A_55_P2076941	-0.678289	7.10514	-4.43295	4.26689e-05	0.000951449	1.89315	Lrr1
A_55_P2074927	-0.678463	7.76591	-3.29507	0.0016927	0.0136049	-1.53701	Gm7932
A_51_P128463	-0.678624	11.4598	-5.24989	2.32375e-06	0.000120472	4.6491	Grrp1
A_51_P345927	-0.680221	8.27968	-4.79005	1.22154e-05	0.000380489	3.07467	Ddx41
A_66_P105032	-0.680247	12.8644	-3.80735	0.000344748	0.0042682	-0.0653322	Gm13889
A_52_P476731	-0.681005	6.80383	-4.45391	3.96901e-05	0.000901415	1.96136	Fam110c
A_66_P104422	-0.681277	7.32956	-4.27681	7.28253e-05	0.00140717	1.38995	Ckap4
A_55_P2090025	-0.681579	6.67798	-5.78664	3.17564e-07	2.99588e-05	6.54401	Mest
A_66_P121459	-0.68234	9.20425	-4.30792	6.55102e-05	0.00129916	1.4895	Cenpa
A_51_P342877	-0.682783	8.20048	-5.26086	2.23231e-06	0.000116645	4.68726	Scn1b
A_66_P102091	-0.683049	7.92366	-3.49743	0.00091595	0.0087841	-0.971729	Dlgap2
A_51_P515605	-0.683459	9.08933	-2.99467	0.00405452	0.0257015	-2.3335	Col3a1
A_55_P2013336	-0.683979	7.84148	-3.12	0.00283247	0.0197176	-2.00765	Melk
A_52_P413034	-0.684353	9.3891	-4.26716	7.52521e-05	0.00144602	1.35914	Itga7
A_51_P461877	-0.684514	6.4016	-3.91901	0.000240019	0.00330307	0.272337	Thbs2
A_55_P2099961	-0.684997	14.8066	-3.63847	0.000590254	0.00638952	-0.565086	Hist1h2ag
A_51_P358462	-0.685764	8.60369	-3.57154	0.000727923	0.00745772	-0.759303	Ppp1r32
A_55_P2139385	-0.685913	13.8227	-4.31299	6.43877e-05	0.00128338	1.50575	Gm12070
A_51_P296249	-0.686559	8.0763	-4.91767	7.7458e-06	0.000287175	3.5062	Foxs1
A_52_P301374	-0.687245	9.01612	-4.21843	8.8753e-05	0.00161749	1.2041	Aaas
A_55_P2115955	-0.69171	7.33041	-3.90503	0.000251225	0.00339924	0.229736	Raet1e
A_51_P421140	-0.691774	12.864	-3.91122	0.000246198	0.0033681	0.248605	Tubb6
A_52_P231658	-0.693065	7.31953	-4.4473	4.06067e-05	0.000918268	1.93984	Taf6l
A_55_P2152896	-0.693399	5.78908	-4.32897	6.09698e-05	0.00123414	1.55707	Gm1141
A_51_P255395	-0.696059	9.96134	-5.08239	4.27715e-06	0.000187341	4.06954	Col7a1
A_55_P2740297	-0.696609	8.26624	-4.81601	1.11381e-05	0.000362275	3.16208	Aebp1
A_51_P490509	-0.696768	7.51224	-4.49399	3.45477e-05	0.000825068	2.09221	Bub1b
A_51_P492830	-0.697389	7.50539	-3.90081	0.0002547	0.00343483	0.216914	Cenph
A_52_P586928	-0.697956	5.89576	-3.45286	0.0010504	0.00970736	-1.09813	Pdyn
A_51_P255456	-0.699325	7.82697	-2.80138	0.00693088	0.0381674	-2.81687	Cyp1b1
A_52_P257502	-0.699666	9.37461	-4.85418	9.72106e-06	0.000329895	3.29096	Igfbp4
A_52_P493806	-0.700695	7.34549	-4.61775	2.24393e-05	0.000586263	2.49956	2310034G01Rik
A_55_P2633444	-0.700986	7.51069	-4.63337	2.12431e-05	0.000565694	2.55132	Zwilch
A_55_P2028054	-0.701016	10.6074	-5.55704	7.48375e-07	5.47469e-05	5.72718	Incenp
A_55_P2739032	-0.701176	7.26183	-4.41006	4.6171e-05	0.00101115	1.81883	F13a1
A_52_P371108	-0.702057	7.58475	-5.03936	4.99794e-06	0.000207988	3.92173	Cdc6
A_55_P2068260	-0.70218	6.44012	-4.62577	2.18171e-05	0.000576508	2.52613	Hist1h3g
A_51_P144349	-0.703546	10.1774	-6.08406	1.03517e-07	1.32104e-05	7.61326	Dtx4
A_52_P498193	-0.704465	6.2628	-4.57684	2.58926e-05	0.000650405	2.36436	Aldh1l2
A_51_P190111	-0.704713	10.0373	-3.75191	0.000411866	0.00492939	-0.230889	Mcm5
A_51_P406008	-0.704907	8.2906	-5.36423	1.52718e-06	8.99443e-05	5.04826	Hgh1
A_55_P1999648	-0.705739	11.0061	-4.65594	1.96235e-05	0.000534114	2.62627	Plin2
A_66_P121495	-0.70848	8.4076	-5.91254	1.97843e-07	2.1045e-05	6.99527	Psat1
A_51_P309501	-0.708495	8.55004	-6.56054	1.68739e-08	3.58983e-06	9.3452	Praf2
A_55_P1977431	-0.709415	5.85675	-5.22449	2.55001e-06	0.000128729	4.56079	Cck
A_55_P1997275	-0.710327	9.01074	-5.01115	5.53406e-06	0.000221458	3.82505	Xpnpep1
A_51_P465281	-0.711308	14.1108	-4.35492	5.57932e-05	0.00114902	1.64057	Lgals1
A_55_P2123939	-0.711318	6.51375	-4.58733	2.49605e-05	0.000633863	2.39899	Tmc5
A_55_P2001250	-0.711345	8.60684	-3.6073	0.000650961	0.00688929	-0.655826	Cpz
A_55_P2742860	-0.711647	9.16776	-3.85485	0.000295716	0.00383865	0.0776281	Cenpn
A_66_P107530	-0.712399	10.1382	-4.97041	6.40892e-06	0.000248364	3.68583	Gpaa1
A_51_P441426	-0.712976	11.8583	-3.4791	0.00096914	0.00915109	-1.02384	Pf4
A_51_P468140	-0.714697	7.44025	-3.91196	0.000245611	0.00336228	0.250833	Serpind1
A_55_P1981681	-0.715403	6.35975	-4.75014	1.40729e-05	0.000419272	2.9407	Syt8
A_52_P154101	-0.715456	7.48113	-4.30801	6.54895e-05	0.00129916	1.48979	Calca
A_51_P464530	-0.715656	7.91104	-6.39909	3.12614e-08	5.52347e-06	8.75632	Sept5
A_55_P2101367	-0.715739	7.18525	-6.18143	7.15667e-08	1.05077e-05	7.96555	Ppfia3
A_51_P294235	-0.718215	10.2876	-3.65475	0.000560733	0.00615949	-0.517497	Cxcl17
A_51_P456870	-0.719076	10.2677	-4.15808	0.000108748	0.00186454	1.01338	Foxj1
A_52_P113700	-0.719643	9.95032	-7.12346	1.94663e-09	8.2827e-07	11.408	Sfxn1
A_51_P201035	-0.720679	7.11422	-4.35281	5.61961e-05	0.00115432	1.6338	Cenpi
A_51_P503494	-0.721037	6.68491	-4.4886	3.51993e-05	0.000832053	2.07458	Arc
A_55_P2792111	-0.721979	7.31615	-4.75626	1.37711e-05	0.000413897	2.96121	Ddit4l
A_51_P461429	-0.722046	8.64829	-3.66111	0.0005496	0.00607562	-0.498892	Cyp7b1
A_55_P1984003	-0.722227	7.96176	-5.79173	3.11566e-07	2.98514e-05	6.56219	Desi1
A_51_P133137	-0.723298	8.60809	-3.90121	0.000254368	0.00343257	0.218133	Kif20a
A_51_P239984	-0.724322	8.21116	-3.58126	0.000706187	0.00728875	-0.731241	Exo1
A_55_P2735445	-0.72451	6.54987	-5.96185	1.64286e-07	1.83166e-05	7.17256	Arntl
A_55_P1994947	-0.724678	12.551	-6.25715	5.36765e-08	8.27139e-06	8.24015	Mif
A_52_P228551	-0.724705	6.41763	-5.03845	5.01446e-06	0.00020826	3.9186	Gpr176
A_55_P2109263	-0.725242	11.9065	-5.87629	2.26769e-07	2.32902e-05	6.86512	Ppp1r14b
A_52_P69707	-0.725587	8.27133	-6.15536	7.90084e-08	1.12058e-05	7.87113	Ergic1
A_55_P2141876	-0.725781	12.5659	-7.04474	2.63448e-09	1.05627e-06	11.119	Ldha
A_55_P2056496	-0.726321	9.75654	-3.4123	0.00118882	0.0105381	-1.21221	Tk1
A_51_P430423	-0.726773	8.354	-3.95624	0.000212484	0.00301366	0.386157	Ada
A_52_P614417	-0.728104	13.5772	-3.73563	0.000433845	0.00511608	-0.279231	3000002C10Rik
A_51_P486810	-0.729916	11.7077	-4.3424	5.82354e-05	0.00118685	1.60025	Gpx2
A_51_P461364	-0.730449	9.74682	-6.84166	5.74677e-09	1.64129e-06	10.374	Gpx7
A_55_P2084652	-0.73052	15.5066	-4.83557	1.03884e-05	0.000343791	3.22807	Hist1h2ak
A_52_P421457	-0.731472	6.63578	-4.11948	0.000123754	0.00204374	0.892146	LOC105247143
A_66_P128079	-0.731836	13.433	-6.56331	1.66958e-08	3.58855e-06	9.35534	Krt8
A_51_P362176	-0.732136	6.41391	-3.43247	0.00111795	0.0101654	-1.15559	Fgg
A_55_P2104894	-0.732483	7.85152	-5.02085	5.34361e-06	0.000215909	3.85827	Col5a2
A_66_P129538	-0.733042	9.55619	-4.5524	2.81981e-05	0.000700717	2.28384	Gale
A_52_P55029	-0.733236	10.8161	-3.25609	0.00190085	0.0147931	-1.6433	Apobec1
A_66_P132020	-0.733368	8.34334	-4.89768	8.32079e-06	0.000297565	3.43833	Tomm40
A_55_P2505920	-0.733901	7.96865	-4.90248	8.17912e-06	0.000294306	3.45461	Nnmt
A_55_P2110713	-0.734201	11.3881	-5.04694	4.8628e-06	0.000203175	3.94774	Anxa2
A_55_P2195157	-0.734214	8.4917	-6.08144	1.04548e-07	1.32104e-05	7.60381	Dbn1
A_66_P130121	-0.73587	7.67412	-2.86465	0.00582883	0.0335335	-2.66128	Mmp9
A_51_P228658	-0.737041	12.1997	-4.81198	1.12987e-05	0.000363737	3.14852	Isyna1
A_51_P101146	-0.738483	6.43872	-2.83614	0.00630369	0.0356747	-2.73171	Serpinb2
A_52_P343293	-0.738779	7.75699	-5.1117	3.84568e-06	0.000174496	4.1705	Gpx2-ps1
A_55_P2909315	-0.739067	7.78803	-5.09425	4.09713e-06	0.000182135	4.11037	Dhfr
A_55_P2735685	-0.739318	6.22433	-4.32402	6.20094e-05	0.00125032	1.54116	Bach2os
A_55_P2733267	-0.739441	8.09568	-5.46286	1.06115e-06	7.06837e-05	5.39469	Micall2
A_55_P1957733	-0.740637	6.69253	-4.67392	1.84207e-05	0.000511492	2.68606	Cysrt1
A_55_P2089530	-0.743615	11.818	-6.63034	1.29185e-08	2.8653e-06	9.60032	Fkbp10
A_51_P102987	-0.743693	6.98423	-5.29686	1.95631e-06	0.000106602	4.81274	Penk
A_51_P355151	-0.744269	8.52459	-5.85562	2.45101e-07	2.43339e-05	6.79098	Camk2n2
A_51_P109449	-0.745267	9.57916	-3.09068	0.00308277	0.0210589	-2.08474	Ltb4r1
A_55_P2002642	-0.74561	8.57923	-3.41258	0.0011878	0.0105381	-1.21142	Ccdc67
A_66_P132686	-0.745749	9.33963	-5.2875	2.02462e-06	0.000108512	4.78011	Fxn
A_55_P2053258	-0.74582	10.8875	-5.09648	4.06409e-06	0.000181439	4.11805	Poc1a
A_51_P339232	-0.74617	9.12161	-6.10498	9.56345e-08	1.26072e-05	7.68885	Snta1
A_51_P120830	-0.746368	5.89015	-4.14931	0.000111994	0.00190453	0.985786	Mmp10
A_55_P2155216	-0.747736	6.65228	-4.90341	8.15189e-06	0.000294306	3.45777	Ankrd34a
A_66_P119930	-0.748157	7.89961	-3.60976	0.000645962	0.0068468	-0.648682	A630091E08Rik
A_55_P1967330	-0.748194	12.352	-4.17813	0.000101662	0.00177964	1.0766	Gm5069
A_55_P2143923	-0.749588	7.24551	-4.0218	0.000171229	0.00259068	0.588014	Slc13a2
A_66_P124052	-0.749825	9.78749	-6.83096	5.98765e-09	1.68698e-06	10.3348	Bok
A_51_P208769	-0.751408	9.40763	-6.1699	7.47685e-08	1.07507e-05	7.92377	Metrn
A_55_P2063336	-0.751779	8.36607	-5.14979	3.34845e-06	0.000157945	4.30199	4930427A07Rik
A_55_P2347756	-0.754484	9.03579	-4.0916	0.00013582	0.00218626	0.804948	AU040972
A_52_P556099	-0.75471	6.82179	-3.8662	0.00028504	0.00374521	0.111916	Oip5
A_51_P416509	-0.754721	6.97938	-4.65695	1.95537e-05	0.000532909	2.62964	Hist1h1a
A_55_P2646533	-0.755996	8.1646	-4.49607	3.42996e-05	0.000820082	2.09901	Cenpf
A_55_P2365902	-0.756297	6.32978	-4.77841	1.27307e-05	0.000390902	3.03556	C130033p17rik
A_55_P2427150	-0.756306	5.9474	-4.51654	3.19463e-05	0.000776279	2.16606	C430002N11Rik
A_55_P2350617	-0.756753	7.81932	-3.8643	0.000286794	0.00376009	0.106194	Slc37a2
A_55_P2142226	-0.756927	10.5319	-3.16966	0.00245157	0.0178791	-1.87595	Serpina3f
A_51_P272227	-0.758025	7.62062	-3.59838	0.000669403	0.0070321	-0.681706	Tmem89
A_51_P172155	-0.759311	8.8603	-4.07351	0.000144252	0.00227498	0.748517	Hal
A_55_P1952379	-0.760153	7.62821	-2.69805	0.00915075	0.0466578	-3.06534	Fkbp5
A_66_P136781	-0.760163	8.21889	-4.48494	3.56488e-05	0.000839822	2.06261	Gmppa
A_51_P346938	-0.760492	13.9159	-2.92254	0.00496478	0.0298044	-2.51666	Lrg1
A_51_P253803	-0.760681	11.1012	-3.97557	0.000199417	0.00287486	0.445481	Mki67
A_55_P2083121	-0.762219	9.74858	-5.18498	2.94563e-06	0.000142267	4.42375	Vill
A_66_P114693	-0.762235	6.20287	-4.23459	8.40323e-05	0.00156243	1.25543	Bpifa3
A_55_P2325663	-0.762643	7.29929	-4.83657	1.03513e-05	0.000343108	3.23146	Cers3
A_51_P161463	-0.763516	7.93449	-3.89203	0.000262087	0.00351415	0.190234	Ccdc103
A_52_P555159	-0.766267	6.00381	-4.63218	2.13316e-05	0.000566452	2.54739	Gm9758
A_55_P2006708	-0.766405	8.93519	-6.14837	8.11298e-08	1.12968e-05	7.84583	Bmp1
A_51_P497484	-0.766716	5.95781	-2.75417	0.00787513	0.041704	-2.93127	AI118078
A_55_P2741025	-0.7688	8.13467	-7.2068	1.41292e-09	7.01381e-07	11.7141	Fkbp1b
A_55_P2732863	-0.769795	10.6204	-6.15261	7.98375e-08	1.12468e-05	7.86116	Fbn1
A_55_P2729165	-0.770955	10.587	-3.81882	0.000332241	0.0041678	-0.0309108	Cdc20
A_55_P2731871	-0.772512	6.35264	-6.79003	7.00556e-09	1.84885e-06	10.1849	Lama1
A_52_P518997	-0.773531	10.703	-6.1705	7.45989e-08	1.07507e-05	7.92594	Epha2
A_51_P372550	-0.774638	8.19067	-3.29199	0.00170836	0.0136979	-1.54545	Cgref1
A_52_P59654	-0.775143	7.14148	-5.60472	6.26742e-07	4.89398e-05	5.89612	Plk4
A_51_P234847	-0.776166	8.71158	-4.57314	2.62299e-05	0.000657293	2.35214	1700001L19Rik
A_51_P181341	-0.77648	7.37398	-4.32827	6.11164e-05	0.0012359	1.55481	Necab2
A_55_P2914348	-0.777098	11.529	-4.77032	1.31016e-05	0.000398187	3.00837	Prkcdbp
A_66_P116477	-0.777839	6.95818	-3.74536	0.000420577	0.00500205	-0.250352	Selp
A_52_P238159	-0.779757	9.10939	-4.94869	6.92952e-06	0.000265576	3.61177	Gm9975
A_55_P2041141	-0.781417	6.34849	-4.21927	8.84988e-05	0.00161623	1.20679	Gm10354
A_51_P318381	-0.781528	7.6222	-4.99587	5.84758e-06	0.00023134	3.77277	Pgf
A_55_P2027067	-0.781697	10.3293	-3.70936	0.0004717	0.00542058	-0.356979	Phc2
A_55_P2118520	-0.78326	12.6169	-3.92939	0.000232016	0.00321629	0.304006	Col1a1
A_51_P413995	-0.783281	7.23375	-3.25198	0.00192418	0.0149468	-1.65448	Gm41572
A_51_P351363	-0.783609	8.53545	-4.5006	3.37645e-05	0.000810077	2.11384	Tyms-ps
A_66_P134542	-0.784032	9.8321	-4.21402	9.00833e-05	0.00163317	1.19012	Anln
A_66_P119424	-0.784117	7.85533	-4.54843	2.85909e-05	0.000707022	2.27078	Atp6v0a4
A_51_P303749	-0.786835	7.83821	-6.30303	4.50794e-08	7.34267e-06	8.4068	Depdc1b
A_52_P381303	-0.787254	8.22264	-5.54867	7.72023e-07	5.60833e-05	5.69755	Gins2
A_51_P327874	-0.788236	8.08729	-6.48028	2.29318e-08	4.46828e-06	9.05223	Pth1r
A_55_P2738634	-0.789042	9.3129	-3.48558	0.000949993	0.00901581	-1.00542	Spc24
A_51_P291501	-0.791804	10.0988	-3.25989	0.00187954	0.0146833	-1.63298	Ccno
A_55_P2318934	-0.794392	6.76026	-3.91642	0.00024206	0.00332897	0.264429	1200007C13Rik
A_52_P91043	-0.795276	6.29299	-3.50101	0.000905894	0.00873185	-0.961534	Tprg
A_55_P2106424	-0.795846	13.8974	-4.45202	3.99513e-05	0.00090636	1.95518	Gapdh
A_55_P2317665	-0.796774	9.10065	-5.6351	5.59667e-07	4.51494e-05	6.00395	E2f1
A_55_P2757442	-0.797779	8.75927	-4.02863	0.000167404	0.00254203	0.609156	Marcksl1
A_55_P2810220	-0.799796	8.31961	-4.90658	8.05973e-06	0.000293771	3.46854	Espl1
A_51_P245796	-0.801653	12.0358	-3.76267	0.000397937	0.00479849	-0.198887	Ddit4
A_51_P502872	-0.803055	11.3182	-7.1307	1.89317e-09	8.22306e-07	11.4346	2200002D01Rik
A_51_P393699	-0.803587	9.97242	-8.24238	2.65539e-11	5.53622e-08	15.5055	Hacd1
A_66_P120837	-0.808159	8.09085	-4.71047	1.61932e-05	0.000466959	2.80794	Top2a
A_51_P487999	-0.808509	7.69206	-4.93199	7.35797e-06	0.000275911	3.55489	Sgol1
A_55_P2158697	-0.80888	7.83694	-4.07137	0.000145281	0.00228256	0.741863	Hist1h4i
A_51_P188795	-0.810754	9.13447	-5.69373	4.49668e-07	3.87402e-05	6.21247	Akr7a5
A_51_P303079	-0.814442	8.72166	-4.70011	1.67959e-05	0.000481459	2.77338	Tmem54
A_55_P2035667	-0.815728	7.73042	-6.23888	5.75357e-08	8.69248e-06	8.17387	Gyk
A_52_P420466	-0.81628	12.2541	-3.15397	0.0025664	0.0184189	-1.91773	Hist1h2ab
A_52_P364140	-0.818834	8.01489	-3.26484	0.00185216	0.014539	-1.61953	Itga5
A_51_P230098	-0.822418	8.11607	-4.25069	7.95758e-05	0.00150448	1.30663	Pbk
A_52_P609024	-0.824259	8.35588	-5.3053	1.89664e-06	0.000104888	4.8422	Cenpw
A_66_P101068	-0.826298	8.29007	-4.80186	1.1713e-05	0.000372329	3.11443	Sapcd2
A_51_P356642	-0.82653	13.1946	-6.44907	2.58338e-08	4.85233e-06	8.93843	Krt19
A_66_P136114	-0.827707	11.0951	-3.37813	0.00131873	0.0114084	-1.30767	Cfl1
A_51_P384673	-0.829295	9.07765	-5.78666	3.17539e-07	2.99588e-05	6.54409	Lrrc59
A_51_P508838	-0.829298	7.18682	-5.83741	2.62463e-07	2.5662e-05	6.72572	Kcne4
A_51_P270904	-0.831727	6.46669	-4.25487	7.84567e-05	0.00149247	1.31994	Plekhs1
A_55_P2094966	-0.8327	8.94917	-4.93999	7.14963e-06	0.000271113	3.58212	Hist2h3b
A_55_P2501751	-0.833172	7.57148	-4.11936	0.000123807	0.00204374	0.891747	Vcan
A_52_P31814	-0.833477	9.95023	-6.9615	3.6274e-09	1.28182e-06	10.8135	1110038B12Rik
A_55_P2113964	-0.83556	8.16903	-3.97312	0.000201033	0.00289057	0.437935	Nuf2
A_51_P208680	-0.837666	8.36183	-5.39808	1.3481e-06	8.34019e-05	5.16693	Chtf18
A_51_P385639	-0.837934	6.73246	-4.47582	3.67934e-05	0.00085947	2.03281	Gjb5
A_55_P2004801	-0.848054	9.42786	-5.66483	5.00929e-07	4.19432e-05	6.1096	Tacc3
A_55_P2081488	-0.848828	9.42606	-3.5404	0.000801961	0.0080307	-0.848915	Pglyrp1
A_55_P2746459	-0.850068	9.49543	-4.18079	0.000100758	0.00177274	1.08499	Thbs1
A_55_P2156855	-0.850152	7.61337	-4.6599	1.9352e-05	0.00052952	2.63944	Car13
A_51_P398366	-0.851802	9.86758	-5.5055	9.06151e-07	6.33971e-05	5.54502	Tyms
A_51_P257938	-0.854762	9.61798	-6.90662	4.47833e-09	1.41233e-06	10.6123	Tacstd2
A_66_P121737	-0.855758	10.5447	-4.67311	1.84735e-05	0.000511492	2.68336	Hist1h3c
A_52_P410685	-0.855971	12.3515	-6.38473	3.30217e-08	5.78547e-06	8.70401	Krt7
A_66_P140648	-0.856851	9.20518	-4.17224	0.000103697	0.00180315	1.058	Psmd3
A_51_P463497	-0.857819	11.4378	-4.48987	3.50447e-05	0.000829339	2.07873	Rnh1
A_51_P277792	-0.861386	11.0934	-7.26225	1.14162e-09	6.12317e-07	11.9177	Ctsh
A_51_P408071	-0.862014	7.61436	-5.5957	6.48154e-07	5.00495e-05	5.86412	Kntc1
A_51_P350453	-0.862176	7.63997	-3.30518	0.00164233	0.0133337	-1.50929	Pdk4
A_55_P2183208	-0.864966	9.60219	-5.20451	2.74302e-06	0.000134797	4.49146	Prl2c1
A_55_P2085412	-0.866226	7.87848	-4.69461	1.71249e-05	0.000487091	2.75503	Ankle1
A_66_P100309	-0.867154	6.15989	-6.08281	1.04009e-07	1.32104e-05	7.60873	B230311B06Rik
A_51_P270949	-0.872208	10.0252	-3.41141	0.00119204	0.010545	-1.2147	Hist1h1b
A_51_P240448	-0.872851	6.48138	-6.79448	6.88714e-09	1.8409e-06	10.2011	Pi15
A_55_P2103491	-0.873627	7.79585	-4.0179	0.000173447	0.00261097	0.575973	Fam170b
A_51_P217463	-0.876977	6.54259	-2.9943	0.00405876	0.0257129	-2.33445	Cxcl2
A_55_P1966774	-0.879362	8.77653	-3.99638	0.000186212	0.00273211	0.509543	Serpina3i
A_55_P2059323	-0.882746	10.5502	-3.7326	0.000438055	0.00515406	-0.288208	Gm13315
A_51_P155142	-0.883675	7.70216	-4.14693	0.000112893	0.00191419	0.978286	Cdca8
A_55_P2180301	-0.884767	7.39541	-4.69985	1.68115e-05	0.000481459	2.7725	Clcn5
A_55_P1974193	-0.887211	8.96968	-4.98535	6.07336e-06	0.000238462	3.73684	Ptges
A_51_P150763	-0.889423	9.13198	-4.67829	1.81395e-05	0.000509005	2.70061	Ropn1l
A_52_P173945	-0.891104	6.63484	-5.25841	2.25238e-06	0.0001174	4.67876	BC048546
A_55_P2173982	-0.895804	10.4721	-4.11405	0.00012602	0.00206719	0.875134	Rrm2
A_55_P2078780	-0.89596	6.9364	-6.84255	5.72719e-09	1.64129e-06	10.3773	Etv4
A_55_P2915747	-0.896196	7.46956	-5.41635	1.26018e-06	7.93763e-05	5.23109	1700003E16Rik
A_51_P240041	-0.899109	5.85904	-6.4599	2.47877e-08	4.74128e-06	8.97791	Serpina3k
A_51_P311038	-0.902452	10.5983	-5.24269	2.38577e-06	0.000122214	4.62407	Adamts15
A_55_P1983268	-0.903917	8.70135	-3.81029	0.000341505	0.00424065	-0.0565303	4930444P10Rik
A_51_P370561	-0.903936	8.67822	-6.04262	1.21091e-07	1.4678e-05	7.46363	Dcakd
A_66_P108267	-0.910043	9.03021	-3.34601	0.00145299	0.0122397	-1.39681	Foxn4
A_55_P1997141	-0.911666	9.17148	-5.02911	5.1866e-06	0.000212865	3.88657	Mybl2
A_51_P239750	-0.912748	8.0265	-3.29684	0.00168379	0.0135594	-1.53216	Inhba
A_55_P1962889	-0.91275	5.80488	-2.95956	0.00447625	0.0276532	-2.42307	Fam170a
A_51_P108226	-0.917202	10.1687	-3.55635	0.000763185	0.00773912	-0.803076	Wfdc21
A_51_P164014	-0.917767	9.69769	-4.16809	0.000105154	0.00182241	1.04491	Cenpe
A_55_P2017929	-0.919213	14.4585	-4.05895	0.000151401	0.00235741	0.703215	Clu
A_51_P433824	-0.921695	10.5742	-5.98028	1.53248e-07	1.73645e-05	7.23892	Tpi1
A_51_P340027	-0.924509	6.85914	-5.38139	1.43364e-06	8.71425e-05	5.10839	Pappa
A_51_P157112	-0.924701	7.34593	-4.59311	2.44613e-05	0.000625759	2.41807	Serpina3c
A_52_P559975	-0.925951	8.90228	-2.90821	0.00516684	0.0306427	-2.55265	Cxcr2
A_52_P473966	-0.926269	9.10594	-6.46531	2.42812e-08	4.68739e-06	8.99763	Kdelr3
A_51_P265571	-0.931563	8.49841	-4.21164	9.08104e-05	0.00164089	1.18257	Adm
A_51_P479352	-0.933304	8.6237	-4.22646	8.63767e-05	0.00159399	1.22959	Klhdc9
A_51_P254805	-0.933984	7.15446	-7.15513	1.72348e-09	7.6453e-07	11.5243	Kif4
A_51_P300709	-0.938328	9.86395	-4.91735	7.75478e-06	0.000287175	3.5051	Srm
A_51_P279437	-0.944254	8.78255	-3.55379	0.000769284	0.00778204	-0.81044	Mfsd2a
A_66_P128986	-0.944284	7.62026	-5.75019	3.64049e-07	3.31444e-05	6.41379	Cdc25c
A_55_P2724194	-0.945599	8.3567	-3.55828	0.000758613	0.00770026	-0.797518	Ccna1
A_52_P876147	-0.950806	8.24664	-3.75666	0.000405653	0.004869	-0.21675	Crocc2
A_55_P2007768	-0.953051	12.3959	-3.43086	0.00112345	0.0102016	-1.16011	Gm8709
A_55_P2157517	-0.953359	8.42786	-4.64432	2.04413e-05	0.000551407	2.58768	Fam20c
A_55_P2757433	-0.953629	8.92104	-4.67645	1.82569e-05	0.000509555	2.69451	Hmox1
A_51_P296796	-0.953679	8.70459	-5.24328	2.38061e-06	0.000122214	4.62613	Nt5dc2
A_51_P165087	-0.955778	10.2442	-6.98721	3.28617e-09	1.20199e-06	10.9079	Snai1
A_52_P139650	-0.95832	7.53168	-6.06557	1.11021e-07	1.39438e-05	7.54648	Ska1
A_51_P308796	-0.96201	5.81792	-6.24735	5.57143e-08	8.47874e-06	8.20458	Fosl1
A_55_P2737782	-0.962125	5.91032	-7.25481	1.17477e-09	6.12317e-07	11.8903	Ptprn
A_55_P2797109	-0.962501	9.50682	-3.5694	0.000732794	0.00749792	-0.765477	Eln
A_52_P328249	-0.968527	12.0708	-6.31465	4.31274e-08	7.08002e-06	8.44907	Pkm
A_52_P560146	-0.970579	6.66148	-7.18149	1.55734e-09	7.21535e-07	11.6211	Gm22
A_55_P2743309	-0.9715	10.5345	-5.84139	2.58564e-07	2.54283e-05	6.73999	Fn1
A_55_P2183453	-0.972519	6.60005	-4.80619	1.1534e-05	0.000368259	3.12901	Cldn4
A_55_P2929773	-0.972912	9.31609	-4.63187	2.1355e-05	0.000566452	2.54636	Ccna2
A_55_P2171493	-0.974757	7.97525	-6.33346	4.01475e-08	6.64314e-06	8.51743	BC030867
A_55_P1966445	-0.977286	8.31858	-7.49293	4.70198e-10	3.50113e-07	12.7646	Krt81
A_51_P183746	-0.980023	7.64709	-5.87129	2.31074e-07	2.35008e-05	6.84718	Prrx2
A_51_P204402	-0.985239	8.13654	-4.21892	8.86061e-05	0.00161623	1.20565	Shcbp1
A_52_P700056	-0.989607	12.2857	-3.71908	0.00045734	0.00531795	-0.328252	Wfdc17
A_52_P190647	-0.996936	7.33862	-6.90314	4.53864e-09	1.41233e-06	10.5995	Mxd3
A_55_P2009673	-1.006	8.28835	-6.56939	1.63125e-08	3.5427e-06	9.37752	Ppp1r14d
A_51_P201785	-1.0077	9.53088	-4.09502	0.000134284	0.00217182	0.815608	Morn5
A_51_P196973	-1.01047	8.97635	-6.79696	6.82196e-09	1.8409e-06	10.2102	Chaf1a
A_51_P230103	-1.01524	9.83273	-4.88577	8.68335e-06	0.00030789	3.39791	Birc5
A_51_P125135	-1.01568	9.29543	-4.69187	1.72917e-05	0.000490327	2.74586	Cdca5
A_55_P2077783	-1.02348	9.26073	-6.28464	4.83467e-08	7.6945e-06	8.34	Tubb2a-ps2
A_55_P2000943	-1.02565	6.57308	-5.07502	4.3929e-06	0.000190488	4.0442	Nrip3
A_55_P2035320	-1.03455	9.34742	-4.81969	1.09931e-05	0.000358678	3.17449	Nfil3
A_51_P450033	-1.04022	8.39384	-5.12984	3.60048e-06	0.000167559	4.23306	Cdk1
A_51_P451151	-1.04258	9.57498	-4.45948	3.8934e-05	0.000892016	1.9795	Ube2c
A_51_P196726	-1.05336	7.16856	-5.37299	1.47871e-06	8.80847e-05	5.07894	Itih2
A_51_P265806	-1.05582	6.68276	-5.52358	8.47365e-07	6.02959e-05	5.60888	Clca3a2
A_51_P150912	-1.05627	10.2389	-5.48578	9.74856e-07	6.66402e-05	5.47544	Aurka
A_55_P1965154	-1.06039	9.09686	-5.99296	1.46088e-07	1.68276e-05	7.28456	Spc25
A_51_P408946	-1.06145	8.8483	-5.30009	1.93324e-06	0.000106348	4.82402	Ccne1
A_51_P195153	-1.06392	6.18258	-6.86498	5.25474e-09	1.56649e-06	10.4595	Gtse1
A_51_P199168	-1.07233	8.1693	-5.48485	9.78218e-07	6.66499e-05	5.47216	Cidea
A_52_P482897	-1.07963	7.44932	-4.75006	1.40769e-05	0.000419272	2.94043	Areg
A_55_P2810278	-1.0824	6.20138	-7.50374	4.51065e-10	3.48306e-07	12.8042	Rasl10b
A_55_P2504985	-1.08497	10.9896	-6.37699	3.40108e-08	5.86025e-06	8.67583	Col5a1
A_52_P304128	-1.10835	8.2863	-4.80699	1.15013e-05	0.000367804	3.1317	Mmp14
A_55_P2103706	-1.10886	8.81448	-5.20267	2.7615e-06	0.000135151	4.48508	Gm5593
A_52_P253044	-1.11015	6.84659	-4.94195	7.09953e-06	0.000270463	3.58879	Syt13
A_55_P1960735	-1.11038	7.86214	-7.59245	3.20736e-10	2.67481e-07	13.1297	Gdf15
A_51_P161636	-1.11386	6.05126	-5.77534	3.31309e-07	3.06999e-05	6.50362	Kng2
A_51_P510891	-1.1164	8.32019	-4.78286	1.25312e-05	0.000387057	3.05051	Afp
A_55_P2041966	-1.12555	6.95872	-6.50666	2.07335e-08	4.15647e-06	9.14847	Dnajc5b
A_52_P520466	-1.1265	6.96162	-9.05326	1.22447e-12	2.28403e-08	18.4319	Kif18b
A_52_P381484	-1.12873	9.65725	-4.02818	0.000167651	0.00254208	0.607775	Spon2
A_51_P267783	-1.13447	6.96321	-5.33888	1.6765e-06	9.6556e-05	4.95953	Il11
A_55_P2797234	-1.13807	8.83803	-5.4084	1.29773e-06	8.09684e-05	5.20316	Ckap2
A_55_P2013760	-1.13837	8.54643	-5.17085	3.1013e-06	0.000148301	4.37482	Slc39a14
A_51_P286431	-1.13881	7.07447	-3.72093	0.000454646	0.00529549	-0.322763	LOC105243826
A_51_P369200	-1.13979	8.30892	-6.9357	4.00513e-09	1.3642e-06	10.7189	Tpx2
A_55_P2824234	-1.14325	8.59976	-5.6022	6.32649e-07	4.92069e-05	5.88718	Fam64a
A_51_P317141	-1.14599	8.02805	-5.29587	1.96341e-06	0.000106602	4.80929	Col2a1
A_52_P484956	-1.15492	8.16694	-6.00251	1.4091e-07	1.64125e-05	7.319	Nnat
A_52_P405177	-1.15494	8.80438	-6.13903	8.40562e-08	1.16059e-05	7.81201	C1qtnf6
A_51_P419226	-1.15936	10.6075	-6.90406	4.52269e-09	1.41233e-06	10.6028	S100a14
A_51_P409694	-1.15949	8.08641	-6.45441	2.53133e-08	4.79779e-06	8.95787	Psrc1
A_66_P134428	-1.16886	7.37063	-5.39698	1.35354e-06	8.34552e-05	5.16309	Sfrp1
A_52_P56397	-1.17482	7.46401	-6.71728	9.25938e-09	2.27116e-06	9.91842	Aunip
A_55_P2849209	-1.17629	7.64755	-7.07514	2.34394e-09	9.58211e-07	11.2306	Klhdc8a
A_55_P2911063	-1.17961	9.10058	-7.27274	1.09646e-09	6.12317e-07	11.9562	Lox
A_51_P461040	-1.18057	5.971	-6.44491	2.62474e-08	4.886e-06	8.92326	Crct1
A_55_P2146693	-1.18991	6.19544	-6.29985	4.56274e-08	7.37431e-06	8.39527	Gm36107
A_51_P344566	-1.19408	10.0331	-5.38507	1.4143e-06	8.64717e-05	5.12131	Plk1
A_52_P221067	-1.19917	6.66827	-5.35097	1.60357e-06	9.31276e-05	5.00183	Serpina3j
A_51_P311958	-1.20183	6.57353	-5.63453	5.60876e-07	4.51494e-05	6.0019	Orm3
A_55_P2013840	-1.20297	10.6494	-8.58547	7.18477e-12	3.74488e-08	16.7501	Krt42
A_52_P481957	-1.21157	6.66163	-4.78977	1.22273e-05	0.000380489	3.07375	Grem1
A_55_P2565709	-1.22537	9.19351	-3.27693	0.00178673	0.0141425	-1.58658	Gm34786
A_52_P349939	-1.2257	9.36668	-5.26764	2.17752e-06	0.000115226	4.71089	Eno1
A_52_P673689	-1.22902	6.87093	-2.89407	0.00537359	0.0314879	-2.58803	Mrvi1
A_51_P484158	-1.23548	8.15706	-4.93955	7.16088e-06	0.000271113	3.58063	Steap1
A_51_P499698	-1.25009	7.80375	-3.83777	0.000312528	0.00397554	0.0260812	Asprv1
A_51_P338443	-1.25428	12.9254	-4.43727	4.20385e-05	0.000943705	1.90718	Angptl4
A_52_P355169	-1.29396	7.46355	-6.55363	1.73258e-08	3.63268e-06	9.31996	Tnc
A_51_P131408	-1.31584	11.0734	-8.5144	9.4136e-12	3.92528e-08	16.493	Tnfrsf12a
A_55_P1997421	-1.32917	6.30431	-5.78065	3.24781e-07	3.02293e-05	6.52259	Gm5416
A_51_P386648	-1.3319	6.83431	-5.14355	3.42541e-06	0.000160486	4.2804	Glod5
A_55_P2014124	-1.33487	8.45575	-6.96418	3.59025e-09	1.28182e-06	10.8234	Gjb3
A_55_P2742186	-1.33777	6.97262	-7.46518	5.23145e-10	3.76105e-07	12.6627	Clca3a1
A_51_P209122	-1.34225	10.1665	-2.9193	0.00500982	0.0300229	-2.52481	Agr2
A_55_P2133370	-1.34477	7.92676	-6.40318	3.07784e-08	5.50193e-06	8.77119	Gm4610
A_55_P1972381	-1.34736	6.41202	-6.99796	3.15324e-09	1.17396e-06	10.9473	Gjb4
A_51_P385718	-1.35773	7.52814	-4.53376	3.00891e-05	0.000738033	2.22257	Cd177
A_66_P130918	-1.36257	8.73739	-5.36329	1.53247e-06	9.00014e-05	5.04497	Apoc2
A_55_P1955778	-1.36486	6.59058	-7.22069	1.33947e-09	6.81135e-07	11.765	Adamts4
A_52_P319438	-1.3726	9.13986	-6.41182	2.97802e-08	5.44638e-06	8.80267	Ankrd37
A_51_P257951	-1.37527	16.1072	-2.77034	0.00753913	0.0404446	-2.89225	Retnla
A_51_P408595	-1.39804	7.22295	-5.45197	1.1048e-06	7.28925e-05	5.35633	Ccl20
A_55_P2766382	-1.39938	11.1027	-7.63873	2.68475e-10	2.43366e-07	13.2994	Sfn
A_51_P139678	-1.42292	6.55143	-5.95456	1.6887e-07	1.86284e-05	7.14631	Sprr1a
A_51_P122071	-1.42292	11.7604	-3.42503	0.00114363	0.0103085	-1.17651	Muc5b
A_52_P87713	-1.42619	12.9355	-3.29689	0.00168355	0.0135594	-1.53203	Timp1
A_66_P118021	-1.43691	10.456	-2.70068	0.00908693	0.0464006	-3.0591	Hspa1b
A_51_P213359	-1.44609	6.6929	-7.35549	7.97635e-10	5.03936e-07	12.26	Has2
A_51_P401501	-1.45933	8.61628	-6.72408	9.02138e-09	2.23913e-06	9.94329	Tmem213
A_51_P145785	-1.47721	6.55673	-5.11626	3.7826e-06	0.000173326	4.1862	Ambp
A_51_P141546	-1.48035	8.46999	-3.3336	0.00150823	0.0125939	-1.43109	Orm2
A_51_P381618	-1.48208	7.42	-7.34513	8.30032e-10	5.0898e-07	12.222	Pla1a
A_51_P346964	-1.48558	7.16484	-8.81431	3.01705e-12	2.28403e-08	17.5752	Mrap
A_51_P303160	-1.48901	10.2885	-2.71589	0.00872613	0.0450882	-3.02295	Arg1
A_51_P309307	-1.49272	8.7122	-4.36224	5.44104e-05	0.00113327	1.66419	Bcl2l15
A_51_P358012	-1.4978	8.5845	-5.47298	1.02216e-06	6.8745e-05	5.43034	Serpina3m
A_51_P159453	-1.49946	10.8863	-4.88952	8.56768e-06	0.000304306	3.41062	Serpina3n
A_52_P417890	-1.50969	7.7372	-4.8742	9.05005e-06	0.000313951	3.35872	Il1r2
A_66_P111660	-1.51069	11.0059	-7.00073	3.11985e-09	1.17396e-06	10.9575	Mt1
A_55_P2017347	-1.54466	7.0941	-6.74742	8.24919e-09	2.1233e-06	10.0288	Krtap11-1
A_52_P590535	-1.56155	9.06562	-8.37212	1.61839e-11	4.82026e-08	15.9771	Fbln2
A_55_P2732096	-1.58522	7.36446	-5.43992	1.15514e-06	7.48501e-05	5.31393	Chl1
A_55_P2831118	-1.68036	8.63759	-5.93622	1.80957e-07	1.98567e-05	7.08036	Mmp8
A_51_P381821	-1.6964	7.45459	-7.43362	5.90643e-10	4.10477e-07	12.5469	Fst
A_55_P2734867	-1.77851	9.13831	-3.94867	0.000217828	0.00306609	0.36295	Orm1
A_66_P126915	-1.8644	6.79714	-8.08401	4.86545e-11	7.80306e-08	14.9285	D730003K21Rik
A_51_P401907	-1.89337	8.16691	-4.66972	1.86949e-05	0.000516029	2.6721	Gm5483
A_66_P125847	-1.91654	6.85725	-7.70904	2.0493e-10	1.94209e-07	13.5572	Chodl
A_51_P246317	-1.92267	13.2959	-6.11405	9.24022e-08	1.25097e-05	7.72166	Mt2
A_55_P2096947	-1.93784	6.27691	-8.79171	3.28653e-12	2.28403e-08	17.4939	Ereg
A_55_P2003410	-1.96101	6.86275	-7.3375	8.54739e-10	5.09156e-07	12.194	Kng1
A_52_P398925	-2.08275	8.66671	-5.37791	1.45214e-06	8.76378e-05	5.09619	Stfa2l1
A_51_P504815	-2.08865	6.47001	-7.07904	2.30911e-09	9.58211e-07	11.2449	Stfa3
A_52_P627816	-2.09756	7.96624	-5.15412	3.2962e-06	0.000155833	4.31693	Tgm1
A_66_P139618	-2.20394	9.16602	-5.66726	4.96405e-07	4.1732e-05	6.11824	Stfa2
A_52_P487686	-2.21208	8.52439	-4.69549	1.70723e-05	0.000486581	2.75794	BC100530
A_52_P82741	-2.24188	11.69	-4.32997	6.07623e-05	0.00123233	1.56028	Hspa1a
A_52_P15388	-2.26205	11.6757	-4.60093	2.38007e-05	0.000613376	2.44392	Ltf
A_55_P2727439	-2.28104	6.66559	-5.04302	4.93234e-06	0.000205669	3.93427	Gp2
A_55_P1963017	-2.37625	7.8908	-5.65152	5.26422e-07	4.32102e-05	6.0623	Stfa1
A_51_P316673	-2.46425	7.02424	-6.36386	3.5756e-08	6.11046e-06	8.62804	2210407C18Rik
A_55_P2144686	-2.57828	7.37911	-5.36664	1.51369e-06	8.9402e-05	5.0567	Dmbt1
A_51_P110341	-2.6455	14.0069	-4.91391	7.85095e-06	0.000289231	3.49342	Scgb3a1
A_51_P428360	-3.50782	8.5248	-8.30669	2.07724e-11	5.41354e-08	15.7394	Retnlb
A_51_P354126	-4.07203	11.2147	-4.7066	1.64156e-05	0.000472347	2.79503	Reg3g

## Sheet: OVA_CuOCOOH_2.5-OVA_CuO_2.5
ProbeID	logFC	AveExpr	t-statistic	P.Value	adj.P.Val	B-statistic	GeneSymbol
A_51_P367780	0.821498	9.29674	5.06609	4.53732e-06	0.0189197	3.77021	Adamtsl2
A_51_P457196	0.817151	6.9539	5.27326	2.13311e-06	0.0111183	4.40978	Sfrp4
A_55_P2118520	0.787079	12.6169	4.58444	2.5214e-05	0.0445531	2.31531	Col1a1
A_55_P2007964	0.731147	9.255	5.38896	1.39419e-06	0.00968915	4.76982	Cx3cr1
A_55_P2739032	0.607843	7.26183	4.43872	4.18278e-05	0.0458983	1.88594	F13a1
A_51_P452629	0.594478	10.2416	4.85018	9.86082e-06	0.0255786	3.11187	Tlr2
A_52_P241619	-0.582385	7.33702	-5.6125	6.08853e-07	0.00634698	5.47036	Pbld2
A_55_P2495403	-0.603009	8.92187	-4.66481	1.90208e-05	0.0396564	2.55447	Mmp19
A_51_P256384	-0.661182	7.54755	-4.9107	7.9418e-06	0.0236541	3.29547	Atp2b2
A_51_P135268	-0.738732	6.38054	-4.81845	1.10417e-05	0.0255786	3.01591	Corin
A_55_P2242550	-0.781151	6.24256	-4.93048	7.39787e-06	0.0236541	3.35565	4930542D17Rik
A_55_P2031021	-0.809614	7.90497	-5.62573	5.79563e-07	0.00634698	5.51201	Bex1
A_55_P2813788	-0.879913	6.26654	-4.51189	3.24668e-05	0.0445531	2.10083	Adam4
A_66_P107129	-1.31634	6.36927	-4.46924	3.76407e-05	0.0445531	1.9754	3300005D01Rik

## Sheet: OVA_CuONH3_10-OVA_CuO_10
ProbeID	logFC	AveExpr	t-statistic	P.Value	adj.P.Val	B-statistic	GeneSymbol
A_55_P2050872	1.04068	6.66452	4.80479	1.15915e-05	0.0483342	2.8918	Fcrlb
A_55_P2002291	0.83597	5.98715	4.83908	1.02589e-05	0.0483342	2.99345	Msx3
A_66_P117523	0.787593	5.80545	5.48327	9.83939e-07	0.0205141	4.94072	Gm38575
A_55_P2109033	-0.837171	8.6727	-4.98316	6.12146e-06	0.0425421	3.42304	Hmgcs2

## Sheet: OVA_CuONH3_40-OVA_CuO_40
ProbeID	logFC	AveExpr	t-statistic	P.Value	adj.P.Val	B-statistic	GeneSymbol
A_51_P303160	2.23326	10.2885	4.06337	0.000149196	0.0181539	0.877151	Arg1
A_52_P18116	2.17833	10.2698	5.25842	2.2523e-06	0.00398986	4.65904	Ccl24
A_55_P2494368	1.69816	6.75504	5.25359	2.29246e-06	0.00398986	4.64305	Ankrd55
A_51_P231042	1.43968	7.78087	4.83549	1.03913e-05	0.00799907	3.27669	Cd163
A_51_P360004	1.40295	6.87036	4.46137	3.86805e-05	0.010384	2.09075	Ocstamp
A_55_P2024803	1.33574	7.69012	3.69467	0.000494211	0.0336725	-0.193438	Mmp12
A_51_P338443	1.28635	12.9254	4.53951	2.9493e-05	0.00997557	2.33516	Angptl4
A_55_P2003410	1.2083	6.86275	4.51	3.26813e-05	0.010384	2.24262	Kng1
A_51_P279693	1.16649	6.72294	4.99932	5.77526e-06	0.00633729	3.8075	Cyp1a1
A_52_P91043	1.16611	6.29299	5.1209	3.71935e-06	0.00462923	4.20537	Tprg
A_55_P2786986	1.10402	6.62182	6.98637	3.29689e-09	6.30654e-05	10.5508	Krt14
A_51_P130095	1.07211	9.75985	4.17941	0.000101228	0.01575	1.22525	Fcgr2b
A_55_P2723014	1.06405	12.3203	3.79466	0.000359123	0.0293166	0.0912393	Ear12
A_55_P2063626	1.05741	8.94435	4.69781	1.69333e-05	0.00978153	2.83573	Matk
A_55_P1988108	1.03508	11.2545	4.87473	9.03284e-06	0.00799907	3.40326	Mrc1
A_51_P185660	0.998632	12.1931	3.78165	0.000374446	0.0299509	0.053954	Ccl9
A_55_P2157008	0.979368	11.8081	3.62819	0.000609645	0.0374451	-0.380253	Ear10
A_55_P2006261	0.930754	6.3834	3.87475	0.000277231	0.0262727	0.322411	Krt15
A_55_P2501751	0.917254	7.57148	4.52393	3.11367e-05	0.0103043	2.28627	Vcan
A_51_P139678	0.905279	6.55143	3.77906	0.000377571	0.0299509	0.0465398	Sprr1a
A_55_P2050872	0.900796	6.66452	4.19717	9.53516e-05	0.0150605	1.27897	Fcrlb
A_55_P2146693	0.871811	6.19544	4.60438	2.35155e-05	0.00997557	2.53942	Gm36107
A_52_P523368	0.849747	6.64561	4.54518	2.89163e-05	0.00997557	2.35297	Psapl1
A_55_P2849189	0.837733	7.58803	3.84949	0.000300899	0.0276255	0.249199	Slc7a2
A_51_P385639	0.835113	6.73246	4.44979	4.02599e-05	0.010384	2.05469	Gjb5
A_55_P2002291	0.831141	5.98715	4.85534	9.68094e-06	0.00799907	3.34065	Msx3
A_55_P2046852	0.797931	7.15369	4.26735	7.52026e-05	0.0130658	1.49232	Gata1
A_51_P110329	0.796299	6.56068	4.39795	4.81351e-05	0.0110282	1.89379	Vsig1
A_55_P2141395	0.786739	7.31419	4.54078	2.93632e-05	0.00997557	2.33914	Ly6g6c
A_55_P2495403	0.781172	8.92187	5.19206	2.87054e-06	0.00398986	4.43965	Mmp19
A_51_P461040	0.780074	5.971	4.24807	8.02842e-05	0.0136085	1.43353	Crct1
A_52_P282058	0.772621	10.4147	5.08814	4.18888e-06	0.00485188	4.09786	Col8a1
A_51_P428372	0.770221	7.95031	3.83984	0.000310436	0.0278977	0.221325	Ppbp
A_52_P381553	0.765395	6.52666	4.55513	2.79313e-05	0.00997557	2.38421	Btbd17
A_51_P353494	0.742042	8.47423	3.88913	0.000264576	0.0260195	0.364183	Fetub
A_51_P468140	0.694541	7.44025	3.79229	0.00036187	0.0293565	0.0844393	Serpind1
A_51_P409694	0.686784	8.08641	3.81367	0.00033781	0.0290248	0.145856	Psrc1
A_52_P402394	0.681142	7.12217	3.63109	0.000604117	0.0374451	-0.372152	Tmem121
A_55_P2932738	0.67909	7.81668	4.21844	8.87495e-05	0.0145696	1.34344	Upk1b
A_55_P2181527	0.677331	5.82021	3.69759	0.000489661	0.0336725	-0.1852	Fndc9
A_52_P338951	0.676065	6.43398	3.9444	0.000220896	0.0237314	0.525591	D630045M09Rik
A_52_P247788	0.671531	7.50021	4.44758	4.05684e-05	0.010384	2.04781	Ino80c
A_51_P446469	0.666779	11.2309	3.47224	0.000989788	0.0484706	-0.810373	Dok2
A_55_P2732658	0.662479	6.80482	5.20207	2.76753e-06	0.00398986	4.4727	Atp11c
A_52_P366462	0.658819	6.00011	4.37895	5.13816e-05	0.0115189	1.83502	Pyy
A_55_P2043377	0.658451	6.62489	3.73047	0.000441037	0.0321264	-0.0920163	Gm9258
A_55_P2031611	0.655575	6.22209	4.4962	3.42845e-05	0.010384	2.19946	2210008F06Rik
A_66_P119516	0.654041	8.13937	3.56671	0.00073896	0.041577	-0.551193	H60b
A_66_P117523	0.651406	5.80545	4.57679	2.58971e-05	0.00997557	2.45241	Gm38575
A_51_P108108	0.646532	7.85013	3.65494	0.000560406	0.0362854	-0.30534	Lrrc25
A_55_P2365902	0.637634	6.32978	4.01878	0.000172946	0.020032	0.744735	C130033p17rik
A_55_P2736879	0.625858	7.454	3.82339	0.000327384	0.0287813	0.173848	Tfec
A_52_P571371	0.623958	7.14273	4.58961	2.47622e-05	0.00997557	2.49282	Tmem144
A_55_P1973995	0.623644	9.82528	3.68991	0.000501738	0.0339634	-0.206899	Gm6756
A_55_P2742146	0.620784	9.48642	4.46407	3.83205e-05	0.010384	2.09917	Tmem8
A_52_P555672	0.615931	7.90043	3.90658	0.000249958	0.0251499	0.415006	Vrk1
A_51_P164203	0.612544	7.71263	4.95569	6.75752e-06	0.00642541	3.66552	Nme4
A_55_P2174987	0.609158	6.27523	3.81309	0.000338438	0.0290248	0.144197	Creb3l3
A_55_P2069221	0.609052	6.81032	4.28859	6.9966e-05	0.012736	1.55722	Prr11
A_66_P100309	0.608094	6.15989	4.2551	7.83944e-05	0.0133971	1.45495	B230311B06Rik
A_51_P196997	0.607735	6.76794	3.54226	0.000797333	0.0432906	-0.618681	Soat2
A_55_P2106394	0.606958	9.5111	3.59778	0.00067065	0.0396102	-0.465033	Knstrn
A_55_P1953143	0.605738	6.97233	3.87028	0.000281288	0.0265365	0.309425	Wt1
A_55_P2137701	0.605132	6.6878	4.6285	2.16089e-05	0.00997557	2.61569	Gm13247
A_51_P495269	0.604799	6.69483	3.71585	0.000462054	0.032743	-0.133503	Lor
A_55_P2143494	0.601088	6.06997	4.95476	6.78014e-06	0.00642541	3.6625	Doc2b
A_55_P2174323	0.594389	5.97638	3.99085	0.000189638	0.0212568	0.662192	Pgpep1l
A_55_P2070199	0.591906	5.95111	4.09744	0.000133202	0.0179714	0.978853	Speer2
A_55_P2137010	0.584022	6.47351	3.50387	0.000897949	0.046455	-0.724086	Chrna7
A_66_P116683	0.583752	6.18299	3.80418	0.000348286	0.0290385	0.11859	D630010B17Rik
A_55_P2044843	0.582894	11.9657	4.15932	0.000108297	0.0162438	1.16463	Rpl17-ps8
A_52_P66505	0.580575	6.05044	3.63826	0.000590646	0.0374451	-0.352095	Gm4827
A_51_P427476	-0.580401	10.1631	-3.48842	0.000941748	0.047224	-0.766296	Mxra8
A_51_P347961	-0.580864	14.3744	-4.38544	5.02481e-05	0.0113872	1.8551	Npc2
A_55_P2063465	-0.581689	11.8393	-3.80299	0.000349624	0.0290385	0.115167	Thbs3
A_52_P512137	-0.581878	6.45066	-3.61047	0.000644527	0.0387255	-0.429721	Iqub
A_52_P257705	-0.582304	8.59531	-3.45335	0.00104883	0.0499246	-0.861677	Fam161a
A_51_P308446	-0.584631	9.61544	-3.62395	0.000617829	0.0374451	-0.392111	1700094D03Rik
A_55_P2114367	-0.585575	6.14618	-3.63704	0.00059291	0.0374451	-0.355499	Ccdc162
A_55_P2005743	-0.58641	9.1109	-3.57103	0.000729081	0.0414879	-0.539241	Ubxn11
A_52_P195839	-0.586473	10.2754	-4.07327	0.000144367	0.0181539	0.906651	Ctsc
A_51_P136303	-0.587006	7.55861	-3.48746	0.000944525	0.047224	-0.768905	Cyp4f15
A_52_P30328	-0.587478	10.0104	-4.83962	1.02395e-05	0.00799907	3.28998	Tmem163
A_66_P129866	-0.587966	8.8058	-4.36287	5.42931e-05	0.011612	1.78541	C6
A_51_P276149	-0.58887	5.84235	-3.55442	0.000767779	0.0426116	-0.585158	Olfr1030
A_55_P1955821	-0.589228	13.448	-3.80055	0.000352379	0.0290385	0.108162	Gm13304
A_55_P2492558	-0.589268	10.3866	-3.49907	0.000911338	0.0467992	-0.737206	Nme5
A_55_P2061704	-0.59078	6.64785	-5.20708	2.71737e-06	0.00398986	4.48925	Ak9
A_51_P129464	-0.592862	13.4731	-4.02185	0.000171201	0.0199407	0.753822	Scd2
A_52_P263092	-0.596876	8.83179	-4.07277	0.000144608	0.0181539	0.905158	1700001C02Rik
A_51_P224042	-0.597308	7.26528	-4.77215	1.30166e-05	0.00875428	3.07323	Ppil6
A_55_P2063776	-0.598117	5.74263	-4.97044	6.40822e-06	0.00642541	3.71349	LOC102642272
A_51_P100174	-0.59871	9.65697	-3.71392	0.000464909	0.032743	-0.138991	Mns1
A_51_P210021	-0.599159	6.91363	-4.45313	3.97977e-05	0.010384	2.06509	Ttc21a
A_51_P422369	-0.601947	10.9437	-3.48223	0.000959843	0.0476091	-0.783159	Odf3b
A_66_P115004	-0.602212	9.89754	-4.22203	8.76795e-05	0.0145696	1.35434	Gabrp
A_52_P362403	-0.602998	6.83999	-4.45795	3.91407e-05	0.010384	2.08009	Dppa5a
A_55_P2096266	-0.604226	14.5109	-4.25599	7.81587e-05	0.0133971	1.45765	Sftpb
A_51_P115346	-0.60665	7.11385	-4.43629	4.21806e-05	0.010384	2.01271	P2rx6
A_52_P223508	-0.608249	8.34667	-3.96181	0.000208641	0.0230156	0.576679	Firre
A_55_P1980821	-0.611521	8.42141	-4.3479	5.7149e-05	0.011915	1.73927	Kcnrg
A_66_P116083	-0.611726	11.5015	-4.37023	5.29413e-05	0.011612	1.8081	Ldhb
A_55_P1981704	-0.611806	9.60475	-3.86721	0.000284104	0.0266815	0.300523	Ccdc113
A_52_P447284	-0.612212	10.0717	-4.13785	0.000116379	0.0168499	1.10001	Clic6
A_66_P112301	-0.613287	7.20151	-4.02247	0.000170849	0.0199407	0.755669	C230072F16Rik
A_51_P344249	-0.614825	8.89841	-3.66861	0.000536726	0.0354748	-0.266917	Apbb1
A_52_P418515	-0.617965	8.15443	-3.83674	0.000313565	0.028058	0.212364	1700007G11Rik
A_55_P1973526	-0.619466	9.3315	-3.59614	0.000674107	0.0397019	-0.469602	Fam216b
A_55_P2512897	-0.620464	7.61035	-3.62412	0.000617504	0.0374451	-0.391643	Scd3
A_55_P2802560	-0.622235	7.8631	-3.64898	0.000571034	0.0365199	-0.322056	Ccdc146
A_66_P101566	-0.62668	6.87065	-4.47525	3.68664e-05	0.010384	2.13403	Armc4
A_52_P521564	-0.626986	6.73235	-3.55754	0.000760366	0.0426116	-0.576546	Ppp1r36
A_51_P456870	-0.630579	10.2677	-3.63738	0.000592287	0.0374451	-0.354563	Foxj1
A_51_P362959	-0.632334	8.3086	-4.41716	4.50557e-05	0.0107973	1.95332	Fbxo36
A_55_P2097372	-0.633125	9.10975	-3.48759	0.00094415	0.047224	-0.768553	Tctex1d4
A_55_P2117425	-0.639685	8.555	-3.61926	0.000626994	0.0378905	-0.405204	Syt5
A_55_P2509301	-0.640788	13.0897	-3.71508	0.0004632	0.032743	-0.13571	H2-Q7
A_51_P194853	-0.641401	11.7795	-3.79392	0.000359972	0.0293166	0.0891335	Sec14l4
A_52_P462764	-0.643565	7.07737	-4.50968	3.27169e-05	0.010384	2.24164	Morn1
A_52_P494168	-0.643903	9.22754	-4.1419	0.000114812	0.0167393	1.11218	Prr18
A_66_P109391	-0.65117	7.84263	-4.59664	2.41614e-05	0.00997557	2.51497	Stk33
A_52_P26626	-0.65299	8.25847	-4.07509	0.000143494	0.0181539	0.912091	Fam92b
A_66_P113917	-0.658847	7.90625	-4.14551	0.00011343	0.0166542	1.12305	Eno4
A_55_P1991618	-0.659619	8.83779	-3.72439	0.000449668	0.0324399	-0.109289	Ppp1r16a
A_55_P2029892	-0.661577	7.76389	-4.74135	1.45179e-05	0.00917221	2.97467	Cfap46
A_51_P101006	-0.667308	8.41319	-3.83319	0.00031718	0.0281399	0.202127	Ak8
A_51_P152550	-0.667548	9.45661	-3.51442	0.000869148	0.0454157	-0.695182	Iqcg
A_51_P241465	-0.673826	12.6315	-3.88454	0.000268553	0.0261393	0.350842	Gsn
A_55_P2040873	-0.677952	8.11744	-4.46044	3.88046e-05	0.010384	2.08786	Gm867
A_51_P170536	-0.678049	9.92479	-4.40257	4.73761e-05	0.0109749	1.9081	Mycbpap
A_55_P1966749	-0.68231	12.7179	-4.08305	0.000139743	0.0181539	0.935853	Cyp2s1
A_55_P2133365	-0.683392	10.8263	-3.89089	0.000263061	0.0259932	0.369315	1110017D15Rik
A_55_P2850037	-0.685165	12.4071	-4.11063	0.00012747	0.0176002	1.01832	Ces1d
A_51_P160536	-0.688339	8.52354	-4.00888	0.000178691	0.0203224	0.715457	1700026D08Rik
A_55_P2903492	-0.692154	11.7114	-3.46397	0.00101521	0.0489959	-0.832835	LOC100862431
A_52_P394488	-0.704097	9.69636	-3.92612	0.000234506	0.024569	0.472087	1700016K19Rik
A_51_P247168	-0.706913	9.82875	-4.34483	5.77533e-05	0.0119218	1.7298	Cfap43
A_55_P2829554	-0.708894	6.24807	-4.3032	6.65714e-05	0.012504	1.60196	Gm32575
A_55_P2040723	-0.710045	9.63569	-3.84619	0.000304132	0.0276892	0.239653	Dnali1
A_51_P135389	-0.71228	7.72683	-3.8799	0.000272633	0.0261393	0.337361	Zfp474
A_55_P2597698	-0.712772	12.5309	-3.45765	0.0010351	0.049497	-0.850009	Hc
A_51_P227077	-0.715864	8.38298	-3.73906	0.000429122	0.0316649	-0.0676021	Mdh1b
A_51_P471672	-0.717951	6.34204	-4.83473	1.04194e-05	0.00799907	3.27424	Acbd7
A_55_P2110743	-0.721115	15.1209	-3.74844	0.000416454	0.0313996	-0.0408864	Mettl7a2
A_55_P2636626	-0.723634	10.0491	-4.63942	2.07963e-05	0.00997557	2.65028	Lrrc36
A_52_P707503	-0.724281	10.4195	-4.37322	5.2401e-05	0.011612	1.81734	Tmem212
A_51_P321150	-0.73268	15.3305	-4.43821	4.19026e-05	0.010384	2.01867	Lyz2
A_52_P30632	-0.743451	10.581	-3.69339	0.000496226	0.0336997	-0.197063	1700007K13Rik
A_55_P2489004	-0.745038	8.41706	-4.66426	1.90577e-05	0.00997557	2.72906	Lrrc74b
A_51_P415395	-0.748039	9.72794	-4.59658	2.41659e-05	0.00997557	2.51481	C2cd4b
A_55_P2498533	-0.752969	10.6942	-4.44264	4.12664e-05	0.010384	2.03245	Riiad1
A_55_P2172648	-0.755229	5.73563	-4.6832	1.78281e-05	0.00978153	2.78925	LOC102643177
A_55_P2106180	-0.758891	9.53361	-3.76772	0.000391548	0.0305745	0.0141111	Dnah2
A_66_P129840	-0.768432	7.05981	-4.78248	1.25479e-05	0.00872036	3.10635	Ccdc37
A_55_P2008016	-0.772492	8.4749	-4.47324	3.71241e-05	0.010384	2.12775	Armc3
A_66_P128298	-0.781417	13.5017	-4.43047	4.30361e-05	0.0104333	1.99462	Sec14l3
A_55_P2909278	-0.78353	13.9632	-3.69641	0.000491498	0.0336725	-0.188536	Hspa8
A_52_P24439	-0.788385	16.0058	-6.82827	6.04973e-09	6.30654e-05	10.005	Sftpa1
A_55_P2743381	-0.789991	8.86765	-3.86414	0.000286947	0.0267078	0.291624	Tsnaxip1
A_51_P172292	-0.805139	11.235	-3.81425	0.000337171	0.0290248	0.147545	Itih4
A_51_P195153	-0.807667	6.18258	-5.19866	2.80218e-06	0.00398986	4.46145	Gtse1
A_55_P2021275	-0.809	8.3063	-4.31077	6.48769e-05	0.0122965	1.62515	Iqca
A_55_P1962149	-0.81562	9.036	-4.43523	4.23349e-05	0.010384	2.00942	Dnah10
A_52_P352735	-0.815855	11.422	-4.70585	1.64595e-05	0.00978153	2.86135	Ccdc153
A_55_P2030264	-0.819466	8.29366	-5.22159	2.57715e-06	0.00398986	4.53717	Dnah6
A_55_P2498773	-0.821787	10.0632	-4.75746	1.37127e-05	0.00893423	3.02619	Lrrc48
A_52_P662665	-0.822838	7.24792	-5.41278	1.2769e-06	0.00398986	5.17243	Cdhr3
A_66_P137776	-0.832927	8.23081	-4.3161	6.37073e-05	0.0122965	1.64152	Ccdc17
A_51_P137709	-0.834412	6.69913	-3.55413	0.000768476	0.0426116	-0.585964	Calml3
A_55_P2137527	-0.84025	12.0415	-4.40362	4.72058e-05	0.0109749	1.91134	Fam183b
A_55_P1953986	-0.843781	8.10391	-4.56566	2.69239e-05	0.00997557	2.41734	Nme9
A_55_P1975989	-0.843974	8.80115	-4.73272	1.49684e-05	0.00917874	2.94707	Wdr63
A_52_P481279	-0.846593	10.402	-4.59642	2.41794e-05	0.00997557	2.5143	Drc1
A_55_P1999760	-0.865941	9.17467	-5.45852	1.07835e-06	0.00398986	5.32532	Lrrc51
A_52_P485891	-0.880218	8.98636	-4.60861	2.31692e-05	0.00997557	2.5528	Dnah5
A_51_P227962	-0.8866	12.4496	-4.58408	2.52459e-05	0.00997557	2.47537	Dynlrb2
A_51_P136521	-0.92685	10.6515	-3.51324	0.000872316	0.0454673	-0.698408	Lypd2
A_51_P317141	-0.928466	8.02805	-4.28011	7.20137e-05	0.012736	1.53128	Col2a1
A_52_P625270	-0.939899	7.95729	-5.30559	1.89461e-06	0.00398986	4.81548	1700024G13Rik
A_55_P2136906	-0.947295	11.0181	-3.92104	0.000238435	0.0248557	0.457221	Vpreb3
A_51_P269404	-0.978531	7.36303	-3.68572	0.000508436	0.034206	-0.218709	Fmo3
A_55_P2723826	-0.985389	10.4325	-4.66034	1.93226e-05	0.00997557	2.7166	1600029I14Rik
A_52_P423174	-0.990186	10.423	-4.68514	1.77068e-05	0.00978153	2.79541	Acaa1b
A_55_P2181738	-1.02675	15.0274	-4.45097	4.00965e-05	0.010384	2.05836	Lyz1
A_51_P480073	-1.13417	8.65761	-4.21937	8.84696e-05	0.0145696	1.34628	Chad
A_52_P169982	-1.3048	6.18736	-4.4124	4.57999e-05	0.0108509	1.93857	Atp6v1b1
A_51_P303097	-1.8165	13.2403	-4.36551	5.38042e-05	0.011612	1.79355	Scgb3a2
A_51_P480602	-2.06377	9.63237	-3.80512	0.000347234	0.0290385	0.12129	Tff2

[truncated: 3 more sheets: OVA_CuOPEG_2.5-OVA_CuO_2.5, OVA_CuOPEG_10-OVA_CuO_10, OVA_CuOPEG_40-OVA_CuO_40]
